# Supplementary material for: Mutations in ALK signaling pathways conferring resistance to ALK inhibitor treatment lead to collateral vulnerabilities in neuroblastoma cells
Source: Mol Cancer. 2022 Jun 10;21:126. doi: 10.1186/s12943-022-01583-z (PMC9185889; doi:10.1186/s12943-022-01583-z)
Supplement: Supplementary file 2 — Additional file 2: Table S2. Normalized read counts. CRISPR-Cas9 knockout screen-Normalized read counts (related to Figure 1). [file 12943_2022_1583_MOESM2_ESM.xlsx]

## Sheet: normalized counts
		Table S2 Normalized read counts CRISPR/Cas9 knockout screen in SH-SY5Y with ALKi
sgRNA	Gene	Baseline	DMSO-1	DMSO-2	Ceritinib-1	Ceritinib-2	Lorlatinib-1	Lorlatinib-2
36951_TCTCAGTGCAGCCTACACAA	MARC1	4.48704	0	0	0	0	3.92302	0
36951_GCGAACACCCGAGATCTCAG	MARCH1	58.8925	44.2863	43.5116	48.0688	43.7144	16.6729	39.6718
36951_ATACAAAGACCAAACCACAC	MARCH1	89.18	135.861	40.7921	62.2067	105.728	39.2302	86.3446
36951_TCGACTTGCAGATCGCCCTG	MARCH1	93.6671	185.402	104.7	229.034	187.057	187.324	252.033
36951_AACAAGTCTGCTATTTGATG	MARC1	111.615	157.629	196.482	216.31	208.406	152.017	168.022
36951_AGATGACCACAAGTGAAAGG	MARCH1	139.098	156.128	176.086	442.516	197.223	431.533	581.075
36951_CCGCCAGCGACGCCTCAGAA	MARC1	256.322	159.881	163.848	1071.65	732.978	1348.54	2989.39
36951_GAAGCTGGTTATCCACTGGG	MARC1	438.048	532.186	491.545	756.377	601.835	687.51	1304.5
37135_CGGAGGAAGGCCACATCTAG	SEPT1	10.0959	4.50369	0	12.7241	7.1163	18.6344	0
37135_ACCCTGGCCATTGAGCGCCG	SEPT1	14.5829	9.75799	12.9175	26.862	17.2824	61.7876	0
37135_CAGTACCTTAGGGATGAGAG	SEPT1	52.7228	13.5111	28.5545	46.655	9.14952	36.288	25.67
37135_GTTTGACTTCACGCTAATGG	SEPT1	334.285	568.966	573.809	614.998	510.34	266.766	574.075
37226_ACAGAGAGAGGTCTGTAAAG	DEC1	76.8406	48.0394	28.5545	45.2412	114.877	52.9608	44.3391
37226_TCTTGCCGTGTTACACATGA	DEC1	98.1541	145.619	226.396	106.034	74.2128	87.2873	70.0091
37226_TCATGTGTAACACGGCAAGA	DEC1	473.944	1197.98	1241.44	882.204	955.617	677.703	1710.56
37226_TACAGACCTCTCTCTGTGCA	DEC1	531.715	636.521	483.386	610.757	595.736	513.916	982.461
37316_CAATTTGAGACAAACATGAA	MARC2	12.3394	0	0	0	9.14952	39.2302	7.00091
37316_GAGCGGGCAGTAGTCTGGGT	MARC2	12.9003	3.00246	0	0	3.04984	18.6344	0
37316_GCAGTAGCTGGTGTTAGATG	MARCH2	30.2876	24.0197	27.1947	16.9655	11.1828	31.3842	14.0018
37316_GTCCAAGGCACGGATGACGG	MARCH2	40.9443	34.5283	29.9142	28.2758	19.3157	43.1533	46.6727
37316_GTCACCTGTGCCACATACTG	MARCH2	65.623	69.0566	38.7525	72.1032	60.9968	56.8839	84.0109
37316_ATGGAGATGAGCACGAGGCG	MARC2	68.9883	92.3256	139.373	209.241	177.907	76.499	107.347
37316_GCTGCCGGAGCAGTCACACA	MARCH2	217.061	192.157	152.97	108.862	189.09	125.537	144.685
37316_AGTCTCTGCCTTTAATGTCA	MARC2	223.23	356.542	309.34	178.137	205.356	202.036	249.699
37500_TTTCTGGGTACAGATCAGTT	SEPT2	28.044	41.2838	48.2706	16.9655	17.2824	17.6536	51.34
37500_TATGAAGGCAATACACAACA	SEPT2	29.7267	15.7629	17.6766	2.82758	13.216	56.8839	0
37500_GGTCAAGCTACGCCTGACAG	SEPT2	91.9844	61.5504	87.703	19.793	46.7642	86.3065	11.6682
37500_ATATTGATGAGCAATTTGAG	SEPT2	129.003	62.301	120.337	98.9652	132.16	63.7492	79.3436
37681_GAAACTTGCATGACATACTG	MARCH3	29.7267	25.5209	14.9571	21.2068	30.4984	17.6536	0
37681_CAAACCCAGGCCGTTAGTGG	MARCH3	49.3575	6.00492	8.15842	4.24137	21.3489	30.4034	0
37681_TCGTGGCAGATCCTGCACAT	MARCH3	54.9663	42.7851	46.9109	93.3101	43.7144	81.4028	16.3355
37681_AAGGTCCCTGTACATTCACA	MARCH3	148.633	104.335	123.056	501.895	281.602	508.032	1309.17
37865_TCCAACCTGCTGGGCTACAT	SEPT3	84.1321	77.3133	68.6667	316.689	130.127	261.862	637.083
37865_CAAATCCCAAGTGAGCCGCA	SEPT3	97.0323	231.94	142.772	93.3101	67.0965	27.4612	100.346
37865_GACTTCAACATCATGGTCGT	SEPT3	139.098	96.8293	123.056	445.343	436.127	402.11	842.443
37865_GGTACATACGAGTGTCCTGT	SEPT3	214.817	316.76	316.819	128.655	112.844	79.4412	46.6727
38047_TTGTTGGCCGCCAAACCGGG	MARCH4	18.5091	0	0	0	14.2326	18.6344	0
38047_CTGGTGGCGCAACATCTGGG	MARCH4	70.671	90.8244	133.254	188.034	133.176	117.691	112.015
38047_CTTCTGTAAGGAGAAGACCG	MARCH4	144.146	133.609	180.165	135.724	145.376	69.6337	56.0073
38047_ATCAAGTGGATCAGCGAGCG	MARCH4	254.079	203.417	233.875	472.205	262.286	469.782	1421.18
38231_AAAGAACATCCAAGACAACA	SEPT4	21.8743	29.274	38.7525	14.1379	14.2326	54.9223	2.33364
38231_GGAGATCACTAAGCATGCAG	SEPT4	148.072	237.945	182.205	178.137	149.442	286.381	422.388
38231_TGGAGTTCAGACCCCCCTCG	SEPT4	210.891	206.419	293.023	233.275	245.004	207.92	126.016
38231_ATGCAGTCAACAACACAGAG	SEPT4	269.223	153.876	200.561	114.517	68.1131	139.267	109.681
38412_CTGAATGGGTGAGACCATGC	MARCH5	37.579	228.938	165.888	115.931	161.642	30.4034	23.3364
38412_AGGACTATGTGCTTAGACTG	MARCH5	42.066	57.0467	59.1485	14.1379	28.4652	63.7492	0
38412_CCAGGCCTGTCTACAACGCT	MARCH5	93.1062	67.5553	111.498	12.7241	23.3821	114.748	0
38412_AGGTATTCAGCATTGCACTG	MARCH5	166.582	140.365	129.175	176.724	73.1962	66.6914	77.01
38596_GAAGCCCATCACCGACTATG	SEPT5	20.7526	19.516	24.4753	72.1032	73.1962	71.5952	119.015
38596_CACACACCCATGCCCGAAGG	SEPT5	22.4352	17.2641	15.637	9.89652	48.7975	19.6151	21.0027
38596_GACATTGACAAGCAGTACGT	SEPT5	23.557	24.0197	20.396	77.7584	127.077	102.979	35.0045
38596_GGTAGAGATTCTAAAACACA	SEPT5	56.6489	104.335	74.1056	36.7585	114.877	39.2302	74.6764
38777_TCTCAGTAGTAGAATGAAGG	MARCH6	0	0	0	0	0	0	0
38777_TGTCCCTGTTCGAGTAATGC	MARCH6	19.0699	18.7654	14.2772	11.3103	6.09968	54.9223	0
38777_CCCCACCGTTCAATGCTGCG	MARCH6	84.693	27.0221	13.5974	56.5516	91.4952	122.595	137.685
38777_TTGGTTTCATTATACACTTG	MARCH6	135.172	102.834	102.66	501.895	370.047	337.38	863.446
38961_TGTTCAACACCAAATTCGAA	SEPT6	15.1438	12.0098	25.1551	9.89652	24.3987	32.365	0
38961_CTGCTATGCAGTTGAAAACG	SEPT6	131.807	66.8047	112.858	123	90.4786	111.806	112.015
38961_ACCTCCAAGAGAGCAACGTG	SEPT6	171.629	204.167	224.356	192.275	199.256	217.728	366.381
38961_ACTTCAGGGAATGACCCGTG	SEPT6	182.847	316.009	282.145	234.689	224.672	65.7107	137.685
39142_ATGGATTATAGTCACCGAAG	MARCH7	43.1878	57.7974	63.9076	69.2757	49.8141	67.6722	126.016
39142_CAAACTGTACTACCTCAGCT	MARCH7	83.0103	123.101	121.017	151.275	120.977	136.325	284.704
39142_AGATCTAGATGATGTATCAG	MARCH7	92.5453	87.0713	140.053	175.31	125.043	170.652	137.685
39142_ATGAAGGTAGGCGGACAACG	MARCH7	495.258	538.942	465.03	1608.89	1013.56	1733.98	4664.94
39326_CTGGAGAATACAAATCTGTG	SEPT7	9.53497	0	0	0	2.03323	15.6921	0
39326_TTACTACCTACCACAGCAAG	SEPT7	19.0699	20.2666	0	8.48273	55.9138	87.2873	21.0027
39326_TTACCTTCAGCAACACCCCA	SEPT7	80.7668	18.7654	2.71947	76.3446	93.5285	122.595	70.0091
39326_TACAGAAAATCGGTGAAGAG	SEPT7	119.468	130.607	161.809	83.4135	123.01	77.4797	91.0118
39508_TCTGTAGACTCTAGCAGAGA	MARCH8	50.4793	66.8047	84.3036	74.9308	29.4818	87.2873	37.3382
39508_GGCAGGCCTGGTGCACGAAG	MARCH8	85.8147	52.543	63.9076	12.7241	27.4486	93.1718	28.0036
39508_CATAGGATCTGCCACTGTGA	MARCH8	199.673	186.153	178.125	220.551	199.256	228.516	504.065
39508_GCTCATTGACCGTACTGCTG	MARCH8	202.478	238.696	282.145	121.586	129.11	66.6914	144.685
39692_CAACACGACCTTCGAGACTG	SEPT8	219.865	281.481	207.36	127.241	142.326	241.266	128.35
39692_GGTAGTCGAAGAGCGAGCGG	SEPT8	407.199	630.517	534.376	278.516	483.908	219.689	361.714
39692_CGAGCACGGCAGTACCCCTG	SEPT8	620.895	992.313	1057.19	368.999	427.994	290.304	459.726
39692_CCAGATCTACCAGTTCCCCA	SEPT8	788.037	1446.44	1378.09	1170.62	1146.74	928.776	2774.69
39873_GCGACGAGGAGGAGTACTAC	MARCH9	45.4313	27.7728	19.0363	40.9999	24.3987	45.1148	51.34
39873_AGCGCACTGAGCCGTCGCAG	MARCH9	157.047	242.449	225.716	202.172	166.725	105.922	235.697
39873_TGGAAGCAGATCCGGCACTG	MARCH9	166.582	177.896	182.205	93.3101	146.392	77.4797	268.368
39873_TTCAGCCAAGTGGCAACGAC	MARCH9	293.341	324.266	346.733	332.24	423.928	281.477	590.41
40057_CGTGATGGACTTGATCTCGA	SEPT9	19.0699	4.50369	4.07921	2.82758	1.01661	35.3072	2.33364
40057_GCCTGCATCACGGAACGAGA	SEPT9	37.579	41.2838	38.7525	16.9655	30.4984	103.96	28.0036
40057_TCCCCTACTCCGAGCCACTG	SEPT9	39.2616	19.516	21.7558	18.3793	4.06645	41.1918	30.3373
40057_TCATTGATGAACTTCATGAT	SEPT9	72.9145	108.089	92.4621	108.862	78.2793	26.4804	46.6727
40238_CACCTGGAGAGGGTTCGCTG	MARCH10	51.0401	223.683	150.251	186.62	144.359	101.018	254.366
40238_AGATGACCTGCTAGAAAACC	MARCH10	72.3536	60.0492	54.3894	40.9999	72.1796	37.2687	23.3364
40238_AAGTATTGAGTGAGTTCTCG	MARCH10	99.8367	116.345	144.132	340.723	231.788	296.188	504.065
40238_AATGCATGAATGATGCAGGA	MARCH10	508.719	1465.2	1602.45	377.482	357.848	160.844	343.045
40422_GCAAACTCTCAAAACCAACA	SEPT10	24.1179	27.0221	10.8779	0	5.08307	13.7306	18.6691
40422_CCAGATATACCAGTTCCCAA	SEPT10	43.1878	59.2986	31.2739	29.6896	34.5649	12.7498	0
40422_AAATCCCACTGTATTCACAA	SEPT10	53.8445	69.8072	67.9868	39.5861	50.8307	105.922	74.6764
40422_ATGGATGCGAGAATCATGGT	SEPT10	244.544	195.16	169.967	397.275	238.904	353.072	728.095
40603_TCTATAACAGCAAAGTTCAC	MARCH11	0	0	0	0	0	0	0
40603_AGGTCCGAGGCGCCTCCCGG	MARCH11	30.8484	0	6.11881	18.3793	14.2326	53.9416	9.33455
40603_GCCAAGCGAGCCGCTAGGGG	MARCH11	30.8484	12.7605	16.3168	9.89652	10.1661	26.4804	7.00091
40603_ACTGACCCATCACATCGGCA	MARCH11	216.5	331.772	245.432	183.793	164.691	188.305	175.023
40787_CTTTAGTGAATGTCCAGTAG	SEPT11	11.2176	0	3.39934	9.89652	26.432	9.80756	0
40787_TGAATAACTTACCAACACAA	SEPT11	63.3795	29.274	55.0693	19.793	30.4984	28.4419	0
40787_GAGTGAACTGGTCAGCAATG	SEPT11	330.92	325.016	341.974	470.792	491.024	319.727	609.079
40787_GATTGGCAACAAGATGGCAA	SEPT11	416.173	445.115	526.218	525.929	404.612	426.629	707.092
41153_CGCTGTTCAAGTCCAAAGTG	SEPT12	6.73057	0	0	0	5.08307	24.5189	0
41153_GCTGTGCCGGACTGTGAATG	SEPT12	40.3834	103.585	141.413	67.8619	73.1962	17.6536	151.686
41153_GATCAACAATGACAACTGGT	SEPT12	118.907	65.3035	84.9835	73.517	44.731	101.018	44.3391
41153_GGACCAAGCATCTCGCAGGG	SEPT12	266.418	496.156	546.614	465.137	541.855	310.9	646.417
41883_ACTGAAACTTACACTAACTG	SEPT14	28.044	7.50615	17.6766	0	23.3821	52.9608	18.6691
41883_AGAATCATGGTACTCAAACA	SEPT14	176.677	210.923	220.277	271.447	258.22	335.419	749.097
41883_GTGAGCAGATCTATCCGACA	SEPT14	268.662	454.873	467.069	336.482	409.695	91.2103	151.686
41883_AGAGGCCGTCACTACCCTTG	SEPT14	295.584	199.664	216.878	511.792	370.047	526.666	1444.52
42248_AACAACCGTAGCCCAAACGC	SEP15	10.6567	11.2592	0.679868	5.65516	30.4984	69.6337	35.0045
42248_GTTGGCGACTGTGCTTCAAG	SEP15	88.0583	70.5578	53.7096	21.2068	51.8473	185.363	312.707
42248_GGAAGGTTCCCTCAAGTCCA	SEP15	108.25	45.0369	80.9043	69.2757	71.163	48.0571	46.6727
42248_TTGCAGAGGATGCTGTCAGG	SEP15	170.508	340.029	424.918	137.138	179.941	132.402	231.03
A1BG_TCTCCATGGTGCATCAGCAC	A1BG	0	0	0	0	0	0	0
A1BG_CATCTTCTTTCACCTGAACG	A1BG	336.528	630.517	562.251	599.446	427.994	520.782	1393.18
A1BG_CTCCGGGGAGAACTCCGGCG	A1BG	413.93	519.426	439.195	1033.48	783.809	619.838	2062.93
A1BG_TGGAAGTCCACTCCACTCAG	A1BG	861.513	511.169	658.792	2561.79	1814.66	1823.23	4100.2
A1CF_GAATTCAACAATATCAAACC	A1CF	20.1917	23.2691	31.9538	19.793	28.4652	52.9608	63.0082
A1CF_AGTTATGTTAGGTATACCCG	A1CF	121.711	42.7851	58.4687	103.207	60.9968	73.5567	135.351
A1CF_ACAGGAAGAATTCAGTTATG	A1CF	206.404	387.317	401.122	992.48	906.819	939.564	1577.54
A1CF_CTTCATTTCCCAGCCACCAA	A1CF	362.89	175.644	223.677	294.068	231.788	457.032	1304.5
A2M_TGAAATGAAACTTCACACTG	A2M	62.8186	33.0271	32.6337	29.6896	18.299	42.1725	9.33455
A2M_TTACTCATATAGGATCCCAA	A2M	63.3795	197.412	196.482	50.8964	68.1131	60.8069	0
A2M_ATGTCTCATGAACTACCCTG	A2M	67.3057	111.091	47.5908	60.7929	66.0799	101.999	28.0036
A2M_ACTGCATCTGTGCAAACGGG	A2M	328.115	311.505	251.551	548.55	423.928	611.011	1159.82
A2ML1_TGGTCACTACCCCTATCAAG	A2ML1	15.7047	2.25184	0	0	5.08307	38.2495	2.33364
A2ML1_GGTGGATTATTACATCGACC	A2ML1	53.8445	30.7752	57.7888	35.3447	29.4818	85.3258	177.356
A2ML1_ACCCTGGTTACTGATAACAA	A2ML1	104.885	192.157	211.439	172.482	111.828	16.6729	21.0027
A2ML1_AAATACTTACTGGTATCGAG	A2ML1	134.611	100.582	112.178	93.3101	70.1463	38.2495	65.3418
A3GALT2_ACACGTAGTACATCACGCTC	A3GALT2	116.102	128.355	87.703	59.3791	96.5783	92.1911	79.3436
A3GALT2_AAATAATGGGAGCCCCCCAG	A3GALT2	192.382	191.407	179.485	363.344	242.971	90.2296	207.694
A3GALT2_AGAACATGAAGTGCGCCTCG	A3GALT2	568.733	1080.89	1085.75	1809.65	1859.39	614.934	1775.9
A3GALT2_GCGCTGGCAAGACGTGTCGA	A3GALT2	684.835	1044.86	964.053	863.825	533.722	293.246	555.405
A4GALT_GCCGCGTACCAGTCGGCCAG	A4GALT	7.29145	13.5111	35.3531	0	15.2492	7.84605	0
A4GALT_AACGTGCCAGTAGATCATGA	A4GALT	53.8445	18.0148	14.2772	59.3791	56.9304	83.3643	81.6773
A4GALT_CCACATGAGTGCGATCCTGG	A4GALT	154.803	170.39	111.498	97.5514	82.3457	55.9031	79.3436
A4GALT_AGGCCAGGAACGCGCCGTTG	A4GALT	155.364	100.582	143.452	90.4825	45.7476	56.8839	42.0055
A4GNT_TGCATTCCCACAAAAAGGGG	A4GNT	77.9624	109.59	114.898	466.55	218.572	370.726	968.459
A4GNT_CAGCCAAAAAGTTCTCCTCA	A4GNT	117.785	111.091	144.812	50.8964	55.9138	35.3072	51.34
A4GNT_ACGGAACAGGAGACCAAATG	A4GNT	149.194	146.37	155.69	80.586	124.027	21.5766	91.0118
A4GNT_CAGCTCGGATGCATCCCGCC	A4GNT	237.813	450.369	418.799	449.585	402.579	223.612	410.72
AAAS_TGACAGCGCCCTGATAGAGT	AAAS	57.7707	31.5258	53.7096	9.89652	7.1163	43.1533	0
AAAS_CCCAGGGTGAGACAGCACTT	AAAS	125.076	157.629	168.607	69.2757	27.4486	26.4804	0
AAAS_GCCAAGACAGAGGCACTAAG	AAAS	157.607	230.439	268.548	162.586	116.911	95.1333	109.681
AAAS_GGCCCATCGACAGAGTGCCA	AAAS	216.5	230.439	214.158	335.068	425.961	183.401	637.083
AACS_CTTCTCACGTGTGTATGATG	AACS	44.8704	32.2764	73.4258	110.276	46.7642	54.9223	39.6718
AACS_AGAGCTACGAGTATGTCTAC	AACS	110.493	82.5676	101.98	80.586	79.2959	79.4412	151.686
AACS_CATCCTCCTGTGCTACACCA	AACS	157.607	144.869	139.373	72.1032	77.2626	67.6722	9.33455
AACS_CACATTCACACCGAAGTCCG	AACS	170.508	173.392	154.33	53.724	135.21	121.614	161.021
AADAC_ATTTCTATCCAAATCACTCA	AADAC	90.3018	38.2814	57.7888	50.8964	73.1962	37.2687	0
AADAC_AAGTCTGAAGCACTAAGAAG	AADAC	100.398	125.353	99.9406	72.1032	74.2128	100.037	193.692
AADAC_ATGTATATAATGCCTTAAGG	AADAC	129.003	260.463	212.799	137.138	64.0467	19.6151	114.348
AADAC_GGTATTTCTGGAGATAGTGC	AADAC	148.072	139.614	117.617	110.276	136.226	71.5952	98.0127
AADACL2_AAAGAAAGTCAGAAACCCGA	AADACL2	8.97409	12.0098	4.75908	8.48273	15.2492	31.3842	2.33364
AADACL2_TGGGGGCAATTTAGCAACAG	AADACL2	39.8225	21.0172	59.8284	935.928	358.865	676.722	1129.48
AADACL2_GAAAAAATTTGACTGCAGCA	AADACL2	61.136	115.595	99.2607	240.344	91.4952	92.1911	203.026
AADACL2_GTGATGTATTCATCTGAAAG	AADACL2	136.855	282.231	328.376	185.206	175.874	170.652	392.051
AADACL3_CTGCGGTGACAGTTTCGGAG	AADACL3	5.60881	0	0	0	51.8473	36.288	25.67
AADACL3_ACTTATGCTTAGGTAACTTG	AADACL3	25.8005	24.7703	48.2706	250.241	129.11	117.691	588.076
AADACL3_TCGGGGTCATACTTTAGCGG	AADACL3	217.061	228.938	274.667	154.103	129.11	147.113	350.045
AADACL3_GGCATCGTGTACTACCACGG	AADACL3	241.74	253.708	307.3	510.378	206.373	372.687	938.122
AADACL4_GTAAACTCACCAAAGTGACC	AADACL4	14.022	10.5086	21.0759	0	20.3323	27.4612	28.0036
AADACL4_CAAGGTAGCAGGGATATCCG	AADACL4	40.3834	39.032	29.2343	7.06894	11.1828	37.2687	14.0018
AADACL4_TAGAAGATGATGCCTCGCCG	AADACL4	54.4054	132.859	82.9439	148.448	109.794	53.9416	86.3446
AADACL4_TATCGTCCCAAAACGCAGGT	AADACL4	167.142	114.093	78.1848	337.896	219.589	238.324	499.398
AADAT_AGATCCATTTGTCCTTGACT	AADAT	71.2318	89.3232	76.1452	19.793	42.6978	41.1918	0
AADAT_GTAGCTGACATATTGAGCAG	AADAT	81.8886	66.8047	72.7459	52.3102	30.4984	25.4997	39.6718
AADAT_TAATAATGTTGCAGCCCAGT	AADAT	127.881	208.671	149.571	183.793	90.4786	86.3065	95.6791
AADAT_ATTGATACTTACCCAGCACT	AADAT	186.773	179.397	150.251	548.55	352.765	581.588	900.784
AAED1_CATCTGCAAGGAATACGTAG	AAED1	2.24352	3.00246	12.9175	8.48273	24.3987	24.5189	9.33455
AAED1_TCCCGGAACAGCGCGCCGAA	AAED1	55.5272	31.5258	36.033	53.724	11.1828	28.4419	25.67
AAED1_GTCATCCTACCATCATATTG	AAED1	181.164	181.649	162.488	254.482	93.5285	61.7876	193.692
AAED1_GACATGTTATGTCTTACCTG	AAED1	196.308	276.226	312.739	165.413	145.376	121.614	228.696
AAGAB_CACTACATTGGACCACACAT	AAGAB	12.9003	7.50615	10.198	0	10.1661	48.0571	7.00091
AAGAB_GCCATGAGGAGACACTATCA	AAGAB	21.3135	0	6.79868	5.65516	38.6313	11.7691	30.3373
AAGAB_CAAGAATGGTGCATCAAACA	AAGAB	81.8886	336.276	285.545	178.137	145.376	14.7113	70.0091
AAGAB_AGCAGACATCAATCTATGTG	AAGAB	503.11	592.235	547.294	605.102	500.174	213.805	448.058
AAK1_CAAAACTCCTATTATCCACC	AAK1	19.0699	18.0148	7.47855	9.89652	27.4486	48.0571	7.00091
AAK1_TGGCAAAATCATCACTACGA	AAK1	30.8484	48.79	72.7459	21.2068	9.14952	14.7113	0
AAK1_GGGTGCAATTGAAGTCTCTG	AAK1	75.158	121.6	74.7855	36.7585	36.5981	4.90378	28.0036
AAK1_CAAAAGGCCGGATATTTACC	AAK1	200.795	316.76	350.812	260.137	168.758	102.979	142.352
AAMDC_AAATTGCTTCCTTATCATGG	AAMDC	10.6567	14.2617	8.83829	2.82758	7.1163	22.5574	0
AAMDC_AAGTATGGCCAGGGGGTAGT	AAMDC	46.5531	49.5406	30.5941	32.5171	50.8307	77.4797	93.3455
AAMDC_GATTGGCCGAGGGATGAGTG	AAMDC	100.959	48.0394	71.3862	216.31	120.977	168.69	471.395
AAMDC_AGGTACTCCACAGTTGATGA	AAMDC	129.003	94.5775	76.8251	63.6205	87.4288	46.0955	14.0018
AAMP_TGAGTGGCCTCTTGAAAGTG	AAMP	43.1878	9.75799	5.43894	0	27.4486	58.8454	0
AAMP_TGGATGTGGAAAGTCCCGAA	AAMP	43.1878	27.7728	37.3927	138.551	147.409	178.498	693.09
AAMP_AGGTGACCTCGCTATCGTCG	AAMP	99.2759	164.385	117.617	965.618	712.646	515.878	998.796
AAMP_AAGATGACAAAGCCTTCGTA	AAMP	109.933	78.064	146.852	103.207	69.1297	58.8454	70.0091
AANAT_ACCTTCACGCTCGATCTCAA	AANAT	45.4313	117.096	81.5842	87.6549	117.927	101.999	98.0127
AANAT_GGTGAGGCAGCGAAACTCAC	AANAT	100.959	174.893	187.644	176.724	175.874	154.959	126.016
AANAT_GTGGCGCCGCTGACAGCTCG	AANAT	120.589	237.945	214.838	26.862	85.3956	131.421	53.6736
AANAT_GCCCTCCTCGAACCAGCCCA	AANAT	148.072	276.977	168.607	2666.41	1690.63	1940.92	3836.5
AAR2_TAAGGAAGAAACCCATACGA	AAR2	40.3834	36.0295	27.1947	8.48273	27.4486	58.8454	56.0073
AAR2_CTTGGTTATCTCAGCTGGCG	AAR2	334.846	367.801	354.211	278.516	281.602	203.997	238.031
AAR2_CATGTTCAGGATGACCACAG	AAR2	352.233	447.367	481.347	547.136	471.709	335.419	968.459
AAR2_GGGGTAGATTCTGCCCCACG	AAR2	517.132	693.568	707.743	503.309	505.257	262.843	518.067
AARD_TGCTGGAGGACCTCAGACGA	AARD	54.9663	19.516	55.7492	50.8964	26.432	81.4028	119.015
AARD_GCAGAGCTGGACGGGCGTTG	AARD	83.0103	67.5553	78.1848	149.862	128.093	103.96	606.745
AARD_GGGAAATTCTCTCTCTGCAG	AARD	104.324	65.3035	81.5842	1186.17	700.447	1114.14	2489.99
AARD_GTCCCCGAAGAAGTCGCACG	AARD	174.434	297.244	182.885	175.31	96.5783	109.845	263.701
AARS_TTGGTGCTGAGGATGCCGAT	AARS	52.7228	14.2617	21.0759	8.48273	28.4652	69.6337	44.3391
AARS_GGAGGCCAGATCTATGACGA	AARS	74.0362	119.348	231.155	50.8964	187.057	83.3643	9.33455
AARS_CCAAGAAAAGCATTGACACA	AARS	91.9844	30.0246	48.9505	21.2068	51.8473	129.46	46.6727
AARS_TCAGAATGTGCGTAGCTGTG	AARS	259.688	551.702	674.429	207.827	209.422	161.825	42.0055
AARS2_CCAACTTCTACGCAGAACAG	AARS2	0	0	0	0	0	0	0
AARS2_AGCAAACTGGGGTCGCCGCG	AARS2	14.5829	63.8023	46.9109	144.206	89.462	44.134	81.6773
AARS2_TCGTAGTGGATCTCAGTACA	AARS2	42.6269	3.00246	0	0	1.01661	42.1725	23.3364
AARS2_GCTGAGCCAGTTCAGAAGCA	AARS2	66.7448	45.7875	25.835	46.655	33.5483	52.9608	37.3382
AARSD1_GTGCTGAGAGTGACTCGCCG	AARSD1	60.5751	33.0271	38.7525	18.3793	15.2492	43.1533	0
AARSD1_CATTCGGGTTGTTAACATCG	AARSD1	62.8186	106.587	80.2244	120.172	83.3623	50.0186	107.347
AARSD1_CCCAGACAGAAATATCAGGT	AARSD1	74.0362	126.103	39.4324	74.9308	20.3323	52.9608	23.3364
AARSD1_ACCTCCGCTCCCAATCTACC	AARSD1	95.9106	196.661	227.756	74.9308	110.811	61.7876	86.3446
AASDH_GACAGTCAGATCAAACGTCA	AASDH	14.022	2.25184	10.8779	11.3103	5.08307	19.6151	11.6682
AASDH_TGTGAATTGCCTGTACAACT	AASDH	95.9106	66.8047	54.3894	53.724	53.8805	89.2488	23.3364
AASDH_TTGTTGGTACATCAGTACCT	AASDH	205.843	284.483	346.733	289.827	252.12	183.401	373.382
AASDH_AAATGAGTTGATAATGACGG	AASDH	327.554	391.821	370.528	1919.93	1263.65	956.237	2088.6
AASDHPPT_CCCGAGGAGAAGGAGCGCAT	AASDHPPT	0	0	0	0	0	0	0
AASDHPPT_GCTGAACCTGAGCTGCAAGT	AASDHPPT	36.4572	57.0467	66.6271	21.2068	24.3987	76.499	0
AASDHPPT_AGGAAAACCAGTTCTTGCAA	AASDHPPT	53.8445	23.2691	7.47855	24.0344	44.731	50.0186	16.3355
AASDHPPT_CTGCCAGCAGCCATTCGGCT	AASDHPPT	119.468	71.3084	104.02	39.5861	56.9304	101.018	60.6745
AASS_CATCACAAACAAAGTTAACA	AASS	45.9922	74.3109	101.98	104.62	73.1962	40.211	16.3355
AASS_CGTGCTCAGTCACTTTCAAT	AASS	99.8367	69.0566	34.6733	9.89652	24.3987	73.5567	16.3355
AASS_AAGACCTCAGAAAAGTGTAT	AASS	134.611	189.155	173.366	329.413	248.054	246.17	494.731
AASS_GGGTAGTGGCATTTGGACAG	AASS	144.146	252.957	263.789	783.239	696.38	571.781	1040.8
AATF_AGGCACTTAAAGCATTGTTG	AATF	7.29145	3.00246	0	1.41379	16.2658	50.0186	25.67
AATF_AAACCACCTCTAGAAAAGCA	AATF	10.6567	12.7605	27.1947	2.82758	23.3821	36.288	0
AATF_AGAAACTTTGACACTAGAGA	AATF	24.6787	21.0172	21.7558	5.65516	60.9968	15.6921	7.00091
AATF_GAATATGATGAGGACGACCT	AATF	134.05	156.879	216.198	45.2412	46.7642	91.2103	70.0091
AATK_GCATAGCAACCTGCTCGTCG	AATK	71.2318	105.837	91.7822	114.517	141.309	158.882	371.048
AATK_GTGTCAGCCAACAACAACAG	AATK	105.446	90.8244	112.858	199.344	173.841	254.997	408.386
AATK_CTCCTCAAGTCCACAGACGT	AATK	110.493	87.822	95.1815	39.5861	56.9304	91.2103	72.3427
AATK_AGCACCGGAACCACGCCCGG	AATK	187.334	156.128	133.934	361.93	99.6281	199.094	513.4
ABAT_CCTTAAAGACCATCTTCATG	ABAT	12.9003	3.00246	0	62.2067	11.1828	43.1533	32.6709
ABAT_GAAAGAAGTCATCGGATGCG	ABAT	51.0401	38.2814	46.231	93.3101	39.6479	30.4034	79.3436
ABAT_TGCAATTACGAAGAGAGCCG	ABAT	112.176	71.3084	63.9076	141.379	156.559	62.7684	266.035
ABAT_GTGAATGGCTTTAGAGTGCG	ABAT	533.958	259.713	395.683	3062.27	1853.29	2444.04	5703.41
ABCA1_GTGGCATGGCAGGACTACGT	ABCA1	25.8005	25.5209	44.1914	16.9655	51.8473	22.5574	7.00091
ABCA1_TTGGACAGCCCAAGACATCG	ABCA1	28.044	40.5332	14.2772	14.1379	36.5981	55.9031	0
ABCA1_GGACACGCCCAGCTTCAAGT	ABCA1	37.0181	42.0344	61.868	18.3793	26.432	27.4612	0
ABCA1_AATGCAGAGAAAGCTATCTG	ABCA1	109.372	70.5578	61.868	169.655	163.675	145.152	322.042
ABCA10_GGGTACTGAAGAGGATAAGT	ABCA10	10.0959	3.00246	6.11881	15.5517	0	3.92302	0
ABCA10_TCCTTATTAAAACACTCATG	ABCA10	17.9482	5.2543	26.5149	0	20.3323	40.211	23.3364
ABCA10_ACTCTCTGAAATAACTGACA	ABCA10	24.6787	4.50369	9.51815	7.06894	23.3821	60.8069	53.6736
ABCA10_GACACTTCAGTGAATGCACG	ABCA10	114.42	121.6	91.7822	346.378	239.921	264.804	469.061
ABCA12_ACGGTCATATAATACACAAG	ABCA12	31.9702	30.0246	28.5545	5.65516	16.2658	32.365	0
ABCA12_ATGGTGCTAAATGATCCTTG	ABCA12	49.9184	36.7801	48.9505	16.9655	62.0134	80.422	4.66727
ABCA12_GGCAGCTATAAATACAACCC	ABCA12	79.645	171.891	129.855	79.1722	121.994	41.1918	23.3364
ABCA12_GAGGTGATACCCATCGCCAA	ABCA12	115.541	153.125	227.756	57.9653	82.3457	12.7498	67.6755
ABCA13_GGCTTCATTTAATAACACTG	ABCA13	8.97409	3.75307	0	0	5.08307	38.2495	11.6682
ABCA13_ACAATTTAGCTGATTCGGCG	ABCA13	270.905	373.056	335.175	217.723	221.622	230.478	382.716
ABCA13_CAATGACTTCCATAATTGGG	ABCA13	274.831	407.584	445.314	316.689	403.596	233.42	576.408
ABCA13_TATCAGGAAGACTTGCGAAG	ABCA13	308.484	490.152	643.835	903.411	805.158	587.473	1059.47
ABCA2_GATGTCGTGCCCGTAGATGG	ABCA2	16.8264	23.2691	22.4356	11.3103	13.216	56.8839	0
ABCA2_CTTGTGTGGCAACAACCGGT	ABCA2	38.1399	69.8072	63.9076	349.206	320.233	602.184	1003.46
ABCA2_TAGGGGATGAAATTGCCACG	ABCA2	102.08	51.0418	101.3	90.4825	91.4952	79.4412	420.055
ABCA2_CATGTACGTGGCGATCCGAG	ABCA2	280.44	383.564	433.756	220.551	209.422	191.247	200.693
ABCA3_AATGCGCATTTACTGACCGA	ABCA3	76.2798	66.0541	87.0231	91.8963	68.1131	101.999	21.0027
ABCA3_ACCTACGGTTCAGTTACACA	ABCA3	83.5712	346.033	273.307	356.275	299.901	145.152	326.709
ABCA3_AGTGGACGGGCATACATCAG	ABCA3	108.811	43.5357	82.9439	18.3793	78.2793	72.576	39.6718
ABCA3_CCTCCTGAGTCCCGTCAACG	ABCA3	178.36	484.897	454.152	271.447	294.818	152.017	345.378
ABCA4_GATCCGAATGGACATAGACG	ABCA4	7.29145	0	0.679868	0	1.01661	16.6729	0
ABCA4_AGCACCATACCCGCAAACAG	ABCA4	18.5091	25.5209	31.2739	330.827	159.608	92.1911	333.71
ABCA4_AAAGACCGAGCCCCTAACAG	ABCA4	44.8704	12.0098	16.3168	29.6896	32.5316	35.3072	51.34
ABCA4_AGGGTGTTGAGTTGCCACAG	ABCA4	113.298	89.3232	89.7426	90.4825	98.6115	30.4034	14.0018
ABCA5_GAAATAGATACCTTTCCCCG	ABCA5	15.7047	12.7605	6.79868	12.7241	10.1661	5.88454	11.6682
ABCA5_AAATTATGAGGAGTTATCAG	ABCA5	33.092	44.2863	20.396	40.9999	21.3489	30.4034	23.3364
ABCA5_TGACAGTGACTATGTATCCG	ABCA5	45.4313	31.5258	31.9538	7.06894	31.515	31.3842	28.0036
ABCA5_AAAATGAATGATACCTCAGG	ABCA5	80.2059	83.3183	50.9901	22.6206	48.7975	28.4419	25.67
ABCA6_GGCACCAAATAAAACACACA	ABCA6	65.623	74.3109	69.3465	45.2412	52.8639	35.3072	63.0082
ABCA6_TTGTATATGAGTCTCCTGAA	ABCA6	86.3756	192.157	202.601	66.4481	75.2294	32.365	25.67
ABCA6_AACCAATCACCCTGTGATGG	ABCA6	209.769	207.92	224.356	212.068	228.738	104.941	233.364
ABCA6_CAGACAGCTGTGAGTGACAT	ABCA6	486.844	376.058	365.089	1379.86	1098.96	1733	3855.17
ABCA7_TCAAACAGCACGTTGTACTG	ABCA7	42.066	96.0787	27.1947	43.8275	22.3655	22.5574	28.0036
ABCA7_CTGGCCTAGACGTAACCCTA	ABCA7	101.519	113.343	123.736	106.034	57.947	64.7299	91.0118
ABCA7_AGTACGGGATCCCTGAACCA	ABCA7	133.49	88.5726	75.4654	25.4482	51.8473	127.498	154.02
ABCA7_TGGACATTGACGTGGTCACG	ABCA7	208.648	208.671	215.518	118.758	116.911	48.0571	60.6745
ABCA8_AAATTATCAGCCAAAAGCGA	ABCA8	29.1658	6.75553	18.3564	14.1379	11.1828	8.82681	11.6682
ABCA8_CTGTTAATGTCACAAGAGAG	ABCA8	54.9663	11.2592	40.1122	43.8275	49.8141	8.82681	11.6682
ABCA8_GACACCCCCAAAAGACAGTG	ABCA8	80.7668	158.38	73.4258	124.413	88.4454	76.499	100.346
ABCA8_GCAAATCTGCGCAATTGCAA	ABCA8	226.596	231.189	248.152	627.722	395.463	345.226	912.452
ABCA9_TTATTTCTAACTAGACAGGA	ABCA9	12.3394	23.2691	28.5545	14.1379	12.1994	41.1918	25.67
ABCA9_ATATCAGAAAAGTTACCCGT	ABCA9	35.8964	74.3109	66.6271	28.2758	30.4984	36.288	72.3427
ABCA9_CTTGATAGATGTTCTAACCA	ABCA9	120.589	52.543	101.3	141.379	72.1796	20.5959	93.3455
ABCA9_TGGCAGGAAGAACAATCATG	ABCA9	445.9	392.572	430.357	3026.92	1789.24	2321.45	6471.17
ABCB1_TTTATAGTAGGATTTACACG	ABCB1	49.3575	25.5209	45.5512	19.793	2.03323	24.5189	0
ABCB1_CTGGAGAGATCCTCACCAAG	ABCB1	67.3057	140.365	122.376	90.4825	68.1131	27.4612	142.352
ABCB1_TAGGTGATATCAATGATACA	ABCB1	129.563	68.306	87.703	145.62	86.4122	107.883	336.044
ABCB1_ATTGACAGCTATTCGAAGAG	ABCB1	151.999	129.856	111.498	958.549	720.779	919.949	2508.66
ABCB10_GAGTTCACCCACGGTCATGT	ABCB10	77.9624	150.123	110.819	25.4482	116.911	123.575	49.0064
ABCB10_ACAGCAATGATTGACACTGG	ABCB10	149.194	261.214	218.918	172.482	160.625	157.902	226.363
ABCB10_CTCAGTGCCGTGTTTCTGTG	ABCB10	499.184	1127.42	997.367	483.516	394.446	180.459	499.398
ABCB10_TATCGCCGTTCACTGGCCTG	ABCB10	525.545	670.299	768.251	643.274	353.782	350.13	462.06
ABCB11_TTTCAGAATCCTCCTAACTG	ABCB11	58.8925	108.089	63.2277	114.517	144.359	69.6337	287.037
ABCB11_GAGCTCCCCAGATTTAGCAA	ABCB11	103.202	129.106	165.208	138.551	74.2128	19.6151	191.358
ABCB11_GATTCTTTACTGGATTCGTG	ABCB11	452.07	591.485	608.482	404.344	271.436	215.766	499.398
ABCB11_TCAACATGGTCATTAAACCA	ABCB11	466.092	950.279	912.383	685.688	647.583	213.805	452.725
ABCB4_CCCTTCTCGAGCTAACGTCA	ABCB4	17.3873	3.00246	4.75908	9.89652	16.2658	38.2495	21.0027
ABCB4_TGGCCGTGGAAATGTAACCA	ABCB4	54.4054	9.75799	42.8317	11.3103	32.5316	17.6536	2.33364
ABCB4_CATTTCGGACCGTAGACAGT	ABCB4	109.372	126.103	118.297	87.6549	69.1297	132.402	186.691
ABCB4_ACACCACTGAACTCAATACG	ABCB4	243.983	707.83	538.456	757.791	513.39	519.801	1404.85
ABCB5_AGACGTGGATAGAGTCACTA	ABCB5	0	0	0	0	0	0	0
ABCB5_GAAACCTTCGCAATAGCCCG	ABCB5	214.817	198.162	169.287	490.585	421.895	282.458	623.081
ABCB5_TTTGGATTGGCAGATCATGG	ABCB5	232.205	381.312	424.918	199.344	198.24	49.0378	130.684
ABCB5_CAAAGGTCGGACTACAATCG	ABCB5	237.252	304.75	245.432	264.379	155.542	115.729	273.035
ABCB6_GGAACGGGCACTCAATGTGT	ABCB6	27.4831	41.2838	42.1518	50.8964	23.3821	61.7876	67.6755
ABCB6_GCACGTAGGGAGAGATGCGA	ABCB6	72.9145	45.7875	54.3894	32.5171	35.5815	69.6337	16.3355
ABCB6_CGAAGTGGAACGCTATCGAG	ABCB6	143.025	398.577	430.357	559.86	436.127	397.206	1087.47
ABCB6_TAGGTGCCAAACCAATTGAG	ABCB6	270.905	260.463	369.168	302.551	217.555	167.709	259.034
ABCB7_TCACAGTTGCAGTCACACGG	ABCB7	0	0	0	0	0	0	0
ABCB7_CACACCACAGACAGCTACCG	ABCB7	1.68264	0	0	0	32.5316	96.1141	0
ABCB7_AGTCATTAAAAAGTATCACA	ABCB7	7.29145	5.2543	0	49.4826	14.2326	30.4034	151.686
ABCB7_GATTAAATACCAAAGCACTC	ABCB7	34.2137	11.2592	12.2376	8.48273	17.2824	53.9416	16.3355
ABCB8_TCTTTGACGCCAATAAGACA	ABCB8	41.5052	63.8023	40.7921	56.5516	35.5815	20.5959	2.33364
ABCB8_CTTGGAACAAGGCGATGCCG	ABCB8	117.785	50.2912	86.3433	4.24137	34.5649	45.1148	37.3382
ABCB8_AAGTACACAAGGGACCACGT	ABCB8	132.929	99.8318	119.657	73.517	70.1463	72.576	116.682
ABCB8_CCTGCCCAAACAGGACAGAG	ABCB8	148.633	117.096	87.703	96.1376	96.5783	57.8646	28.0036
ABCB9_GCCCCAGACGTAGTACATGT	ABCB9	48.7966	40.5332	29.2343	9.89652	47.7808	41.1918	18.6691
ABCB9_TGTCCTGGGAGATTGTATGG	ABCB9	54.4054	50.2912	65.9472	19.793	28.4652	22.5574	9.33455
ABCB9_TTTGCCGCAGGTATTCGGGG	ABCB9	89.18	191.407	143.452	196.517	253.137	88.2681	338.377
ABCB9_TGGACACCATCATGATGATG	ABCB9	136.855	150.874	150.931	96.1376	73.1962	86.3065	86.3446
ABCC1_AGTACACGGAAAGCTTGACC	ABCC1	99.2759	139.614	103.34	115.931	53.8805	26.4804	46.6727
ABCC1_AACCTGACAGCATCGAGCGA	ABCC1	173.873	179.397	118.977	158.344	134.193	122.595	191.358
ABCC1_TCTGCTTCGTCAGTGGCATG	ABCC1	204.161	225.935	152.97	179.551	166.725	181.44	252.033
ABCC1_AAAATGTGATTGGCCCCAAG	ABCC1	281.001	331.021	375.287	141.379	222.638	78.4605	193.692
ABCC10_GGGCCCTGAGAATCCCAACA	ABCC10	4.48704	0	3.39934	0	5.08307	8.82681	0
ABCC10_CAAGATGAGACCACCCACGA	ABCC10	11.2176	9.75799	15.637	1.41379	17.2824	18.6344	2.33364
ABCC10_AAGGGTGTCACCCTTAGCGG	ABCC10	35.3355	11.2592	29.9142	15.5517	25.4153	40.211	23.3364
ABCC10_CGTGTACCAAGCTTACTGGA	ABCC10	51.0401	65.3035	38.0726	36.7585	17.2824	33.3457	53.6736
ABCC11_TAAGCTTTGGATCATGAGCG	ABCC11	42.066	30.0246	33.3135	233.275	168.758	177.517	102.68
ABCC11_AATACACATCACCTCAGGAG	ABCC11	113.859	140.365	185.604	19.793	40.6645	30.4034	35.0045
ABCC11_CAAAGACCAGAGCTTTGCTG	ABCC11	126.198	153.876	203.96	175.31	196.206	110.825	140.018
ABCC11_GACGGTCGGAATAGACGGCG	ABCC11	200.795	379.811	424.918	450.999	486.958	580.608	1255.5
ABCC12_ACGTACATTAAGGCTTCTGG	ABCC12	63.9404	138.864	156.37	76.3446	91.4952	119.652	30.3373
ABCC12_GAGTCATATGTCGACAATGG	ABCC12	93.6671	26.2715	67.3069	26.862	47.7808	118.671	46.6727
ABCC12_GCCAACCCAGACTTTCCCAG	ABCC12	114.981	88.5726	91.7822	81.9998	87.4288	93.1718	49.0064
ABCC12_AAAGACCATTAGGATCGGGA	ABCC12	158.168	152.375	180.165	100.379	109.794	80.422	58.3409
ABCC2_CAGGGTATAAATCTTAGTGG	ABCC2	0	0	0	0	0	0	0
ABCC2_CATTATGGCAGGCCAACTTG	ABCC2	20.1917	27.7728	42.1518	76.3446	93.5285	49.0378	151.686
ABCC2_CAGAATTCATCACAAACGCA	ABCC2	28.044	15.0123	34.6733	55.1378	18.299	34.3265	18.6691
ABCC2_GATTGGTATATCGAACAGCA	ABCC2	140.22	143.367	211.439	55.1378	47.7808	34.3265	46.6727
ABCC3_TGAACCACCAGAAAAACAGG	ABCC3	17.9482	24.7703	33.9934	18.3793	24.3987	31.3842	39.6718
ABCC3_GCAGGGCGTACAGTCTTCGG	ABCC3	64.5013	49.5406	42.8317	40.9999	107.761	33.3457	4.66727
ABCC3_CCACGTACACGTACACCCAG	ABCC3	111.054	93.0763	97.2211	56.5516	65.0633	88.2681	2.33364
ABCC3_GGCCACATGAGAGTCCACCG	ABCC3	122.833	178.646	150.931	73.517	83.3623	98.0756	147.019
ABCC4_GCGTCACTGCCACGAACACG	ABCC4	24.6787	16.5135	24.4753	14.1379	16.2658	50.9993	9.33455
ABCC4_GAAGGTACGATTCCTTAGTG	ABCC4	62.2577	70.5578	94.5017	261.551	266.353	66.6914	233.364
ABCC4_CAGATTGACTATCTGGCCTG	ABCC4	190.699	198.913	187.644	220.551	88.4454	95.1333	158.687
ABCC4_AAGCACGGGTAAACCTTGCA	ABCC4	295.023	546.448	422.198	3784.71	4208.78	3376.74	6391.83
ABCC5_TTTATTCATAGAAATCCGCG	ABCC5	34.2137	18.0148	34.6733	19.793	27.4486	23.5381	0
ABCC5_TGAAAAGGGCCATAATAACC	ABCC5	53.8445	28.5234	31.2739	28.2758	14.2326	19.6151	4.66727
ABCC5_TACGGAAAGAGGCACCCATG	ABCC5	106.006	66.8047	61.868	24.0344	54.8971	92.1911	102.68
ABCC5_TGTTAAGACTAGAGAGACTG	ABCC5	220.426	456.374	330.416	229.034	137.243	101.018	189.025
ABCC6_GAGAACTGTGAGAGTCACAA	ABCC6	17.9482	7.50615	26.5149	32.5171	22.3655	19.6151	0
ABCC6_ACTATGATCCAATCAGCCTG	ABCC6	38.7008	17.2641	17.6766	39.5861	33.5483	70.6144	56.0073
ABCC6_CAGACCACGATCCAGACGAG	ABCC6	161.534	156.879	214.158	588.136	411.729	322.669	646.417
ABCC6_GGACAGCATCCAATACGGCA	ABCC6	169.386	311.505	312.059	281.344	192.14	48.0571	163.355
ABCC8_CAGACCAACGAGATGCTCCG	ABCC8	47.6748	24.0197	28.5545	39.5861	38.6313	57.8646	0
ABCC8_CTACCGTCAAAGCTCTAGTG	ABCC8	49.9184	52.543	39.4324	42.4137	9.14952	17.6536	16.3355
ABCC8_TCAACGCCAGCGAATCAGTG	ABCC8	58.3316	93.8269	82.264	76.3446	102.678	120.633	203.026
ABCC8_GATGTTGTGATAGTAGACCA	ABCC8	73.4754	90.8244	121.017	55.1378	47.7808	59.8261	32.6709
ABCC9_ATACACTATCGATGTTGTAG	ABCC9	124.515	204.918	189.683	156.931	121.994	89.2488	182.024
ABCC9_TAAAGTACTGAATTGGCGCA	ABCC9	126.198	170.39	181.525	149.862	103.695	52.9608	60.6745
ABCC9_GACTGCAAATCTGACCACCG	ABCC9	199.673	92.3256	157.729	79.1722	117.927	68.6529	53.6736
ABCC9_AGAGAGGAAAACTCTCCGAC	ABCC9	464.97	254.458	186.964	2865.75	1533.05	2828.5	9791.94
ABCD1_GATCATGTCGTCGTACAAGG	ABCD1	118.907	60.7998	33.9934	57.9653	101.661	175.555	191.358
ABCD1_AGTTCCTCATGAAGTATGTG	ABCD1	178.921	216.177	159.769	774.756	476.792	598.261	1754.89
ABCD1_GGCCACATACACCGACAGGA	ABCD1	247.909	314.508	381.406	1689.48	1495.44	2137.07	5663.74
ABCD1_CTACATGCACTCGCGTGTGG	ABCD1	1071.28	1086.89	1091.87	4755.99	3368.04	3971.08	11588.8
ABCD2_ATTACCTCTCAGTGACACAT	ABCD2	72.9145	54.0443	101.98	55.1378	102.678	72.576	116.682
ABCD2_CCCTGACCAATCTCTTACGG	ABCD2	106.006	96.8293	76.8251	50.8964	53.8805	69.6337	18.6691
ABCD2_CTGGAGCTGATGCTATTGAA	ABCD2	235.57	227.436	172.007	274.275	300.918	83.3643	434.056
ABCD2_CCTTATTGCACTGTTGACGA	ABCD2	269.784	207.17	225.036	491.999	366.998	366.803	956.791
ABCD3_AATTAAACTTACAAGAGGCA	ABCD3	22.4352	4.50369	10.8779	11.3103	21.3489	18.6344	79.3436
ABCD3_ACTCGACTTCGAAGACCCAT	ABCD3	24.1179	30.0246	5.43894	12.7241	28.4652	43.1533	0
ABCD3_TGTGTACTCTTGAGATGTCG	ABCD3	67.3057	71.3084	73.4258	31.1034	60.9968	64.7299	35.0045
ABCD3_TGGCAAATATGAGCGCACAA	ABCD3	94.7888	77.3133	65.9472	40.9999	58.9636	72.576	51.34
ABCD4_GTAGTAGACGAGGGTGAACG	ABCD4	40.9443	0	17.6766	36.7585	44.731	57.8646	14.0018
ABCD4_AGCCACATCTGAGAGCGTCG	ABCD4	50.4793	57.7974	49.6304	53.724	75.2294	60.8069	51.34
ABCD4_GATCCCCAGTCAGTACTATG	ABCD4	114.42	161.382	109.459	214.896	132.16	136.325	273.035
ABCD4_TTGCGATGACAACGTAACTC	ABCD4	129.563	235.693	144.812	36.7585	94.5451	69.6337	81.6773
ABCE1_TTTCAGATATATCATTGTGG	ABCE1	16.8264	25.5209	16.9967	28.2758	20.3323	20.5959	16.3355
ABCE1_CCAAAACTTCACCTGGACGA	ABCE1	29.7267	17.2641	6.11881	4.24137	8.13291	74.5375	56.0073
ABCE1_CAATTGATAAGGCGCCAAAG	ABCE1	56.0881	32.2764	45.5512	45.2412	103.695	137.306	123.683
ABCE1_AGTTGTCCTGTAGTTCGAAT	ABCE1	186.212	108.839	133.934	954.307	449.343	1353.44	3561.13
ABCF1_CTGCAGAGGCCAAAGCACGG	ABCF1	1.12176	0	0	0	10.1661	74.5375	14.0018
ABCF1_TGTAATTGCCCCTATAGTAG	ABCF1	13.4611	22.5184	13.5974	11.3103	14.2326	62.7684	9.33455
ABCF1_GATGGAGTATGAGCGCCAAG	ABCF1	123.394	114.093	180.165	56.5516	66.0799	69.6337	133.017
ABCF1_GCAACACATCAATGTTGGGA	ABCF1	162.655	196.661	174.046	113.103	69.1297	65.7107	28.0036
ABCF2_GGGTCGTGAGCGATAAGGTG	ABCF2	44.3096	10.5086	21.0759	16.9655	44.731	69.6337	21.0027
ABCF2_AACCAATGAGGCCATAACGA	ABCF2	78.5233	32.2764	28.5545	144.206	139.276	133.383	464.394
ABCF2_CAGTCCATGCAAGATCCGCG	ABCF2	189.578	106.587	122.376	377.482	346.665	173.594	494.731
ABCF2_ATGATCAGTACGTGAAGACG	ABCF2	209.769	448.117	481.347	165.413	151.475	113.768	126.016
ABCF3_ACTTCCAGGACTGCTAAAGA	ABCF3	38.1399	35.2789	85.6634	46.655	56.9304	32.365	39.6718
ABCF3_GCAGAGTGTTGTACATGCGC	ABCF3	120.589	222.182	230.475	400.102	303.967	271.669	555.405
ABCF3_CAGCGGCTAGATGGTTACCG	ABCF3	148.072	165.886	148.211	59.3791	74.2128	88.2681	56.0073
ABCF3_TGCGAGAGGATTTGCTACGG	ABCF3	213.135	168.888	227.076	111.689	194.173	87.2873	126.016
ABCG1_GAGGCCGATCCCAATGTGCG	ABCG1	48.2357	138.113	83.6238	144.206	31.515	80.422	93.3455
ABCG1_CTTCAGGAACCGAATAGGAA	ABCG1	52.1619	39.032	31.9538	97.5514	91.4952	229.497	606.745
ABCG1_ATGAAAGGGCTCGCTCAAGG	ABCG1	122.272	72.059	124.416	60.7929	68.1131	74.5375	2.33364
ABCG1_GACCACAAGAGAGACCTCGG	ABCG1	127.881	179.397	178.125	193.689	161.642	190.267	259.034
ABCG2_GAATTACATCAACTTTCCGG	ABCG2	21.3135	17.2641	15.637	2.82758	17.2824	58.8454	0
ABCG2_AAAAAACGAACGGATTAACA	ABCG2	101.519	57.0467	48.2706	18.3793	58.9636	21.5766	21.0027
ABCG2_GGAAGGCTCTATGATCTCTG	ABCG2	247.348	200.414	184.244	319.516	401.562	311.88	611.413
ABCG2_TAACTTAGGATGTCTAAGCA	ABCG2	259.688	211.673	230.475	224.792	217.555	161.825	170.355
ABCG4_GGTGGAGAGAACTACCTGGT	ABCG4	29.1658	19.516	46.9109	53.724	19.3157	12.7498	30.3373
ABCG4_TGGAGCTGTCCTATTCCGTG	ABCG4	298.388	333.273	203.96	1958.1	1694.7	1331.87	3365.1
ABCG4_CTCTGTGTCCCCAGTCATCG	ABCG4	380.838	465.381	507.861	530.171	525.589	446.244	791.103
ABCG4_GTGGGACATGAACCGTAGGT	ABCG4	540.689	802.407	805.644	869.48	753.311	698.298	1194.82
ABCG5_ACACCTGAAAACGTTACCAA	ABCG5	11.2176	15.7629	4.75908	0	11.1828	35.3072	21.0027
ABCG5_GGTGCTATCCAGGACCGCGT	ABCG5	20.1917	6.75553	19.0363	24.0344	25.4153	29.4227	30.3373
ABCG5_GGCTCGCAGGAACCGAATTG	ABCG5	25.2396	43.5357	56.4291	74.9308	59.9802	80.422	137.685
ABCG5_TGATTGGCAACTACAGCTTG	ABCG5	135.172	151.624	94.5017	56.5516	32.5316	83.3643	35.0045
ABCG8_CAGTGCGCTGACACCCGCGT	ABCG8	52.7228	24.0197	41.472	28.2758	40.6645	100.037	14.0018
ABCG8_CTCAAACCAAGGGACCTGAG	ABCG8	108.811	122.35	136.653	73.517	84.3789	113.768	186.691
ABCG8_GAGTCCTACGAAGATGCCTG	ABCG8	140.22	141.866	91.7822	268.62	137.243	163.786	186.691
ABCG8_CACCCCCATCTACTTAGGGG	ABCG8	295.023	424.848	329.736	411.413	332.433	238.324	417.721
ABHD1_GACCCTACCGTTCCACAAGT	ABHD1	49.9184	64.5529	105.38	91.8963	141.309	70.6144	186.691
ABHD1_GCTGTCGTGTTTAACAACCG	ABHD1	57.7707	78.064	53.7096	139.965	37.6147	64.7299	114.348
ABHD1_GGTGCAAGACGTATGTCTCC	ABHD1	107.128	64.5529	60.5083	63.6205	34.5649	56.8839	39.6718
ABHD1_AGCCCCTAGTCCTTTATCAG	ABHD1	286.61	422.596	361.01	210.655	292.785	122.595	303.373
ABHD10_TCATATAAGAAAGATAGCCA	ABHD10	17.3873	1.50123	16.3168	25.4482	27.4486	26.4804	35.0045
ABHD10_TACCTCAGCGGGCGCCACGG	ABHD10	48.2357	90.8244	103.34	2143.3	1471.04	1333.83	2163.28
ABHD10_TGCACGACCAGAGAAGGTCG	ABHD10	72.3536	70.5578	66.6271	24.0344	100.645	65.7107	58.3409
ABHD10_TAATTGATGACTTAGCTGAT	ABHD10	132.929	198.913	166.568	251.654	220.605	102.979	259.034
ABHD11_GAGCCCGTGCAAAAAGACGA	ABHD11	48.7966	40.5332	24.4753	16.9655	57.947	56.8839	9.33455
ABHD11_GCTGTGGCCAACGACGACGC	ABHD11	62.2577	48.0394	48.9505	70.6894	26.432	109.845	42.0055
ABHD11_CTGCCACATAGGTTGCAAAG	ABHD11	209.208	192.908	192.403	175.31	147.409	78.4605	74.6764
ABHD11_ACGGTGGATGCTCGTAACCA	ABHD11	264.736	318.261	305.941	463.723	328.366	275.592	431.723
ABHD12_GCAGGTACAGAATGATAGGG	ABHD12	40.3834	45.7875	48.9505	36.7585	29.4818	50.9993	11.6682
ABHD12_AGGTGACCACATGGTAACCA	ABHD12	60.5751	54.7949	33.3135	31.1034	15.2492	66.6914	49.0064
ABHD12_GAGTGGCCCCAGATGTACAC	ABHD12	165.46	177.896	203.281	120.172	90.4786	111.806	21.0027
ABHD12_CCTACGCCTGACGGGCCCGG	ABHD12	385.325	677.805	679.188	839.791	647.583	478.609	1257.83
ABHD12B_CCAAGACAATAGCATCAACT	ABHD12B	6.16969	6.75553	19.7162	5.65516	3.04984	40.211	14.0018
ABHD12B_TAATTGGGTTCCCATCACGA	ABHD12B	33.6528	100.582	114.218	53.724	40.6645	47.0763	23.3364
ABHD12B_TTGTGTCTATGAGTGGACCA	ABHD12B	94.2279	56.2961	49.6304	179.551	70.1463	43.1533	32.6709
ABHD12B_GTCTTGTCTGTTGACTACAG	ABHD12B	126.759	60.7998	91.7822	25.4482	64.0467	50.9993	51.34
ABHD13_TAGGATTTCAGCCATTATGG	ABHD13	114.981	126.854	133.934	1574.96	750.261	1287.73	5505.05
ABHD13_AATAGCCACTGCTCCACCCA	ABHD13	116.663	105.086	121.017	29.6896	43.7144	73.5567	16.3355
ABHD13_GGGAACATAAAGACGTGAAG	ABHD13	190.139	338.527	330.416	344.964	340.566	193.209	294.038
ABHD13_CATGGGAATGCAGGCAACAT	ABHD13	227.157	291.239	380.726	282.758	265.336	241.266	590.41
ABHD14A_GGAGGTACAGAATGCCGTGT	ABHD14A	190.699	329.52	298.462	1908.61	2313.81	2287.12	4765.29
ABHD14A_TCCCACTCAACCAGGCACAC	ABHD14A	191.26	279.979	279.426	1244.13	929.185	874.834	2179.62
ABHD14A_CTGGCAGCCCCACATACAGT	ABHD14A	278.758	384.315	427.637	197.93	262.286	128.479	168.022
ABHD14A_AGGCCTTTAACTCTCACACG	ABHD14A	288.293	306.251	258.35	1177.69	1007.46	1529.98	3845.83
ABHD14B_TGATGGACTGATCACAACCG	ABHD14B	116.102	61.5504	70.7063	36.7585	86.4122	115.729	84.0109
ABHD14B_AGAACCTGGGTACACTGCAC	ABHD14B	321.945	700.324	761.452	1186.17	553.038	641.415	1075.81
ABHD14B_GAGAGGCCCTGCCCGGCAGT	ABHD14B	355.037	581.727	600.324	470.792	258.22	389.36	882.115
ABHD14B_TGCAGGTCTGGGGCACTCCA	ABHD14B	390.934	534.438	552.733	244.585	216.539	263.823	212.361
ABHD15_GGCCGGCCTCGAACCACTCT	ABHD15	19.6308	3.00246	0	2.82758	5.08307	35.3072	11.6682
ABHD15_CAAACAAGGCTGCACCCTCC	ABHD15	83.0103	53.2937	61.1881	59.3791	146.392	107.883	168.022
ABHD15_CTGGTGATCCCCAATGCGTG	ABHD15	197.991	328.769	274.667	544.309	646.566	586.492	1365.18
ABHD15_TGTATGTGACCGCCTCCTTG	ABHD15	205.282	243.95	277.386	261.551	224.672	209.882	247.365
ABHD16A_CTCAGGAAGGAGTCTCGAGG	ABHD16A	61.136	103.585	120.337	862.411	714.679	700.26	1724.56
ABHD16A_CCATCTTGGAAGCAACACAT	ABHD16A	94.7888	119.348	114.218	237.517	337.516	347.188	625.415
ABHD16A_ATCTACGCCTGGTCCATCGG	ABHD16A	234.448	273.224	202.601	958.549	659.782	882.681	1696.55
ABHD16A_ACCATGTTTGTGGACCGGCG	ABHD16A	282.684	135.111	216.878	161.172	238.904	167.709	282.37
ABHD16B_GGCCGCTGGCTCGTGTACCC	ABHD16B	46.5531	40.5332	71.3862	18.3793	42.6978	39.2302	30.3373
ABHD16B_CATCTGCTGCGAAGGCAACG	ABHD16B	73.4754	72.059	74.7855	18.3793	58.9636	32.365	39.6718
ABHD16B_CAGACCAGCCGTAGACCACC	ABHD16B	92.5453	9.75799	31.9538	8.48273	32.5316	70.6144	0
ABHD16B_GCGCACGTCATCCCAGCGGA	ABHD16B	254.64	259.713	288.944	255.896	212.472	190.267	378.049
ABHD17A_ACCGTAGCCGGAGTAGTCGT	ABHD17A	24.1179	5.2543	42.1518	2.82758	14.2326	21.5766	21.0027
ABHD17A_TACACGGTCCTCTTCTCGCA	ABHD17A	44.8704	65.3035	42.1518	16.9655	13.216	35.3072	7.00091
ABHD17A_GCGCGAGCTGGACACCATCG	ABHD17A	94.2279	69.8072	84.9835	50.8964	99.6281	137.306	37.3382
ABHD17A_AGGCTCTCAGGGTCCCCAAG	ABHD17A	168.264	166.637	160.449	127.241	106.744	122.595	44.3391
ABHD17B_TTCATGACTAGAACCAGTAA	ABHD17B	93.6671	69.8072	61.868	62.2067	50.8307	61.7876	56.0073
ABHD17B_GAGTAAAGTGTATTTCGCAT	ABHD17B	165.46	162.883	187.644	162.586	204.339	138.287	126.016
ABHD17B_CTTGGCTTGCTCTTAGGACA	ABHD17B	251.835	209.422	246.112	162.586	91.4952	130.441	72.3427
ABHD17B_TATAGGGACAGTACCGTCTG	ABHD17B	438.609	666.546	566.33	357.689	229.755	180.459	396.718
ABHD17C_ACGCCGACATCGACGCCGCG	ABHD17C	88.0583	117.847	222.997	470.792	519.49	482.532	861.112
ABHD17C_TCCCAATGCTCTGACCATAG	ABHD17C	154.803	316.009	361.69	237.517	182.99	121.614	123.683
ABHD17C_GCCGTATCCCGAGTAGTCGT	ABHD17C	193.504	772.383	690.746	147.034	181.974	115.729	72.3427
ABHD17C_GCGCGAGAAGAAGACCTCGA	ABHD17C	208.087	680.808	690.746	221.965	195.19	142.21	273.035
ABHD2_GCTCAGCCAAGGGCTCGAAG	ABHD2	71.7927	48.0394	53.7096	55.1378	42.6978	114.748	91.0118
ABHD2_AGGTGACCTACCTGTGCGAG	ABHD2	101.519	105.837	147.531	97.5514	68.1131	28.4419	60.6745
ABHD2_GGGCGTAGTCAACGAAAGTG	ABHD2	106.567	37.5307	52.3498	26.862	60.9968	56.8839	58.3409
ABHD2_TTTGCCCACAGGCTGCACGT	ABHD2	186.212	375.307	309.34	524.516	414.778	224.593	368.715
ABHD3_TAGTACGTTTCTGTAACCAC	ABHD3	45.4313	12.7605	18.3564	59.3791	16.2658	64.7299	37.3382
ABHD3_GTCACTACTTCCAGACGCCA	ABHD3	48.7966	17.2641	46.231	16.9655	54.8971	77.4797	16.3355
ABHD3_GGGGGCTTCGAAGTGATGAA	ABHD3	65.0621	75.0615	74.1056	69.2757	23.3821	71.5952	140.018
ABHD3_ACTCCTTGCTTGTTCCCGTG	ABHD3	116.663	134.36	132.574	797.377	757.377	1275.96	2011.59
ABHD4_GGAGGGATACATATCTGGCC	ABHD4	51.0401	111.091	101.98	223.379	148.426	144.171	280.036
ABHD4_GCTACTCGAAGAACAGCCAA	ABHD4	75.7189	108.089	109.459	107.448	68.1131	48.0571	189.025
ABHD4_GGGGTGCACGGATCTCACTG	ABHD4	98.715	177.145	184.924	227.62	142.326	228.516	511.066
ABHD4_GACATCGATAGAGACATGGC	ABHD4	298.949	492.403	383.446	335.068	252.12	184.382	231.03
ABHD5_GTGGAGATGTGCCCTAGGAT	ABHD5	33.092	2.25184	0	0	11.1828	7.84605	0
ABHD5_TAAGGTGTGATATAGACGTA	ABHD5	54.9663	74.3109	76.8251	0	15.2492	31.3842	11.6682
ABHD5_GGTCGTTCAGGGAAACCCCA	ABHD5	74.5971	36.7801	67.9868	38.1723	53.8805	17.6536	60.6745
ABHD5_TTGGACGAAGTAGTAGACCC	ABHD5	125.637	170.39	188.323	411.413	242.971	356.014	445.725
ABHD6_AGTCTTCATGGTGAACATAG	ABHD6	8.97409	3.75307	0	0	2.03323	25.4997	14.0018
ABHD6_CTGACAATCAATTTGTACAA	ABHD6	55.5272	173.392	95.1815	236.103	256.187	83.3643	130.684
ABHD6_CAAGGATATGTGGCTCAGTG	ABHD6	318.019	292.74	424.918	434.033	374.114	314.823	569.407
ABHD6_GCAAGTTAAGAGGATACACC	ABHD6	363.451	502.912	562.931	2191.37	1309.4	1918.36	6039.45
ABHD8_GTACCCAGACCTAGTGCACA	ABHD8	67.3057	21.7678	61.1881	97.5514	66.0799	66.6914	30.3373
ABHD8_TCACCGTGTACCGCAATGGG	ABHD8	136.855	183.15	148.211	162.586	167.741	189.286	147.019
ABHD8_GCCGGGCTTGACCTCTACAA	ABHD8	138.538	185.402	107.419	626.308	499.157	362.88	473.728
ABHD8_GATGAAAAAGAGCACCACGT	ABHD8	142.464	240.197	264.469	1283.72	1364.3	1130.81	2167.95
ABI1_TCGCCACCCACTATTGGACC	ABI1	85.2538	87.822	94.5017	67.8619	110.811	123.575	60.6745
ABI1_GAGTTACCAGAACCTGACTC	ABI1	312.41	415.841	443.274	214.896	160.625	120.633	93.3455
ABI1_GTTGTGTCGAGATATCTGCC	ABI1	355.037	363.298	335.855	49.4826	99.6281	126.518	74.6764
ABI1_GTTTCCGAATATACCTTACA	ABI1	360.085	1149.19	1045.64	301.137	376.147	145.152	382.716
ABI2_TGCCTATCTGATAAACACCT	ABI2	0	0	0	0	0	0	0
ABI2_TTACCTGGAAAGACACTGGG	ABI2	9.53497	3.00246	11.5578	12.7241	14.2326	45.1148	21.0027
ABI2_CATACTCCCCCAACAATAGG	ABI2	25.8005	96.8293	76.8251	114.517	118.944	69.6337	261.367
ABI2_ACGAACTGGTCGTTCAAGGT	ABI2	27.4831	23.2691	23.7954	32.5171	74.2128	29.4227	28.0036
ABI3_CCTGTCTCGAAAGAGCATCA	ABI3	74.5971	102.084	77.505	73.517	112.844	93.1718	116.682
ABI3_TCAGGCCACAGACAAGCGGA	ABI3	128.442	138.113	172.007	226.206	182.99	322.669	333.71
ABI3_GCGATGACCTTCTGGCCGGG	ABI3	338.772	460.127	352.172	282.758	281.602	316.784	735.095
ABI3_CGGGCACACTCTGCGCATGT	ABI3	532.276	703.326	658.112	540.067	704.513	466.84	760.765
ABI3BP_GAGATATCAGATTCCTACAC	ABI3BP	19.6308	12.0098	22.4356	8.48273	12.1994	4.90378	4.66727
ABI3BP_GGGATAGATGTAGTTTGCTG	ABI3BP	39.2616	42.0344	28.5545	35.3447	27.4486	19.6151	0
ABI3BP_TCTAATGCACTAGACGTAGT	ABI3BP	54.4054	13.5111	17.6766	7.06894	16.2658	24.5189	0
ABI3BP_TCCTCATAAACCATACCCTG	ABI3BP	76.2798	141.866	164.528	91.8963	163.675	95.1333	289.371
ABL1_TCAGTGATGATATAGAACGG	ABL1	127.32	145.619	171.327	229.034	272.452	208.901	520.401
ABL1_GGTTCATCATCATTCAACGG	ABL1	149.755	95.3281	58.4687	97.5514	48.7975	134.364	72.3427
ABL1_CTTAGGCTATAATCACAATG	ABL1	167.142	102.084	87.0231	148.448	152.492	257.939	354.713
ABL1_TTGCTCCCTCGAAAAGAGCG	ABL1	300.632	400.078	448.713	233.275	223.655	139.267	102.68
ABL2_TATCGAATGGAACAGCCTGA	ABL2	32.5311	57.7974	95.1815	142.793	117.927	85.3258	77.01
ABL2_GGTTCAACATCACAACCATA	ABL2	53.2837	23.2691	9.51815	31.1034	52.8639	129.46	158.687
ABL2_TGTACACCATCACTCCACAG	ABL2	98.715	239.446	146.852	292.654	198.24	83.3643	105.014
ABL2_AACCTCTGTAATGACGACGG	ABL2	335.967	436.107	384.805	1627.27	1295.17	1273.02	2536.66
ABLIM1_TGTTACATACACGCCCACGT	ABLIM1	31.4093	6.00492	0	2.82758	11.1828	73.5567	39.6718
ABLIM1_TCTAACTCCAACTTACGCTC	ABLIM1	40.9443	36.0295	5.43894	7.06894	38.6313	106.902	30.3373
ABLIM1_TAAGCAATCTACGAAGACCG	ABLIM1	86.9365	76.5627	95.1815	130.069	181.974	67.6722	149.353
ABLIM1_TCTTTCGGACTGGACGACAT	ABLIM1	90.3018	53.2937	46.231	0	63.03	60.8069	16.3355
ABLIM2_GCTGTGAGAAATACATCACG	ABLIM2	15.7047	0.750615	2.0396	21.2068	17.2824	23.5381	0
ABLIM2_GTGAGTAGGAGATCATGTCG	ABLIM2	22.4352	68.306	29.2343	561.274	330.399	304.034	648.751
ABLIM2_CTTACATAAATCACACGGCT	ABLIM2	49.9184	23.2691	24.4753	15.5517	17.2824	27.4612	42.0055
ABLIM2_AGGTCGGAGTGTAGCGCCCG	ABLIM2	51.601	41.2838	57.1089	19.793	25.4153	29.4227	21.0027
ABLIM3_AGGTCACCTTGTCTCCAATG	ABLIM3	157.607	113.343	89.7426	40.9999	89.462	126.518	109.681
ABLIM3_GGAAGTGGTTGTTGTGCACG	ABLIM3	171.629	107.338	106.059	49.4826	69.1297	179.478	60.6745
ABLIM3_CAAGGTTAAGTCTATCTACG	ABLIM3	357.281	350.537	363.729	2158.86	1528.99	1949.74	6261.15
ABLIM3_TGGGGGAGTCTATGTACCCC	ABLIM3	719.61	762.625	742.416	8455.87	6792	8640.46	27833.3
ABO_AGCCAAAGGTGCTGACACCG	ABO	47.114	30.0246	19.7162	18.3793	27.4486	41.1918	0
ABO_ATGGAGTTCCGCGACCACGT	ABO	63.3795	78.8146	42.1518	855.342	533.722	602.184	1064.14
ABO_TGATCAGTGACTTCTGCGAG	ABO	78.5233	117.847	123.056	50.8964	88.4454	53.9416	67.6755
ABO_CCGGTCCCCAGCGTCACGCG	ABO	140.22	166.637	224.356	845.446	469.676	536.474	828.441
ABR_CTGCAGTGACAACGCCCAAG	ABR	14.5829	0	4.75908	2.82758	10.1661	33.3457	56.0073
ABR_TACTGTCCTCGGACTACGAG	ABR	66.1839	362.547	312.739	154.103	129.11	40.211	93.3455
ABR_GAGGCTTGACACTCACGTGT	ABR	77.9624	84.0689	69.3465	96.1376	97.5949	35.3072	46.6727
ABR_CAAGAGTGAAATCCAGAAGG	ABR	249.031	376.058	333.815	220.551	192.14	95.1333	144.685
ABRA_CCTCAGCCACAGGTACGAGA	ABRA	15.1438	5.2543	7.47855	1.41379	16.2658	44.134	0
ABRA_GAATGCATTCACTTACTGGG	ABRA	180.604	316.76	281.465	172.482	157.575	94.1526	137.685
ABRA_GAAAGAGGTGTCCAAAACGG	ABRA	189.578	227.436	301.861	125.827	165.708	56.8839	28.0036
ABRA_CCTGGTGTCTGAGCTAACCA	ABRA	214.817	189.906	188.323	241.758	204.339	248.131	298.705
ABRACL_GGTTGGCACATTTATCATCA	ABRACL	95.9106	108.839	117.617	55.1378	82.3457	66.6914	63.0082
ABRACL_AAAGTTAAGCGTGAAATTTG	ABRACL	108.811	56.2961	46.231	21.2068	42.6978	29.4227	35.0045
ABRACL_CGAGGTTAACCTCTTAGTGG	ABRACL	135.733	75.0615	72.7459	115.931	99.6281	22.5574	9.33455
ABRACL_AGCAATGAATGTGGATCACG	ABRACL	149.755	104.335	120.337	217.723	106.744	230.478	455.059
ABT1_AGAACAGACACTAGATGCGG	ABT1	3.36528	0	0	0	11.1828	32.365	0
ABT1_AAAAAAGCGGTCCTACACCA	ABT1	4.48704	12.0098	6.11881	1.41379	14.2326	49.0378	0
ABT1_GACGCGTCCGACCTCGCCAT	ABT1	6.73057	0	3.39934	0	8.13291	67.6722	4.66727
ABT1_GTTCCAAAGATCATAACGGA	ABT1	40.3834	93.0763	59.1485	7.06894	11.1828	22.5574	4.66727
ABTB1_GGGCTCGGAAGTAGTCACTG	ABTB1	11.2176	12.0098	6.11881	21.2068	27.4486	16.6729	0
ABTB1_CGCACTTACTCGGAGCTCGG	ABTB1	49.9184	7.50615	4.75908	38.1723	83.3623	65.7107	16.3355
ABTB1_CTACAAAGACCACGTCACTG	ABTB1	102.641	90.0738	76.1452	52.3102	41.6812	52.9608	84.0109
ABTB1_TGTAATCGCGTAGAGCCCGG	ABTB1	162.655	259.713	281.465	131.482	112.844	56.8839	9.33455
ABTB2_CCTCATCAACCAAGCCATCG	ABTB2	90.8627	135.861	186.284	128.655	136.226	129.46	74.6764
ABTB2_GAGGGCTCGGCAGTGAACGG	ABTB2	164.899	204.167	186.964	147.034	110.811	79.4412	84.0109
ABTB2_TGTTCAAGGTCATTCTCGGG	ABTB2	282.684	358.043	331.096	247.413	178.924	137.306	182.024
ABTB2_AGGGGCTGAAGTATGCGGGG	ABTB2	480.675	972.797	957.254	592.378	572.354	262.843	742.096
ACAA1_AGCGCGAAGTAATATTTCCA	ACAA1	8.41321	22.5184	10.8779	0	4.06645	15.6921	28.0036
ACAA1_TCAATAGACAGTGTTCGTCG	ACAA1	73.4754	132.108	87.0231	101.793	109.794	142.21	280.036
ACAA1_GCCCTTGTCATCATGGACCG	ACAA1	121.15	93.8269	127.135	329.413	308.034	175.555	427.055
ACAA1_CTGCCGAGAGAAGCTCGTCG	ACAA1	123.394	229.688	135.294	771.929	522.539	244.208	795.77
ACAA2_TGTTACTGCAGGGAATGCAT	ACAA2	10.6567	21.0172	10.198	4.24137	33.5483	55.9031	14.0018
ACAA2_TAGCAGTGAAGTCTTTCAGA	ACAA2	39.2616	49.5406	89.0627	28.2758	27.4486	24.5189	28.0036
ACAA2_TACCTGACATCCATTCACAA	ACAA2	65.623	25.5209	27.8746	5.65516	6.09968	39.2302	30.3373
ACAA2_TTTCTGTAACTGTTCCAGGG	ACAA2	81.3277	99.0812	120.337	81.9998	79.2959	50.9993	39.6718
ACACA_TATTTGCCTAGGTACCGAAG	ACACA	42.066	44.2863	63.2277	29.6896	56.9304	96.1141	58.3409
ACACA_CCAGAGTCCCACATTCCCTG	ACACA	42.6269	21.7678	14.9571	12.7241	20.3323	103.96	32.6709
ACACA_TGATGGGTCCATGATAACCG	ACACA	91.9844	54.0443	33.3135	2.82758	46.7642	78.4605	88.6782
ACACA_AATGCATGCGGTCTATCCGT	ACACA	233.887	174.143	133.934	59.3791	98.6115	79.4412	14.0018
ACACB_GTCGGAGTCCATAATCCACA	ACACB	54.4054	12.0098	31.9538	39.5861	29.4818	50.0186	65.3418
ACACB_GAACTCGAATATGGCCAGCG	ACACB	145.829	105.837	104.7	69.2757	81.3291	78.4605	53.6736
ACACB_AAAGCGTGTGACAAACTCAG	ACACB	228.278	243.95	254.951	139.965	164.691	64.7299	158.687
ACACB_ACAACGACATCGACACCGGG	ACACB	490.21	804.659	725.419	17410.8	13126.5	13470.7	25558
ACAD10_CCAGCTCATACCTCAAGGGG	ACAD10	1.68264	0	0	1.41379	13.216	33.3457	0
ACAD10_TCCAACTTACTACATCAGGC	ACAD10	9.53497	3.00246	4.75908	15.5517	13.216	76.499	0
ACAD10_ATCGCTTGTAGACTCCCTGT	ACAD10	16.2655	8.25676	2.71947	0	20.3323	45.1148	7.00091
ACAD10_AGCTCGATACTGCTTAACCC	ACAD10	95.9106	46.5381	27.1947	350.62	283.635	172.613	611.413
ACAD11_CCTTGGCCAAAAGTAGAACA	ACAD11	6.16969	0	5.43894	0	0	25.4997	0
ACAD11_TTGTTTGTACAGACTCGGAA	ACAD11	69.5492	73.5603	103.34	45.2412	73.1962	95.1333	93.3455
ACAD11_CTGAGCCAATGTTTCTACCG	ACAD11	83.5712	75.0615	72.066	73.517	113.861	18.6344	81.6773
ACAD11_CCACTCCGATAGCTGTTGCA	ACAD11	300.632	193.659	292.343	231.861	109.794	66.6914	105.014
ACAD8_CAAGGCTTCAAAAATGACAG	ACAD8	90.8627	52.543	101.3	40.9999	71.163	46.0955	196.025
ACAD8_TCGAAGATCACAGCTCGTGT	ACAD8	131.807	119.348	75.4654	93.3101	66.0799	167.709	46.6727
ACAD8_TCAGTCCTCTCACGGCAATG	ACAD8	205.282	137.363	173.366	253.068	213.489	115.729	291.705
ACAD8_GCTTCGGAAATGAGGAACAG	ACAD8	256.322	124.602	121.696	98.9652	109.794	100.037	205.36
ACAD9_GGACTCCCGAAAAATTGACC	ACAD9	13.4611	6.75553	32.6337	40.9999	9.14952	45.1148	0
ACAD9_GAAGATAAATTAGGCATTCG	ACAD9	89.7409	66.8047	38.0726	120.172	131.143	101.018	193.692
ACAD9_CTTGCCTAAACTGGCGTCCG	ACAD9	190.699	84.0689	135.974	213.482	173.841	201.055	261.367
ACAD9_CACCATGTACTCAAGACTAG	ACAD9	551.906	525.43	600.324	3137.2	2422.59	2134.13	5757.08
ACADL_GCCACTTACTCTGAGTGATG	ACADL	16.2655	39.7826	49.6304	21.2068	14.2326	87.2873	114.348
ACADL_CAGAAAAAGGCTAATACCAT	ACADL	46.5531	37.5307	69.3465	38.1723	73.1962	39.2302	30.3373
ACADL_TAAAATGGGATTAAAAGCCC	ACADL	51.601	43.5357	67.9868	28.2758	5.08307	13.7306	49.0064
ACADL_CTCCTCCCAGACAATAGCTG	ACADL	226.035	368.552	390.924	302.551	235.854	238.324	392.051
ACADM_ATTGTGGAAGCAGATACCCC	ACADM	10.0959	4.50369	4.75908	0	6.09968	17.6536	0
ACADM_AAGATGTGGATAACCAACGG	ACADM	42.6269	23.2691	38.7525	11.3103	37.6147	33.3457	105.014
ACADM_GTATTTGGGGAGAATGACTG	ACADM	55.5272	55.5455	25.835	11.3103	47.7808	53.9416	32.6709
ACADM_AATTGGCTTATGGATGTACA	ACADM	150.877	203.417	167.927	387.378	342.599	405.052	718.76
ACADS_GGCAGGTACCTGGTTCGCTG	ACADS	68.4274	55.5455	57.7888	22.6206	43.7144	101.999	18.6691
ACADS_TAAGGAACATCTCTTCCCAG	ACADS	68.4274	104.335	87.0231	73.517	47.7808	82.3835	210.027
ACADS_GACACTCATGATGACTCCGG	ACADS	89.18	87.822	70.7063	179.551	199.256	249.112	336.044
ACADS_ACACACCATCTACCAGTCTG	ACADS	277.075	358.794	350.132	807.273	722.812	272.65	982.461
ACADSB_ATGGAGAAATCAGTAATACA	ACADSB	12.9003	2.25184	0	12.7241	8.13291	11.7691	0
ACADSB_AGCCAAAGTTGATGCATCTG	ACADSB	57.2098	69.8072	76.8251	52.3102	41.6812	44.134	84.0109
ACADSB_ATTGAGTAGAGCTTCTGACT	ACADSB	59.4533	64.5529	105.38	38.1723	21.3489	39.2302	25.67
ACADSB_TTCGAATGTTAACGGGCAGG	ACADSB	230.522	234.942	229.116	125.827	130.127	57.8646	228.696
ACADVL_GTGGAGGAGACCACTTGGCA	ACADVL	17.9482	91.575	82.9439	753.549	669.948	269.708	1089.81
ACADVL_CACTAATCGTACCCAGTTTG	ACADVL	28.044	2.25184	1.35974	52.3102	75.2294	61.7876	116.682
ACADVL_GTCTAACCGAGCCCTCAAGC	ACADVL	42.066	18.7654	40.7921	36.7585	23.3821	27.4612	11.6682
ACADVL_TCCTGGTCAGAGCGTCAGAG	ACADVL	83.0103	30.0246	26.5149	96.1376	83.3623	71.5952	84.0109
ACAN_CAGCGGTCACCTGCACGACG	ACAN	32.5311	20.2666	9.51815	4.24137	22.3655	34.3265	0
ACAN_GAGGGCAGTTCACCAACCGT	ACAN	51.601	60.7998	31.2739	110.276	107.761	83.3643	401.385
ACAN_CCTGCGCTCCAATGACTCTG	ACAN	143.585	87.0713	56.4291	53.724	49.8141	48.0571	30.3373
ACAN_GAACCAGCCTATACCCCAGT	ACAN	174.995	184.651	143.452	722.446	526.606	553.146	609.079
ACAP1_GTCACAAATGCCGACAACGA	ACAP1	25.2396	4.50369	16.9967	48.0688	26.432	25.4997	42.0055
ACAP1_CAGAACCAAGCTTAAGAGAG	ACAP1	83.0103	131.358	128.495	22.6206	41.6812	39.2302	32.6709
ACAP1_TGCCGGAACACTGAATGCAG	ACAP1	134.611	137.363	155.69	121.586	73.1962	78.4605	56.0073
ACAP1_AGGTCTGCGGGGTTTCCGAG	ACAP1	202.478	183.15	254.271	134.31	109.794	123.575	109.681
ACAP2_ATATATCAGAGCAAAATATG	ACAP2	35.3355	72.059	81.5842	7.06894	21.3489	37.2687	23.3364
ACAP2_TGAACTTGGACCCTACATGA	ACAP2	159.851	227.436	277.386	111.689	210.439	70.6144	11.6682
ACAP2_ACTATAGGATAATCCGACTG	ACAP2	201.917	328.019	365.089	264.379	116.911	119.652	142.352
ACAP2_TCCGGAGCACTCGATACACA	ACAP2	436.926	661.292	572.449	1447.72	906.819	942.507	2842.37
ACAP3_CCTCGCTATAGCAACTGTCA	ACAP3	99.8367	57.0467	22.4356	0	50.8307	60.8069	18.6691
ACAP3_CTGGATCAAGGACAAATACG	ACAP3	177.799	231.94	200.561	200.758	78.2793	120.633	39.6718
ACAP3_CTCCACTTTGGACTCATCGT	ACAP3	363.451	389.569	363.05	3114.58	2043.39	3342.42	8181.73
ACAP3_GTTCGCTGACAGCCTACAGG	ACAP3	455.996	345.283	503.102	531.585	309.051	369.745	455.059
ACAT1_CTGCCTAAAAAAGATCCAAT	ACAT1	1.68264	0	0	0	0	12.7498	0
ACAT1_GAAGTGAAAGAAGCATACAT	ACAT1	30.8484	52.543	48.2706	0	24.3987	18.6344	0
ACAT1_GAGGATCAACACCATATGGT	ACAT1	128.442	56.2961	89.7426	202.172	115.894	119.652	611.413
ACAT1_TTCTGCGCAGGATGTGATGG	ACAT1	412.247	681.558	762.812	353.447	162.658	90.2296	186.691
ACAT2_CCTGTTAGACAAGCCAGTGT	ACAT2	19.6308	2.25184	4.07921	0	3.04984	23.5381	2.33364
ACAT2_GCAGTCCAGTCAATAGGGAT	ACAT2	64.5013	71.3084	76.1452	745.067	628.267	912.103	1850.57
ACAT2_TCTATGTTGCTCCCATGGCG	ACAT2	182.847	405.332	411.32	226.206	228.738	160.844	221.695
ACAT2_GTTCTCAAGTAAGCCAAGTG	ACAT2	207.526	372.305	309.34	93.3101	116.911	56.8839	88.6782
ACBD3_TGCGTCCCACAAAATAGAGA	ACBD3	14.5829	11.2592	21.7558	11.3103	19.3157	15.6921	53.6736
ACBD3_AAGAGAACGTCTGCAAAAGG	ACBD3	69.5492	45.0369	64.5875	40.9999	57.947	69.6337	7.00091
ACBD3_ACATCAAAGAATCCAACCTC	ACBD3	102.641	58.548	76.1452	21.2068	45.7476	56.8839	56.0073
ACBD3_GGGCCGCGACCGGATCCAGG	ACBD3	199.673	403.08	322.257	316.689	250.087	151.036	268.368
ACBD4_CAGGGAATCACAGAAAACCT	ACBD4	44.8704	16.5135	9.51815	48.0688	17.2824	30.4034	44.3391
ACBD4_AGGTGATCCCTGACATGCCG	ACBD4	105.446	218.429	146.852	118.758	177.907	197.132	196.025
ACBD4_ACCACTTATATCGTCCAATG	ACBD4	149.194	61.5504	19.7162	70.6894	139.276	247.151	478.395
ACBD4_GTGATCGACACAGTGCCCCT	ACBD4	153.12	321.263	333.135	196.517	185.024	123.575	46.6727
ACBD5_AGGTAAAATAGTCCAACCTG	ACBD5	68.9883	18.0148	17.6766	36.7585	24.3987	27.4612	11.6682
ACBD5_TGGTCATTCCAGTCAACCCA	ACBD5	153.681	255.209	267.868	76.3446	110.811	160.844	91.0118
ACBD5_ACTGGGTGATATGACCAAAG	ACBD5	231.644	414.339	395.683	357.689	316.167	101.999	310.374
ACBD5_AGCCCATTGATGAAAACTTG	ACBD5	238.935	376.809	385.485	562.688	571.337	291.285	865.779
ACBD6_AAATATATTTGATTACTGCA	ACBD6	73.4754	33.7777	36.7129	248.827	217.555	343.265	737.429
ACBD6_CCTCGATCTCAGGGCTATGG	ACBD6	184.53	484.897	401.122	229.034	300.918	152.998	91.0118
ACBD6_TTAAAAAACTAGATCCAGGT	ACBD6	194.065	352.038	333.815	202.172	191.123	90.2296	247.365
ACBD6_AGCCATCAAATCGAAAAATG	ACBD6	485.162	704.827	737.657	1107	713.663	1297.54	2889.04
ACBD7_ACAGGGCTGCAGAAGATGTG	ACBD7	137.416	183.901	135.974	173.896	119.96	128.479	114.348
ACBD7_GAGAACTGAAAGAACTCTAT	ACBD7	190.699	199.664	197.842	50.8964	68.1131	31.3842	21.0027
ACBD7_CTGAAAGCAAGACCAGATGA	ACBD7	231.083	554.704	457.551	482.102	329.383	169.671	352.379
ACBD7_GCAAAGCCAAATGGGAAGCA	ACBD7	289.414	517.174	562.251	411.413	366.998	288.342	287.037
ACCS_CCCAACAGACTTCTCAAACA	ACCS	127.32	270.972	237.274	156.931	152.492	93.1718	25.67
ACCS_GGGGAGTATACATCACCCAG	ACCS	235.009	277.728	333.135	1760.17	1363.28	1332.85	2546
ACCS_TGTGATAGCGCCATAGTAAG	ACCS	284.366	327.268	278.746	2117.86	1791.27	1756.53	4375.57
ACCS_TAGGTGGTTGTCCTGAATGG	ACCS	540.128	659.04	550.013	605.102	538.805	444.283	914.786
ACCSL_TCTTAGGGGAAAAAGGTCCG	ACCSL	20.7526	11.2592	8.83829	18.3793	38.6313	28.4419	60.6745
ACCSL_AAGTGACATGAACTGCATTG	ACCSL	216.5	204.167	276.706	236.103	208.406	160.844	235.697
ACCSL_GATCAACCTCCTACAGTCTG	ACCSL	234.448	563.712	539.815	562.688	585.569	321.688	861.112
ACCSL_TCCCACGGATGGATAGGTCG	ACCSL	895.726	926.259	869.551	11034.6	7549.37	14181.7	37291.5
ACD_GCTTCTGGATGAAATGCGGG	ACD	51.601	11.2592	21.0759	33.9309	93.5285	97.0949	121.349
ACD_AAGCAGCGTGGCCCCGACGT	ACD	100.398	49.5406	41.472	48.0688	93.5285	141.229	93.3455
ACD_AGATGCACAGCATTGAGCTG	ACD	181.725	183.15	254.271	363.344	241.954	173.594	340.711
ACD_ATCCGCTGGGTGTAGCCGTG	ACD	251.274	436.858	350.812	435.447	417.828	273.631	305.706
ACE_GGTGTGGAACGAGTATGCCG	ACE	33.092	41.2838	38.7525	5.65516	23.3821	0	58.3409
ACE_GTTTCGTTTCGGGTAACAGG	ACE	89.18	129.106	124.416	130.069	124.027	91.2103	84.0109
ACE_GGAAAACATCTACGACATGG	ACE	91.9844	30.0246	48.2706	1.41379	24.3987	64.7299	72.3427
ACE_GTTGTAGAAGTCCCAAGCCG	ACE	121.15	465.381	378.687	325.171	340.566	284.419	795.77
ACE2_TGCACAGAGAATATTCAAGG	ACE2	15.7047	0.750615	0	0	6.09968	13.7306	0
ACE2_CAGGATCCTTATGTGCACAA	ACE2	38.1399	20.2666	30.5941	31.1034	51.8473	50.0186	11.6682
ACE2_AACATCTTCATGCCTATGTG	ACE2	75.158	66.8047	118.297	60.7929	68.1131	65.7107	39.6718
ACE2_CCAAAGGCGAGAGATAGTTG	ACE2	149.194	136.612	170.647	48.0688	127.077	74.5375	79.3436
ACER1_GGTGGCCGAGTTCTACAACA	ACER1	0	0	0	0	0	0	0
ACER1_GAAGACCAGGCGGATGAACT	ACER1	11.7785	0	4.07921	0	0	11.7691	0
ACER1_TGGACGAGATCGCCATCCTG	ACER1	42.066	82.5676	57.7888	96.1376	115.894	91.2103	203.026
ACER1_CCCAGACAACGTAAATGTAG	ACER1	43.1878	33.7777	21.0759	12.7241	31.515	75.5182	16.3355
ACER2_ATTCAGGGGTAGGTTCAAGG	ACER2	33.6528	19.516	14.2772	21.2068	33.5483	33.3457	37.3382
ACER2_CATCTGACCCAAGAAACTAA	ACER2	52.7228	28.5234	40.1122	62.2067	52.8639	39.2302	0
ACER2_ATACCTTCTGGGGAACCACA	ACER2	54.4054	33.0271	37.3927	21.2068	36.5981	14.7113	7.00091
ACER2_TATCGCCGAGTTCTACAACA	ACER2	143.585	75.0615	121.017	148.448	175.874	90.2296	207.694
ACER3_TAAGCCATGGATAAACCCTG	ACER3	26.9223	68.306	69.3465	21.2068	13.216	51.9801	0
ACER3_CTCGGCGATGTACCAGGTCA	ACER3	51.0401	24.0197	26.5149	103.207	142.326	217.728	357.046
ACER3_TATTAAACTGAATAGAACTA	ACER3	52.1619	39.032	11.5578	244.585	75.2294	291.285	1082.81
ACER3_AAAAGAGCCGATATTCCATC	ACER3	224.352	257.461	153.65	152.689	265.336	218.709	548.405
ACHE_TGGTGGGAATGACACAGAGC	ACHE	9.53497	7.50615	4.07921	4.24137	16.2658	51.9801	0
ACHE_TATGTGGACACCCTATACCC	ACHE	89.18	234.192	200.561	1354.41	1500.52	1645.71	2539
ACHE_GGTGTCCATGAACTACCGGG	ACHE	104.324	77.3133	91.7822	26.862	40.6645	14.7113	109.681
ACHE_TGTCCTCGTCTGGATCTATG	ACHE	382.521	594.487	528.937	128.655	261.27	143.19	308.04
ACIN1_TGAGGGACAAAAATCTAGGG	ACIN1	43.1878	44.2863	36.033	784.653	531.689	827.758	1885.58
ACIN1_CGTACTCATGCCAACCCTCG	ACIN1	56.0881	30.0246	72.7459	14.1379	44.731	51.9801	28.0036
ACIN1_CCTGGTCAAGCGGCTCAAAG	ACIN1	130.124	129.106	122.376	397.275	242.971	345.226	900.784
ACIN1_GAGGAATTAGCACTGGCCAA	ACIN1	164.338	197.412	168.607	28.2758	87.4288	70.6144	37.3382
ACKR1_AGCTAGGATACCCAGGACAC	ACKR1	11.2176	3.75307	13.5974	9.89652	25.4153	42.1725	0
ACKR1_CTGCACCCTGATATACAGCA	ACKR1	21.8743	12.0098	27.1947	158.344	106.744	103.96	403.719
ACKR1_CAATGGCAACAAGACAAAGA	ACKR1	61.6969	63.8023	43.5116	38.1723	19.3157	31.3842	0
ACKR1_GAAGGAATCATTCACACCAT	ACKR1	93.6671	113.343	151.611	38.1723	53.8805	28.4419	58.3409
ACKR2_GGAGTGGAAGGAGAAACCCT	ACKR2	106.006	153.125	174.726	123	114.877	86.3065	74.6764
ACKR2_ATCTCAACCATCCGCCTGCG	ACKR2	292.78	216.177	246.112	261.551	265.336	183.401	392.051
ACKR2_CATGCCCGCCGAAATCTGCG	ACKR2	295.023	163.634	170.647	610.757	281.602	438.398	961.458
ACKR2_CAGCCCATACTATGGTAGCA	ACKR2	335.967	226.686	255.63	178.137	204.339	171.632	149.353
ACKR3_GCACTGCTACATCTTGAACC	ACKR3	97.0323	181.649	114.218	159.758	36.5981	31.3842	11.6682
ACKR3_AAGACAGCGATAATGGAGAA	ACKR3	223.791	284.483	373.927	564.102	394.446	444.283	868.113
ACKR3_CCAACAATGAGACCTACTGC	ACKR3	236.131	383.564	430.357	429.792	588.619	237.343	329.043
ACKR3_GGTCCACGCTCATGCACGTG	ACKR3	335.967	407.584	291.663	210.655	250.087	200.074	200.693
ACKR4_TGTGCTACTTTATCACAGCA	ACKR4	210.33	155.377	185.604	359.102	250.087	350.13	611.413
ACKR4_ATTGATGTTCCTAGGTAGCG	ACKR4	225.474	324.266	343.333	617.826	449.343	574.723	2060.6
ACKR4_AGTCCCCAGCCAATCAGGAG	ACKR4	426.269	621.509	623.439	296.896	213.489	102.979	142.352
ACKR4_CAATGACGAAAACTATTGTG	ACKR4	454.313	1028.34	923.941	1296.44	1290.08	693.395	1673.22
ACLY_GCCAGCGGGAGCACATCGGT	ACLY	5.60881	0	0	0	1.01661	6.86529	0
ACLY_AGAGCAATTCGAGATTACCA	ACLY	13.4611	0	9.51815	5.65516	13.216	31.3842	49.0064
ACLY_CGGTCACCTGTACACGACAG	ACLY	51.601	24.7703	22.4356	11.3103	22.3655	37.2687	0
ACLY_GACCAGCTGATCAAACGTCG	ACLY	194.065	402.33	258.35	196.517	174.858	67.6722	91.0118
ACMSD_AGTGGTGCGAGAGAATTGCT	ACMSD	0	0	0	0	0	0	0
ACMSD_CTGCAGAGGTTTGGCTACGG	ACMSD	12.3394	15.0123	9.51815	62.2067	85.3956	56.8839	86.3446
ACMSD_CGAGTGGGACCTGAACGCGC	ACMSD	157.607	105.837	169.967	138.551	123.01	128.479	137.685
ACMSD_CCTCCTGGGGTAGCTCACAA	ACMSD	275.392	171.891	178.125	407.171	265.336	340.322	903.117
ACO1_TTGCATATGCTATTACTAAG	ACO1	7.29145	17.2641	4.07921	12.7241	20.3323	37.2687	0
ACO1_CCTGCCCCTAACATCACAGA	ACO1	41.5052	56.2961	66.6271	40.9999	79.2959	44.134	32.6709
ACO1_CTTGGTGTCTAGGTTTGACG	ACO1	59.4533	78.8146	68.6667	57.9653	67.0965	57.8646	163.355
ACO1_TTATTACCCAGACAGCCTCG	ACO1	185.651	134.36	135.974	689.929	520.506	922.892	1822.57
ACO2_TCTCGGGGTTTGCGTCGTTG	ACO2	0	0	0	0	0	0	0
ACO2_GTCTCAATAGGACATCAACC	ACO2	188.456	345.283	280.786	185.206	242.971	106.902	191.358
ACO2_GTGCAGCTACCAATTAGACC	ACO2	227.157	287.486	268.548	131.482	96.5783	128.479	158.687
ACO2_ATCTTCTCCGAGAGTGTCAG	ACO2	392.056	306.251	256.99	458.068	441.21	177.517	389.717
ACOT1_GGGGGAACCTTACGCTACAA	ACOT1	67.3057	114.093	112.178	197.93	182.99	93.1718	121.349
ACOT1_CTACTTGCTCAGTCATCCTG	ACOT1	102.641	174.143	186.964	59.3791	77.2626	46.0955	72.3427
ACOT1_AGCCCGAGAAACCCTTGGTG	ACOT1	209.208	563.712	545.934	500.481	308.034	155.94	448.058
ACOT1_ACAATGCCAGGAAAGGGCCC	ACOT1	258.566	303.248	345.373	185.206	243.987	177.517	296.372
ACOT11_AGCTGAAGCAGATCACGCCG	ACOT11	120.589	119.348	127.815	981.169	799.058	860.123	1661.55
ACOT11_GGGATACCGGAACCCCACGG	ACOT11	151.999	92.3256	99.2607	178.137	114.877	176.536	256.7
ACOT11_ATCTGCGTCCAGGACCACAA	ACOT11	209.208	87.822	76.1452	216.31	239.921	454.09	499.398
ACOT11_GCCAACTGCGCCATTCAGGG	ACOT11	478.431	834.684	840.997	668.722	474.759	336.399	354.713
ACOT12_CCACCCCATGCAAACCATCA	ACOT12	6.73057	9.00738	0	0	8.13291	58.8454	14.0018
ACOT12_GTAGATATGTTTAAGTTCCG	ACOT12	33.6528	16.5135	44.8713	16.9655	6.09968	21.5766	0
ACOT12_AGCATTCAGCACAAGCATGG	ACOT12	36.4572	45.0369	61.1881	139.965	53.8805	49.0378	0
ACOT12_GATGATTTCAGACGCTATCG	ACOT12	52.1619	48.79	20.396	45.2412	23.3821	22.5574	84.0109
ACOT13_ACGTGGCTGTCAAACCGCCG	ACOT13	37.579	54.0443	42.8317	21.2068	17.2824	33.3457	0
ACOT13_AGTAGATAACATATCAACAA	ACOT13	45.4313	76.5627	95.1815	29.6896	85.3956	50.9993	128.35
ACOT13_GTTCATATCGACACTGACTC	ACOT13	151.999	117.096	139.373	45.2412	81.3291	69.6337	7.00091
ACOT13_GGTGATAAAGGCCATGACCA	ACOT13	173.873	815.168	699.584	281.344	137.243	109.845	149.353
ACOT2_AGATCATTAGGGTTCCTGCT	ACOT2	146.951	64.5529	90.4225	192.275	378.18	216.747	254.366
ACOT2_CTACTTGCTCAGTCATCCCG	ACOT2	167.703	221.431	312.059	258.723	275.502	268.727	396.718
ACOT2_GCTCGCCAAGAGTGTCGGCG	ACOT2	281.562	366.3	444.634	619.24	436.127	333.457	536.736
ACOT2_GGTACAGCCGGGACGCTCGA	ACOT2	662.961	991.562	1106.83	6448.29	4678.46	3958.33	12027.6
ACOT4_ATGTCAATGATCCCTGGGAA	ACOT4	71.7927	60.7998	67.3069	53.724	35.5815	34.3265	207.694
ACOT4_ATAATAAGCTAGAGCCAACG	ACOT4	92.5453	165.135	179.485	142.793	98.6115	43.1533	63.0082
ACOT4_CAGTTTCCATCAATGGATCT	ACOT4	478.992	659.04	636.357	472.205	198.24	206.94	676.755
ACOT4_TCGCGGGACTCGAGCCCATG	ACOT4	597.338	1436.68	1298.55	886.446	957.65	284.419	982.461
ACOT6_ACAGGCATTGATAAGTACAG	ACOT6	54.9663	13.5111	35.3531	81.9998	57.947	40.211	49.0064
ACOT6_ATCATATCCTTGTAATGTAG	ACOT6	101.519	129.106	121.696	152.689	230.771	223.612	233.364
ACOT6_TTGGCATGGATGATCAAAGC	ACOT6	167.703	165.886	138.693	87.6549	119.96	69.6337	81.6773
ACOT6_CTGAAAGGCTACAAGCTCAT	ACOT6	361.768	397.075	467.069	306.792	475.775	190.267	378.049
ACOT7_GCGGCCAGATGATGCCAACG	ACOT7	12.9003	15.7629	14.2772	19.793	65.0633	25.4997	9.33455
ACOT7_AGCGCATGGAGACCAAGTGG	ACOT7	74.0362	50.2912	50.3102	25.4482	43.7144	39.2302	42.0055
ACOT7_CAGGGGCACATACCACAGGG	ACOT7	93.1062	80.3158	94.5017	31.1034	45.7476	48.0571	16.3355
ACOT7_GTCTCCCATGTGCATCGGTG	ACOT7	406.078	469.885	509.221	48.0688	49.8141	19.6151	14.0018
ACOT8_TCGTGACCAAGACGCTACGG	ACOT8	3.36528	0	1.35974	0	9.14952	39.2302	0
ACOT8_CCTTAAATACTGGTCAATGA	ACOT8	3.92616	18.0148	10.198	16.9655	29.4818	50.9993	53.6736
ACOT8_TTACTGGCTTGATCTCAATG	ACOT8	66.1839	30.7752	67.9868	212.068	104.711	146.133	240.365
ACOT8_ATTACTGGGTACCGGCCAAG	ACOT8	95.3497	48.79	37.3927	108.862	75.2294	166.729	154.02
ACOT9_CTTACCAATCTTATCCACCA	ACOT9	52.7228	47.2887	61.1881	26.862	36.5981	58.8454	0
ACOT9_AAGAGGAGCTCTTTAGACAA	ACOT9	204.721	281.481	261.749	258.723	253.137	170.652	345.378
ACOT9_TCTTCCCGACCCAGCTAACA	ACOT9	205.843	116.345	180.165	56.5516	75.2294	76.499	58.3409
ACOT9_GAGAAACATCTCATGTATGG	ACOT9	268.662	172.641	208.72	285.585	213.489	325.611	800.437
ACOX1_GCGCCGCCGAGAGATCGGTG	ACOX1	47.6748	26.2715	19.7162	65.0343	56.9304	97.0949	58.3409
ACOX1_TGGCATTGAAGCATGTCGGA	ACOX1	84.1321	85.5701	99.2607	91.8963	64.0467	39.2302	53.6736
ACOX1_ACCTATCACCGGATTAACGA	ACOX1	101.519	39.032	17.6766	46.655	43.7144	56.8839	70.0091
ACOX1_CTGTGGTTTCCAAGCCTCGA	ACOX1	277.636	249.955	288.264	87.6549	113.861	87.2873	98.0127
ACOX2_TGCTGTACCGAGTTTGACGT	ACOX2	30.8484	2.25184	14.2772	14.1379	13.216	48.0571	9.33455
ACOX2_GTGTATCACAAACTCCTGGG	ACOX2	42.6269	32.2764	21.7558	32.5171	28.4652	10.7883	2.33364
ACOX2_GACCATCTTCTAACCAACCC	ACOX2	131.807	198.913	212.799	340.723	225.688	183.401	919.453
ACOX2_GCATAACTGATGGCCAGCTG	ACOX2	163.216	150.874	225.716	216.31	250.087	213.805	410.72
ACOX3_GATCCCAACTGCACATACGA	ACOX3	3.92616	0	0	0	37.6147	49.0378	49.0064
ACOX3_GCGTCAGTTTGGACCCACAG	ACOX3	98.1541	50.2912	50.9901	74.9308	63.03	54.9223	193.692
ACOX3_AAGCCACGGCAGTAATACCA	ACOX3	124.515	204.918	201.921	2817.68	2369.73	2052.72	3050.06
ACOX3_CCGCACGCCTCACCTTAAAG	ACOX3	220.426	397.826	405.201	230.448	162.658	111.806	128.35
ACOXL_ACAGGAACGATGAAACAGTG	ACOXL	0	0	0	0	0	0	0
ACOXL_AAGCCACAGCTAATCTCGAA	ACOXL	5.60881	0.750615	0	4.24137	15.2492	23.5381	0
ACOXL_TGACAAGGTTCGGATACCCA	ACOXL	7.29145	5.2543	1.35974	15.5517	19.3157	45.1148	44.3391
ACOXL_ATGTTTGCAATGACCGAGAG	ACOXL	35.3355	11.2592	31.9538	28.2758	6.09968	35.3072	0
ACP1_ACCCAGACACACAAACAGCA	ACP1	27.4831	0	0	26.862	18.299	39.2302	9.33455
ACP1_ACATAGTATATAATCAAATG	ACP1	34.7746	2.25184	2.0396	0	0	5.88454	0
ACP1_GGGGTTCCCTATCTCATACC	ACP1	141.342	244.7	242.713	162.586	217.555	108.864	478.395
ACP1_GGAACCCCCCTGACTACCGA	ACP1	304.558	332.522	360.33	520.274	423.928	384.456	777.101
ACP2_ACCAGTGAAGACATATCCCA	ACP2	58.8925	59.2986	86.3433	26.862	37.6147	17.6536	4.66727
ACP2_ACATGGTGGCCAACGAGACA	ACP2	97.0323	75.8121	90.4225	32.5171	35.5815	12.7498	2.33364
ACP2_CACCTCTTATCACCGGCAAG	ACP2	135.733	148.622	176.766	90.4825	113.861	67.6722	175.023
ACP2_TTCTGCAGCTGCTCATAACG	ACP2	352.233	654.536	744.456	773.343	628.267	313.842	933.455
ACP5_GTACCAGGGCACTTTGCGAA	ACP5	47.114	17.2641	46.9109	7.06894	45.7476	26.4804	0
ACP5_ACCCACGGCTACAAAGCGCA	ACP5	81.3277	102.084	109.459	93.3101	60.9968	103.96	126.016
ACP5_GCTCGGCTATGGACCACACG	ACP5	144.707	234.192	248.152	158.344	217.555	92.1911	98.0127
ACP5_CTGGACACAGTGACACTATG	ACP5	312.41	462.379	426.957	217.723	326.333	226.555	345.378
ACP6_ACAGTCACCAATCTAGCTGG	ACP6	12.9003	18.0148	8.83829	5.65516	18.299	34.3265	0
ACP6_ACCAACCTTCAACCCACAGG	ACP6	34.7746	19.516	36.7129	35.3447	8.13291	13.7306	0
ACP6_GCAGGTCGTGTTTCGACACG	ACP6	102.08	155.377	145.492	171.068	108.778	168.69	121.349
ACP6_AAAAAGGTGAAGGACAGGAT	ACP6	116.102	153.876	145.492	130.069	92.5118	49.0378	46.6727
ACPP_CTACGACCCTTTATATTGTG	ACPP	49.9184	45.0369	65.2673	31.1034	76.246	64.7299	65.3418
ACPP_ACTCCTTGGCTAGTACACTT	ACPP	62.2577	132.108	104.02	49.4826	47.7808	92.1911	51.34
ACPP_GCCATGAGGATTCCTTTATG	ACPP	118.907	103.585	123.736	87.6549	75.2294	64.7299	25.67
ACPP_AAAGGCAGGTATAGCAACTG	ACPP	348.307	793.4	772.33	503.309	528.639	387.399	735.095
ACPT_TTGGATATTGGAGCCCACGT	ACPT	54.9663	98.3306	103.34	125.827	112.844	65.7107	65.3418
ACPT_TATCCTTGCAAACTTCTCCC	ACPT	81.3277	97.5799	80.9043	128.655	52.8639	31.3842	112.015
ACPT_AGGCTGGTAGTGGAAGACCG	ACPT	91.9844	26.2715	57.7888	67.8619	93.5285	62.7684	58.3409
ACPT_TCGCCATGGCGGAATACCTG	ACPT	223.23	171.891	139.373	137.138	208.406	108.864	256.7
ACR_GAAAGCGCCTATGTGGTCGT	ACR	34.2137	49.5406	23.7954	254.482	248.054	237.343	490.064
ACR_TAATGTGCATGACTGGAGAC	ACR	72.3536	90.8244	168.607	220.551	167.741	65.7107	277.703
ACR_AAGCGCCCACACGAAATGGG	ACR	110.493	45.7875	78.8647	39.5861	41.6812	47.0763	44.3391
ACR_CCCCGACACTTACTCACACG	ACR	185.651	481.895	380.726	6475.15	5240.64	4947.91	11308.8
ACRBP_GACTCTACTTCTCGTACCCG	ACRBP	79.0842	128.355	130.535	151.275	112.844	83.3643	91.0118
ACRBP_CAAACCAGGAGGCATAAGGG	ACRBP	165.46	485.648	318.858	414.24	324.3	466.84	1227.49
ACRBP_AAGAAGCGTTCGTATTCGGT	ACRBP	168.264	157.629	214.158	547.136	347.682	253.035	378.049
ACRBP_GGTGCTGTGCTATTCGATCG	ACRBP	248.47	421.095	412.68	360.516	205.356	172.613	156.354
ACRC_TTATTGGAAATAAACAGCGA	ACRC	24.6787	50.2912	36.7129	46.655	12.1994	7.84605	0
ACRC_AAACTATTGTGGAGCCACCG	ACRC	62.8186	94.5775	76.1452	180.965	137.243	172.613	312.707
ACRC_GCATCCTTAATGTCCAGTCA	ACRC	168.825	171.891	154.33	226.206	114.877	74.5375	53.6736
ACRC_CAAACCACCAAGTGATCCTG	ACRC	266.418	526.932	450.073	171.068	159.608	72.576	28.0036
ACRV1_CCTGACTCAAGCTCACTCAA	ACRV1	22.9961	3.75307	27.8746	0	5.08307	9.80756	0
ACRV1_TTCAGGTGAGCACGCTTCAG	ACRV1	29.1658	0	3.39934	0	16.2658	16.6729	7.00091
ACRV1_TGGTTCAAGCAAGCACACTG	ACRV1	85.2538	30.7752	44.8713	9.89652	25.4153	152.017	112.015
ACRV1_GCTGAAGGTGAGCATACTGT	ACRV1	194.626	86.3207	136.653	87.6549	66.0799	55.9031	77.01
ACSBG1_TGTGCATCGGATGTTCTACG	ACSBG1	87.4974	109.59	160.449	35.3447	46.7642	35.3072	42.0055
ACSBG1_GGAGCCCACATCACACATGG	ACSBG1	113.298	132.108	58.4687	57.9653	78.2793	107.883	91.0118
ACSBG1_GAAGGTGAATAATGCCCAGT	ACSBG1	181.164	153.876	148.211	100.379	98.6115	135.344	198.359
ACSBG1_TCAAAAGAACTTCTATGGAG	ACSBG1	491.892	602.744	486.786	2115.03	1298.22	1608.44	4513.25
ACSBG2_TCCATGAAATCATCCCACTG	ACSBG2	120.589	157.629	248.152	179.551	160.625	88.2681	154.02
ACSBG2_ACACGAGAGTCTTAGCCATG	ACSBG2	206.404	127.605	95.8614	111.689	67.0965	64.7299	156.354
ACSBG2_AAATTCAGGGATGGTCATCG	ACSBG2	215.378	231.94	245.432	83.4135	57.947	65.7107	44.3391
ACSBG2_GGGACCACAGGCATACCCAA	ACSBG2	469.457	81.0664	89.7426	501.895	457.476	268.727	872.78
ACSF2_ATGGCTCGGATCAACTCTGG	ACSF2	35.3355	30.0246	21.0759	93.3101	188.074	109.845	387.384
ACSF2_CGTGGGGGTACCATACAGGA	ACSF2	59.4533	42.0344	49.6304	12.7241	23.3821	37.2687	0
ACSF2_GTCTTCATGGAGGACGACCA	ACSF2	70.1101	80.3158	71.3862	159.758	163.675	171.632	93.3455
ACSF2_ACGTAGCTGAGGCCTCCGAT	ACSF2	465.531	710.082	586.046	743.653	693.331	378.572	798.104
ACSF3_CCATGATCATCTACACCAGT	ACSF3	64.5013	38.2814	54.3894	0	49.8141	56.8839	0
ACSF3_GCAGCGCGTTGACCACACCA	ACSF3	158.729	252.957	191.043	80.586	124.027	108.864	77.01
ACSF3_TCTTAAGTTCTGAAACGCCG	ACSF3	169.386	308.503	318.858	89.0687	38.6313	64.7299	81.6773
ACSF3_TAACGATGCCTCCTACGTCG	ACSF3	179.482	221.431	163.848	368.999	295.835	397.206	646.417
ACSL1_GTTTCCGAGAGCCTAAACAA	ACSL1	37.0181	14.2617	46.231	29.6896	34.5649	32.365	18.6691
ACSL1_ATCACGTACATAGTCAACAA	ACSL1	48.2357	59.2986	54.3894	39.5861	6.09968	56.8839	58.3409
ACSL1_CAAGAGCCATCGCTTCAGCG	ACSL1	93.6671	111.091	70.7063	63.6205	60.9968	63.7492	65.3418
ACSL1_GATGCCAATGAACTGATCTG	ACSL1	106.567	123.851	139.373	77.7584	79.2959	50.0186	56.0073
ACSL3_ATGATTACTGCAATATCTGA	ACSL3	48.2357	76.5627	76.1452	67.8619	86.4122	56.8839	74.6764
ACSL3_GAAAGTTCGAAGCTTGCTAG	ACSL3	71.7927	115.595	53.7096	111.689	132.16	175.555	123.683
ACSL3_GTGGTGAAGAGTAACCAATG	ACSL3	141.903	270.221	237.954	261.551	144.359	68.6529	135.351
ACSL3_TATCTAAAGTATCACATCCA	ACSL3	364.011	731.099	596.924	359.102	337.516	137.306	275.369
ACSL4_GTGTGTCTGAGGAGATAGCG	ACSL4	224.913	292.74	318.858	510.378	279.569	276.573	532.069
ACSL4_ACCTGGTCAGAGAGTGTAAG	ACSL4	234.448	156.879	172.007	442.516	309.051	588.454	1071.14
ACSL4_AAGCCCACTTCAGACAAACC	ACSL4	286.049	526.181	526.898	209.241	195.19	177.517	189.025
ACSL4_GCATCATCACTCCCTTAGGT	ACSL4	307.923	286.735	276.026	937.342	801.092	747.336	1841.24
ACSL5_CTTGTTGACAATATGTACGA	ACSL5	62.8186	190.656	130.535	507.55	354.798	453.109	772.434
ACSL5_TCTGATAGAGCAGAGTACCT	ACSL5	80.2059	118.597	151.611	79.1722	53.8805	59.8261	137.685
ACSL5_CTTATCCCTATATGATGCTG	ACSL5	137.977	148.622	205.32	148.448	124.027	59.8261	70.0091
ACSL5_CAGAGTTGGATTCTTCCAAG	ACSL5	262.492	488.65	391.604	610.757	448.327	559.031	1325.51
ACSL6_CTGAGATGCTAAGCCCACGG	ACSL6	101.519	212.424	155.69	1160.72	1198.59	1080.79	2321.97
ACSL6_TCTGTCGTCTATTGCCACGG	ACSL6	191.26	330.271	232.515	260.137	257.203	158.882	357.046
ACSL6_GATGCTCACCCATGGGAACG	ACSL6	414.491	645.529	631.597	295.482	360.898	201.055	331.376
ACSL6_GTCTCCACAGTGGATCATTG	ACSL6	699.979	1060.62	1115.66	4777.19	3397.52	4540.9	12573.6
ACSM1_CAAGGTCTTTGACTTAACAC	ACSM1	2.8044	3.75307	0	11.3103	23.3821	17.6536	0
ACSM1_GCACTGCTATACTGGCGGGG	ACSM1	43.7487	78.064	57.7888	65.0343	28.4652	24.5189	11.6682
ACSM1_CGCTGTCCATGGTTCTACCA	ACSM1	43.7487	36.0295	31.9538	15.5517	29.4818	51.9801	44.3391
ACSM1_CCCCCCAAAAGTGGTTAATG	ACSM1	68.4274	36.7801	42.8317	33.9309	41.6812	17.6536	9.33455
ACSM2A_TGTCTGAGAAAAGCTGTGAT	ACSM2A	69.5492	121.6	131.215	24.0344	29.4818	50.0186	0
ACSM2A_TGACGCAGTTCTGTAGATGG	ACSM2A	71.2318	50.2912	24.4753	31.1034	19.3157	23.5381	23.3364
ACSM2A_GTGCATGCTCCTAATGCCCA	ACSM2A	88.6191	105.837	95.8614	42.4137	69.1297	47.0763	32.6709
ACSM2A_ACAGGCTCCCGAGAGGACGT	ACSM2A	406.078	1282.05	1350.22	455.24	352.765	142.21	396.718
ACSM2B_TGTCTGAGAAAAGCTGCGAT	ACSM2B	25.2396	33.7777	48.9505	2.82758	20.3323	7.84605	0
ACSM2B_TTACCTTTAGAATAACCAGT	ACSM2B	26.3614	37.5307	28.5545	7.06894	12.1994	45.1148	0
ACSM2B_GAAGGGACTCCCCTCCAGCG	ACSM2B	94.2279	42.0344	65.9472	32.5171	31.515	60.8069	86.3446
ACSM2B_ATGTGGACCATATCAGACAC	ACSM2B	160.412	96.0787	87.0231	120.172	112.844	115.729	233.364
ACSM3_GAAGCCTGTTCCCTACAAAG	ACSM3	45.4313	43.5357	50.3102	18.3793	14.2326	46.0955	16.3355
ACSM3_TGCAACAGCGTCTACTGCTG	ACSM3	62.8186	30.7752	15.637	156.931	32.5316	125.537	182.024
ACSM3_TGAAACAGGACTTCAAACTG	ACSM3	121.711	105.086	90.4225	812.929	572.354	827.758	2450.32
ACSM3_ATTTCTGTTGATCCACCAGA	ACSM3	134.611	110.34	180.165	31.1034	52.8639	83.3643	49.0064
ACSM4_CACGAGCATCCGGTACACAG	ACSM4	28.6049	18.7654	14.2772	14.1379	3.04984	33.3457	21.0027
ACSM4_CATTCGATGCACAAAAACAC	ACSM4	79.0842	55.5455	81.5842	24.0344	12.1994	34.3265	28.0036
ACSM4_AGAGGGTGAACCCAATGCCG	ACSM4	88.0583	155.377	161.809	40.9999	88.4454	52.9608	147.019
ACSM4_TACAATGGACTCCACCGCTG	ACSM4	137.977	137.363	147.531	162.586	81.3291	106.902	147.019
ACSM5_CTTTACCAGCGGAACCACCG	ACSM5	16.8264	15.7629	7.47855	52.3102	24.3987	33.3457	37.3382
ACSM5_TGGTCAGTGTGGCTTGCATG	ACSM5	25.2396	31.5258	10.8779	81.9998	64.0467	61.7876	133.017
ACSM5_GTGGAAACACCAGACTGGTG	ACSM5	34.7746	13.5111	11.5578	46.655	47.7808	31.3842	30.3373
ACSM5_ATAACTTTGGCATCAACTCG	ACSM5	95.9106	250.705	200.561	243.172	157.575	82.3835	380.383
ACSM6_TGTCAGATAAGAGCTATGAT	ACSM6	72.3536	24.7703	16.9967	15.5517	14.2326	49.0378	0
ACSM6_TTTGCAGATAGAGTGGTGAT	ACSM6	76.8406	119.348	141.413	138.551	123.01	111.806	128.35
ACSM6_CCTGCCTAGGACGGACTCAG	ACSM6	88.0583	140.365	176.766	155.517	100.645	75.5182	23.3364
ACSM6_CAGGGATAAAGATCCACCAA	ACSM6	128.442	135.861	116.937	52.3102	59.9802	48.0571	93.3455
ACSS1_GCTGAAATACGGTGATGCCT	ACSS1	25.8005	22.5184	8.83829	7.06894	21.3489	30.4034	0
ACSS1_CAGACAACAAGGTCCACATG	ACSS1	71.2318	229.688	316.819	59.3791	48.7975	52.9608	14.0018
ACSS1_ACCAGCATTGGGATAAACTG	ACSS1	71.7927	32.2764	44.1914	40.9999	27.4486	44.134	18.6691
ACSS1_GATCAAAGCAACGCTCTCGG	ACSS1	94.2279	57.7974	68.6667	65.0343	45.7476	91.2103	4.66727
ACSS2_CAGGAAGGGGAGTCAACATG	ACSS2	14.022	3.75307	0	0	12.1994	24.5189	0
ACSS2_GCATTGTGGTCAAGCACCTG	ACSS2	15.1438	7.50615	6.79868	0	12.1994	29.4227	0
ACSS2_CAGTGGCCCATAGGTGACGT	ACSS2	359.524	316.009	420.158	376.068	658.766	251.074	336.044
ACSS2_GGAACCAAGGGATTGACTTG	ACSS2	419.539	427.851	348.092	517.447	610.985	694.375	1152.82
ACSS3_CTTGTACCAGCTGATCTGCT	ACSS3	21.8743	6.00492	8.83829	31.1034	32.5316	44.134	0
ACSS3_GGTGTGATTAGGCCCACTGG	ACSS3	43.7487	52.543	36.7129	14.1379	35.5815	51.9801	14.0018
ACSS3_ACATGGTATACATCGCCTGT	ACSS3	283.245	204.167	182.885	614.998	548.971	587.473	1712.89
ACSS3_CCGGGACCACTAAAGCCCTG	ACSS3	425.708	587.732	538.456	248.827	208.406	62.7684	249.699
ACTA1_GGTGAAAGCCGGCTTCGCCG	ACTA1	0	0	0	0	0	0	0
ACTA1_GGGTCAGAAAGATTCCTACG	ACTA1	29.1658	13.5111	23.7954	1.41379	12.1994	22.5574	35.0045
ACTA1_CTTCTACAACGAGCTTCGCG	ACTA1	129.003	143.367	99.2607	73.517	59.9802	37.2687	63.0082
ACTA1_TCAGGTAGTCGGTGAGATCG	ACTA1	1053.33	1692.64	1156.46	13877.8	10752.7	20510.6	58620.9
ACTA2_CATGTATGTGGCTATCCAGG	ACTA2	80.2059	200.414	212.799	46.655	96.5783	43.1533	21.0027
ACTA2_GGCCTCACCAGTAGTAACGA	ACTA2	115.541	234.942	195.802	79.1722	81.3291	41.1918	7.00091
ACTA2_GACGTCCCAGACATCAGGTG	ACTA2	151.438	192.908	250.191	118.758	153.509	62.7684	130.684
ACTA2_GAAGCTCATTGTAGAAAGAG	ACTA2	236.692	267.97	242.033	179.551	217.555	66.6914	198.359
ACTB_AAGAGCTACGAGCTGCCTGA	ACTB	26.9223	22.5184	17.6766	2.82758	34.5649	84.345	25.67
ACTB_GGATTCCTATGTGGGCGACG	ACTB	54.4054	24.0197	16.9967	0	2.03323	62.7684	0
ACTB_CGTACAGGGATAGCACAGCC	ACTB	106.567	320.513	228.436	56.5516	85.3956	37.2687	165.688
ACTB_TCACCTGGGTCATCTTCTCG	ACTB	201.356	331.772	310.7	435.447	590.653	459.975	1267.16
ACTBL2_GAGGACGCCCTATCATGGAG	ACTBL2	13.4611	30.0246	17.6766	247.413	140.293	148.094	280.036
ACTBL2_GGAGCTCATTGTAGAATGTG	ACTBL2	15.1438	3.00246	2.0396	9.89652	6.09968	21.5766	0
ACTBL2_GGAGCTATGAACTTCCTGAT	ACTBL2	40.9443	23.2691	27.1947	16.9655	44.731	27.4612	16.3355
ACTBL2_TGTCCCTCTATGCCTCAGGA	ACTBL2	165.46	253.708	239.993	219.137	175.874	91.2103	294.038
ACTC1_CTGGGCTTCATCACCTACGT	ACTC1	45.9922	0.750615	4.75908	26.862	16.2658	24.5189	11.6682
ACTC1_CGATGGACGGGAAGACAGCG	ACTC1	89.7409	41.2838	63.9076	60.7929	66.0799	114.748	182.024
ACTC1_TCTTCATGAGGTAGTCAGTG	ACTC1	164.338	334.024	251.551	800.205	549.988	101.999	107.347
ACTC1_GGTACGGCCAGAAGCATACA	ACTC1	349.429	201.165	310.02	1490.13	1150.81	1712.4	4368.57
ACTG1_CAACAGAGAGAAGATGACTC	ACTG1	5.60881	0	4.75908	0	11.1828	13.7306	14.0018
ACTG1_CTTCTACAACGAGCTGCGCG	ACTG1	32.5311	24.0197	27.1947	33.9309	21.3489	45.1148	46.6727
ACTG1_AGCTGTAGCCTCGCTCAGTG	ACTG1	211.452	236.444	208.72	347.792	354.798	232.439	291.705
ACTG1_ATGGAAGGAAACACGGCTCG	ACTG1	302.315	790.398	807.683	558.447	676.048	459.975	1152.82
ACTG2_CTGGATACCTGTGGTCACAA	ACTG2	183.969	253.708	206	517.447	232.805	206.94	602.078
ACTG2_AGAGCTATGAGCTGCCAGAT	ACTG2	194.626	179.397	231.155	484.93	497.124	473.705	609.079
ACTG2_TGATGATGCCGTGTTCAATG	ACTG2	333.163	527.682	551.373	292.654	236.871	225.574	156.354
ACTG2_TGAATCCAGGACGATGCCTG	ACTG2	614.164	589.983	595.564	1853.48	1464.94	1586.86	3519.12
ACTL10_AGAAGATGCCCAAAACGCTG	ACTL10	19.6308	3.00246	40.7921	14.1379	24.3987	28.4419	39.6718
ACTL10_CACGCCACGCCCATCTACGC	ACTL10	29.1658	61.5504	91.7822	45.2412	30.4984	40.211	35.0045
ACTL10_GGCCACCTTCCGACTGAACG	ACTL10	70.671	49.5406	89.0627	114.517	70.1463	137.306	74.6764
ACTL10_AGATGTGTGATGGCCTTGCG	ACTL10	192.943	304.75	271.267	123	110.811	154.959	170.355
ACTL6A_TGTTCCGAGGGAGAATATGG	ACTL6A	76.8406	99.8318	100.62	90.4825	91.4952	92.1911	93.3455
ACTL6A_ACTGCAATTCCAGTCCACGA	ACTL6A	93.1062	149.372	121.696	96.1376	124.027	125.537	65.3418
ACTL6A_ACCACCATACCAATAGCTGT	ACTL6A	343.82	302.498	278.066	123	156.559	81.4028	105.014
ACTL6A_AGAAGTTGCCTCAGGTTACG	ACTL6A	541.25	424.097	467.069	607.929	584.553	485.474	840.109
ACTL6B_CACTCACTGTTCATCGTAGG	ACTL6B	88.0583	70.5578	95.1815	330.827	413.762	297.169	571.741
ACTL6B_TTGGCTGCGATCATGTAAGG	ACTL6B	136.855	141.116	112.178	213.482	203.323	155.94	406.053
ACTL6B_AGTGGAACACACGGGCCAAG	ACTL6B	659.035	66.0541	64.5875	152.689	131.143	33.3457	189.025
ACTL6B_ATGCCAGCTTTGCAAACGGG	ACTL6B	1363.5	416.591	401.122	1767.24	1219.94	1424.06	2751.36
ACTL7A_GTTGTTGAGATCTTGTGGGT	ACTL7A	35.3355	203.417	170.647	156.931	133.176	49.0378	193.692
ACTL7A_ATCGCAAGGAGACATTCGTG	ACTL7A	157.607	166.637	161.129	271.447	203.323	170.652	252.033
ACTL7A_GTGGCTCTGAACTCGTATGG	ACTL7A	203.6	270.972	365.769	127.241	103.695	104.941	114.348
ACTL7A_GGGCCATGGCGTGTCCTACG	ACTL7A	609.677	249.955	288.264	1157.89	830.573	891.507	2907.71
ACTL7B_AGCCGCGCCGACTACGCTGG	ACTL7B	31.9702	24.7703	52.3498	33.9309	22.3655	81.4028	0
ACTL7B_ACTCCTACGGCAAGACCTCG	ACTL7B	50.4793	44.2863	14.9571	52.3102	71.163	59.8261	44.3391
ACTL7B_CGTGGGCAAACGCTGCCCCG	ACTL7B	209.208	162.883	130.535	179.551	151.475	98.0756	149.353
ACTL7B_CAAGAAGAAGTGCTGCTATG	ACTL7B	615.286	800.906	937.538	1730.48	1085.74	1649.63	4762.95
ACTL8_CTGGTGGAAAGGCTGCACGC	ACTL8	159.851	166.637	215.518	39.5861	100.645	157.902	114.348
ACTL8_TGTCTCCGTGATGATCACAG	ACTL8	230.522	145.619	118.297	322.344	318.2	385.437	277.703
ACTL8_GAGACTCTTGAGGAGATAGG	ACTL8	313.532	346.033	262.429	131.482	279.569	109.845	161.021
ACTL8_TTTAGCTACCCCATCGAGCG	ACTL8	353.916	218.429	226.396	521.688	377.164	407.995	590.41
ACTL9_GCTGCCACCAAAGACCGGCG	ACTL9	66.7448	30.0246	32.6337	28.2758	21.3489	25.4997	46.6727
ACTL9_CCCAAACCCCAGTCCCAACG	ACTL9	95.9106	156.879	172.007	94.7239	60.9968	37.2687	70.0091
ACTL9_TAAGCACCACTATTGCTACG	ACTL9	97.5932	15.0123	95.1815	79.1722	72.1796	88.2681	196.025
ACTL9_CAGCCCGCTGACACGACCGT	ACTL9	134.05	598.991	558.852	253.068	123.01	77.4797	119.015
ACTN1_CAGGACATCAACAATGCCTG	ACTN1	39.8225	12.0098	26.5149	18.3793	124.027	32.365	65.3418
ACTN1_GGATCCGCCGCACAATCCCG	ACTN1	54.4054	161.382	147.531	67.8619	50.8307	23.5381	37.3382
ACTN1_GGCCCTAACTCAGAAGCGAA	ACTN1	772.333	1400.65	1511.35	723.86	705.53	227.535	429.389
ACTN1_GCAGGGCCTTGATCTCCGAG	ACTN1	785.233	1603.31	1337.3	829.894	746.194	660.049	1103.81
ACTN2_CGAGTCGGCGTCGCTGACAG	ACTN2	65.623	79.5652	85.6634	97.5514	43.7144	83.3643	11.6682
ACTN2_AGGACTTCCGGGATTACCGC	ACTN2	76.8406	182.399	131.894	175.31	152.492	57.8646	163.355
ACTN2_TGATGGTCCAGATCATACCC	ACTN2	107.689	101.333	84.3036	149.862	157.575	173.594	165.688
ACTN2_CCAGGTTAATATTTCCTATG	ACTN2	132.368	136.612	143.452	70.6894	95.5617	51.9801	65.3418
ACTN3_TGCAACTGGAGTTTGCCCGG	ACTN3	26.9223	15.0123	26.5149	9.89652	14.2326	16.6729	0
ACTN3_CCATGGCTGGAGAACCGTGT	ACTN3	59.4533	100.582	114.898	67.8619	109.794	82.3835	70.0091
ACTN3_GTCCAGGGCCTTGTTAACGT	ACTN3	117.224	141.116	113.538	79.1722	66.0799	165.748	410.72
ACTN3_CAGTGAGCTGGACTACCACG	ACTN3	168.825	155.377	206	927.446	752.294	572.762	1579.87
ACTN4_ACTCCCACAATGTCAACACC	ACTN4	21.3135	51.7924	9.51815	7.06894	28.4652	59.8261	18.6691
ACTN4_GTTCATCGTCCATACCATCG	ACTN4	95.9106	103.585	89.7426	38.1723	46.7642	39.2302	4.66727
ACTN4_TGGGCGGCTTGTGCACACGC	ACTN4	105.446	218.429	227.756	73.517	110.811	80.422	119.015
ACTN4_ACAGATCGAGAACATTGATG	ACTN4	106.567	63.0517	63.9076	33.9309	69.1297	45.1148	56.0073
ACTR10_AATGGATAGTCAACATTTGG	ACTR10	0	0	0	0	0	0	0
ACTR10_ATTCGATAATCACAACTCGG	ACTR10	0	0	0	0	0	0	0
ACTR10_AATGAATTTACCCATCACTG	ACTR10	21.8743	1.50123	0	11.3103	3.04984	45.1148	14.0018
ACTR10_AAAAAGATATGGGTAACACC	ACTR10	37.0181	16.5135	10.198	7.06894	10.1661	35.3072	11.6682
ACTR1A_CGCTACAGGCAGGACCACAG	ACTR1A	7.85233	0	0	0	19.3157	60.8069	0
ACTR1A_AGTCGTAGCCCTCCTTACGC	ACTR1A	15.7047	10.5086	0	0	37.6147	74.5375	30.3373
ACTR1A_GAAGGTCTCGAAGAAAACTT	ACTR1A	17.3873	3.75307	3.39934	0	10.1661	48.0571	0
ACTR1A_TGACACGAACGTGCTTGGGT	ACTR1A	18.5091	3.00246	2.71947	8.48273	41.6812	84.345	0
ACTR1B_CTTCATCGGACCAAAAGCAG	ACTR1B	12.9003	8.25676	0	0	5.08307	15.6921	21.0027
ACTR1B_TCCGTCCTAACAGTGTCGGG	ACTR1B	29.7267	38.2814	43.5116	48.0688	23.3821	53.9416	35.0045
ACTR1B_GGTTGTCCGGACAATCAAAG	ACTR1B	53.2837	27.7728	43.5116	26.862	78.2793	42.1725	144.685
ACTR1B_GCATCCTGTGCTCCTCACGG	ACTR1B	56.6489	21.0172	16.9967	48.0688	15.2492	33.3457	32.6709
ACTR2_GGACGTATCATCAAAGTTGG	ACTR2	59.4533	6.00492	4.75908	2.82758	3.04984	103.96	0
ACTR2_ACTGGTGTAGTGGTAGACTC	ACTR2	60.0142	102.834	49.6304	83.4135	50.8307	117.691	21.0027
ACTR2_GGATGACATGAAACACCTGT	ACTR2	107.128	121.6	172.007	309.62	192.14	877.777	2370.97
ACTR2_ATCCTCGCAACAGAAGTAGC	ACTR2	306.241	296.493	314.099	244.585	194.173	305.996	147.019
ACTR3_CCCAATCTTCAACTATACCA	ACTR3	8.97409	7.50615	4.07921	2.82758	7.1163	39.2302	0
ACTR3_TTAACAAGTATGATACAGAT	ACTR3	106.567	77.3133	91.1023	86.2411	78.2793	77.4797	14.0018
ACTR3_ACCGGTACGGTAATAGACAG	ACTR3	203.6	198.913	254.271	180.965	226.705	100.037	102.68
ACTR3_ATTAAGGAGTCAGCAAAAGT	ACTR3	233.887	303.999	276.706	288.413	189.09	81.4028	224.029
ACTR3B_TTTGAATCATTTAACGTACC	ACTR3B	54.4054	79.5652	77.505	264.379	197.223	157.902	280.036
ACTR3B_TACTGTTTGATCCACTTCCG	ACTR3B	155.925	225.935	184.924	125.827	164.691	113.768	182.024
ACTR3B_AGGTAGTTGACCAAGCTCAA	ACTR3B	185.091	110.34	170.647	110.276	86.4122	89.2488	91.0118
ACTR3B_TGGGTGAACGTACGTTAACG	ACTR3B	245.666	144.869	134.614	132.896	85.3956	122.595	35.0045
ACTR3C_CATTTGCCCCGATATAGTCA	ACTR3C	0	0	0	0	0	0	0
ACTR3C_GCTTACCACTGGGATAACAT	ACTR3C	14.5829	6.75553	9.51815	0	11.1828	15.6921	35.0045
ACTR3C_TACTGTTTGATCCACTTCTG	ACTR3C	29.7267	22.5184	10.198	11.3103	8.13291	43.1533	4.66727
ACTR3C_TGGGTGAACGTACATTAACG	ACTR3C	312.971	518.675	513.98	385.964	278.552	255.977	207.694
ACTR5_TGAGCACAGCTACATCGCTG	ACTR5	8.41321	18.7654	2.0396	0	29.4818	61.7876	0
ACTR5_TCATTTGCCGTGAATACAGT	ACTR5	86.9365	77.3133	62.5479	16.9655	65.0633	36.288	0
ACTR5_TGGGTAAAACATGCGTACAC	ACTR5	88.0583	67.5553	61.868	8.48273	55.9138	74.5375	56.0073
ACTR5_CGGGACACGCCCAGCCAGCG	ACTR5	188.456	238.696	187.644	366.171	251.104	190.267	564.74
ACTR6_GGATGTAAAAGAGTCCAGAA	ACTR6	2.8044	0	0	0	3.04984	6.86529	0
ACTR6_ATAATTCGGAAGGATTATCT	ACTR6	23.557	8.25676	21.0759	267.206	200.273	48.0571	301.039
ACTR6_CTCCCCTTGCAGGATAAATG	ACTR6	50.4793	35.2789	25.835	29.6896	27.4486	23.5381	25.67
ACTR6_AGATGTATGCTATGTGTCTC	ACTR6	65.623	48.79	21.0759	166.827	190.107	290.304	352.379
ACTR8_CTTCTCCTACTAAATACTCA	ACTR8	13.4611	7.50615	9.51815	11.3103	7.1163	44.134	0
ACTR8_AGCCAACTGTCCTTGTATAG	ACTR8	44.3096	0	4.75908	0	7.1163	14.7113	0
ACTR8_CAACGATTCCAAAAGTTGCG	ACTR8	144.707	216.928	199.201	240.344	236.871	119.652	322.042
ACTR8_CACGTGTATTGTAGACGTTG	ACTR8	155.364	71.3084	104.7	39.5861	84.3789	100.037	46.6727
ACTRT1_ACGGAGCTGATGACATGGCG	ACTRT1	11.7785	3.75307	19.7162	4.24137	41.6812	29.4227	2.33364
ACTRT1_GGTAACAGGATGGGATGACA	ACTRT1	28.6049	0	0	12.7241	24.3987	25.4997	28.0036
ACTRT1_TGATTAGACAGGTAGAAACC	ACTRT1	84.693	108.839	87.0231	84.8273	41.6812	42.1725	51.34
ACTRT1_TTAATCAGAAGTACTTCGTG	ACTRT1	155.364	355.791	333.135	202.172	245.004	149.075	277.703
ACTRT2_GAATTTCAGGTGCCCCACGA	ACTRT2	123.394	233.441	201.241	417.068	282.619	305.996	667.42
ACTRT2_GATCAGGCCACGCTCGAAAG	ACTRT2	131.807	142.617	115.578	627.722	324.3	296.188	730.428
ACTRT2_CGCAGTCACCAAGCTCCACG	ACTRT2	286.61	484.147	572.449	422.723	286.685	183.401	497.065
ACTRT2_CGTGCCCGCTTTCTACCTGT	ACTRT2	294.462	406.083	392.284	149.862	184.007	130.441	21.0027
ACTRT3_TGTGGCAATGAACTACGAAG	ACTRT3	44.3096	19.516	34.6733	202.172	162.658	299.131	632.415
ACTRT3_AATGTTCGGGTAGATAAACT	ACTRT3	64.5013	93.8269	51.67	77.7584	137.243	60.8069	170.355
ACTRT3_GGCGGGCTAGAACTCTGCGT	ACTRT3	84.693	141.866	206.68	217.723	107.761	85.3258	189.025
ACTRT3_CACTGAGCAACATGATACCA	ACTRT3	136.294	110.34	132.574	55.1378	60.9968	48.0571	14.0018
ACVR1_CTGGTGTAACAGGAACATCA	ACVR1	86.9365	84.0689	84.9835	70.6894	97.5949	96.1141	93.3455
ACVR1_GCCATCGTTGATGCTCAGTG	ACVR1	298.388	387.317	318.178	244.585	236.871	74.5375	238.031
ACVR1_CCATGACTTCTCATCACGGG	ACVR1	330.92	635.771	583.327	653.17	519.49	174.575	485.396
ACVR1_ATTACACTGTTGGAGTGTGT	ACVR1	662.4	1183.72	1212.2	1658.37	1353.11	1279.89	2931.05
ACVR1B_CTACACGTGTGAGACAGATG	ACVR1B	4.48704	0	0	2.82758	0	9.80756	0
ACVR1B_AAGAGATTATTGGCAAGGGT	ACVR1B	20.1917	21.7678	4.75908	9.89652	6.09968	5.88454	0
ACVR1B_CCGGTTCAGATAATCAAACA	ACVR1B	20.7526	11.2592	8.83829	0	6.09968	12.7498	0
ACVR1B_ACTTGACTCAGGTCACCTCA	ACVR1B	112.737	107.338	131.894	53.724	47.7808	50.9993	95.6791
ACVR1C_TGTAGGAGCACTGTCGACCC	ACVR1C	16.8264	9.00738	19.7162	22.6206	3.04984	21.5766	11.6682
ACVR1C_CCAAGATCTTTCATCTCTGG	ACVR1C	118.907	247.703	206.68	42.4137	109.794	60.8069	116.682
ACVR1C_ATTGTCCTTTGAACCAACAG	ACVR1C	144.146	219.18	194.442	227.62	142.326	74.5375	336.044
ACVR1C_CTGGCGCTCTCAATTGCTAG	ACVR1C	205.843	147.121	215.518	419.895	343.615	309.919	835.442
ACVR2A_CCAAAGATCCACATCAACAC	ACVR2A	2.24352	2.25184	3.39934	0	21.3489	53.9416	7.00091
ACVR2A_AGTGGTTTCAAACCTAGTAA	ACVR2A	50.4793	86.3207	54.3894	223.379	365.981	237.343	266.035
ACVR2A_ATTGCAGAAACCATGGCTAG	ACVR2A	203.6	224.434	246.112	245.999	225.688	108.864	163.355
ACVR2A_CCAGTTGCTTAACGAATATG	ACVR2A	693.809	785.894	735.617	8550.6	6984.14	7012.41	21651.5
ACVR2B_ATGTCCACATGACCGTAGGG	ACVR2B	60.5751	48.0394	26.5149	69.2757	27.4486	66.6914	35.0045
ACVR2B_CTGGAGCGCACCAACCAGAG	ACVR2B	109.933	33.7777	50.9901	15.5517	12.1994	3.92302	0
ACVR2B_ATGACTTCAACTGCTACGAT	ACVR2B	127.881	240.947	231.835	482.102	360.898	128.479	679.088
ACVR2B_ACAAGCCGTCTATTGCCCAC	ACVR2B	230.522	249.955	191.043	817.17	572.354	414.86	998.796
ACVRL1_TGGACAGTGACTGCACCACA	ACVRL1	55.5272	27.0221	55.7492	18.3793	40.6645	58.8454	37.3382
ACVRL1_AGGCACCCCCAGGAACATCG	ACVRL1	76.2798	94.5775	67.3069	0	26.432	87.2873	28.0036
ACVRL1_CCAGGACTGTTCATCCCTCG	ACVRL1	95.3497	69.0566	72.066	111.689	124.027	31.3842	51.34
ACVRL1_CTGCGTGCTCGAGTTGCGGG	ACVRL1	111.054	46.5381	61.868	50.8964	40.6645	43.1533	28.0036
ACY1_GCTGGACAGTGCGGATACGC	ACY1	105.446	136.612	104.7	89.0687	67.0965	91.2103	67.6755
ACY1_TAGCTTAGTCAGGTTCACGG	ACY1	109.372	33.0271	67.9868	199.344	207.389	184.382	343.045
ACY1_CCATGCCTCACGCTTCATGG	ACY1	110.493	168.138	146.852	98.9652	125.043	76.499	11.6682
ACY1_AGGCACAAAGGTCATGTGGA	ACY1	188.456	301.747	435.116	231.861	241.954	72.576	53.6736
ACY3_TGAGGTCATGGTCCACGTAG	ACY3	0.560881	0	0	0	3.04984	57.8646	0
ACY3_GTGCATGGCAAAGACTTCGT	ACY3	48.2357	95.3281	116.937	60.7929	32.5316	20.5959	16.3355
ACY3_CTTCCTGTACCAGCGGTCTG	ACY3	123.955	195.911	164.528	223.379	179.941	153.979	156.354
ACY3_CACCTCATATGGGTCGTCCG	ACY3	507.597	271.723	284.185	460.895	238.904	241.266	620.747
ACYP1_ACAGTGCAAGGACAATTGCA	ACYP1	77.4015	63.0517	58.4687	96.1376	77.2626	136.325	102.68
ACYP1_TAGGCTGAGGGTAAAAAGCT	ACYP1	88.6191	32.2764	45.5512	14.1379	23.3821	12.7498	14.0018
ACYP1_TTCCTGCATATGACGCACCT	ACYP1	137.977	276.977	196.482	125.827	74.2128	69.6337	14.0018
ACYP1_TGGGTCCAGAACACTGACCG	ACYP1	245.105	289.737	226.396	332.24	201.29	180.459	389.717
ACYP2_TGAAGCTAGGAAAATAGGAG	ACYP2	42.6269	42.0344	27.8746	5.65516	59.9802	69.6337	65.3418
ACYP2_CGCCCAGTCACTCAAATCCG	ACYP2	67.8665	108.839	40.7921	264.379	248.054	145.152	357.046
ACYP2_GAGGTGTTCGGAAGAGTGCA	ACYP2	125.637	45.7875	58.4687	103.207	110.811	45.1148	14.0018
ACYP2_ACCAGCAAAGGCACCGTGAC	ACYP2	152.56	166.637	180.165	118.758	79.2959	73.5567	44.3391
ADA_TCCCAGCTAACACAGCAGAG	ADA	151.438	180.148	218.238	189.448	186.04	81.4028	49.0064
ADA_CACAGACTGGTCCCCCAAGG	ADA	219.865	149.372	174.046	93.3101	123.01	56.8839	277.703
ADA_TGGACATACTCAAGACAGAG	ADA	407.199	221.431	196.482	1099.93	764.493	555.108	1330.17
ADA_TCACCGTACTGTCCACGCCG	ADA	462.726	1001.32	885.868	627.722	875.304	560.012	1085.14
ADAD1_TCAAATGCAGATATAGAATG	ADAD1	48.7966	43.5357	72.066	38.1723	55.9138	79.4412	49.0064
ADAD1_AGGTGAATACAATTACAGCC	ADAD1	157.607	174.143	188.323	175.31	144.359	175.555	326.709
ADAD1_CGATAACTACACCCACAGGA	ADAD1	177.799	181.649	176.086	57.9653	35.5815	57.8646	2.33364
ADAD1_AACTGGTGCAAGGCTGACAC	ADAD1	320.824	382.814	313.419	193.689	259.236	214.786	91.0118
ADAD2_CACTGCGAATAGCAAGACGG	ADAD2	16.8264	3.75307	17.6766	12.7241	19.3157	33.3457	0
ADAD2_TTCAAATATAGAGCCCCTGG	ADAD2	25.8005	21.0172	40.1122	171.068	126.06	187.324	210.027
ADAD2_TCACCTACCTACGCTCAGGG	ADAD2	81.3277	115.595	95.8614	32.5171	42.6978	45.1148	9.33455
ADAD2_ACAGAGATCCCGCGTGCCAG	ADAD2	128.442	102.834	91.7822	56.5516	102.678	59.8261	51.34
ADAL_ACTAATGGATCCATTCAAGT	ADAL	57.7707	90.8244	72.7459	89.0687	100.645	113.768	77.01
ADAL_TATGTGGAATCTATACTTGA	ADAL	90.3018	110.34	54.3894	38.1723	72.1796	78.4605	81.6773
ADAL_CAATCACAGTCATCTGATCG	ADAL	110.493	193.659	236.594	141.379	141.309	144.171	137.685
ADAL_GGAGACTGTAAAACTTGCCG	ADAL	155.364	88.5726	83.6238	113.103	85.3956	57.8646	46.6727
ADAM10_CCCATAAATACGGTCCTCAG	ADAM10	11.2176	19.516	29.2343	25.4482	46.7642	46.0955	70.0091
ADAM10_GGAAATGGAATGGTAGAACA	ADAM10	44.8704	53.2937	38.0726	31.1034	36.5981	51.9801	35.0045
ADAM10_TTCCATCAATAACAGACCCA	ADAM10	56.0881	38.2814	58.4687	110.276	31.515	84.345	107.347
ADAM10_TTTCAACCTACGAATGAAGA	ADAM10	254.64	555.455	487.465	617.826	576.42	328.553	1057.14
ADAM11_TGGGAACTTGACTTACATCG	ADAM11	46.5531	20.2666	29.2343	24.0344	20.3323	19.6151	0
ADAM11_GTTCGAGCAGATGCGACAGT	ADAM11	93.6671	102.834	152.97	84.8273	112.844	77.4797	114.348
ADAM11_GCTCCACGTATTGCGAGGAG	ADAM11	194.626	108.839	80.9043	311.034	257.203	297.169	618.414
ADAM11_GCTCATGGTCTACCGACGGG	ADAM11	233.326	229.688	267.868	135.724	112.844	160.844	121.349
ADAM12_TGCTGAATATTCGACTACAA	ADAM12	10.0959	6.00492	8.83829	152.689	108.778	275.592	557.739
ADAM12_ACTGAACATTCGGATCGTGT	ADAM12	79.645	108.089	95.8614	73.517	64.0467	99.0564	30.3373
ADAM12_AAGCAATGGTACTTGCCCGG	ADAM12	84.693	51.0418	40.1122	26.862	34.5649	64.7299	30.3373
ADAM12_GGTGATCCTTATGGCAACTG	ADAM12	168.825	140.365	196.482	148.448	173.841	81.4028	172.689
ADAM15_AGTGCCACTCGTACATTCAG	ADAM15	58.3316	17.2641	12.2376	24.0344	16.2658	69.6337	37.3382
ADAM15_CTCCAGACAGCTAATACTCG	ADAM15	59.4533	30.0246	31.2739	55.1378	51.8473	79.4412	39.6718
ADAM15_TGGATTCGCGAAATAATGGG	ADAM15	139.659	101.333	63.2277	81.9998	102.678	51.9801	98.0127
ADAM15_CTGTTGTCAAAATTGCCAGG	ADAM15	511.523	660.541	708.423	404.344	212.472	93.1718	168.022
ADAM17_CATCGCTTCTACAGATACAT	ADAM17	20.7526	0	2.71947	0	28.4652	49.0378	9.33455
ADAM17_TGGTGAAAAGCACTACAACA	ADAM17	24.1179	25.5209	26.5149	8.48273	15.2492	12.7498	23.3364
ADAM17_AATCAGAATCAACACAGATG	ADAM17	84.1321	47.2887	70.0264	21.2068	16.2658	27.4612	0
ADAM17_ACAAAATTTCAAGGTCGTGG	ADAM17	147.512	170.39	120.337	182.379	98.6115	96.1141	235.697
ADAM18_AAAATCCCATTACCACACAC	ADAM18	10.0959	5.2543	0	0	3.04984	31.3842	14.0018
ADAM18_AGTGCCTGCTATTGACAACT	ADAM18	47.6748	14.2617	11.5578	22.6206	20.3323	58.8454	72.3427
ADAM18_AGTAAGTATGCTATGTCATG	ADAM18	74.0362	35.2789	22.4356	15.5517	34.5649	8.82681	4.66727
ADAM18_TATAACAGTCAATTTGAACT	ADAM18	139.098	298.745	261.749	342.137	223.655	335.419	702.425
ADAM19_CCTCTAAATAATCAGCCACG	ADAM19	16.8264	0.750615	3.39934	38.1723	18.299	26.4804	0
ADAM19_GTCACGCTCAGCACTTGCCG	ADAM19	33.6528	78.064	44.8713	9.89652	16.2658	28.4419	0
ADAM19_TGCCCAGAGATGCGAAGTGT	ADAM19	184.53	310.755	267.868	76.3446	63.03	96.1141	60.6745
ADAM19_ATGCCTCTAATTGTACCCTG	ADAM19	228.839	203.417	201.921	237.517	155.542	165.748	277.703
ADAM2_GACCTCCCTGAATATTGCAA	ADAM2	47.6748	76.5627	65.9472	94.7239	113.861	112.787	39.6718
ADAM2_CTTTAAATTACAAAGCGTAG	ADAM2	49.3575	21.0172	19.0363	16.9655	26.432	10.7883	2.33364
ADAM2_ATGTGTGATGCAAACTATGC	ADAM2	100.959	153.125	166.568	25.4482	66.0799	72.576	23.3364
ADAM2_TTGAAAAAAGGATCTAAGCG	ADAM2	174.434	225.184	157.05	182.379	207.389	118.671	252.033
ADAM20_AATGTGACTGTGGAACCATA	ADAM20	213.696	192.157	308.66	172.482	130.127	131.421	95.6791
ADAM20_TAAGGGCAACCAAGGACTCA	ADAM20	267.54	425.599	428.317	248.827	316.167	132.402	210.027
ADAM20_GGTGTGTGTGCGAGCTACAG	ADAM20	290.536	289.737	298.462	1217.27	1066.43	1553.52	4471.25
ADAM20_AGAGATACATTGTCCACATG	ADAM20	369.059	243.95	304.581	532.998	306.001	329.534	373.382
ADAM21_GCATAATCCTCCAAGATTGG	ADAM21	52.1619	30.7752	16.3168	114.517	104.711	142.21	242.698
ADAM21_TGGGTTCAATTTCATAAGTG	ADAM21	99.2759	99.8318	161.129	48.0688	82.3457	30.4034	121.349
ADAM21_ATATTCCTGCAACATAGGCT	ADAM21	186.773	225.935	203.96	100.379	116.911	103.96	137.685
ADAM21_GAAACACGTTGTTCATATGA	ADAM21	194.626	247.703	233.875	337.896	320.233	379.553	525.068
ADAM22_ATAGGTATTGGTATGTACAA	ADAM22	31.4093	42.0344	36.033	258.723	157.575	186.344	338.377
ADAM22_TACTACCAGGGCCATATCCG	ADAM22	51.0401	44.2863	64.5875	53.724	52.8639	50.9993	28.0036
ADAM22_TGTATTTCATAAACTCACGT	ADAM22	51.0401	35.2789	19.7162	2.82758	17.2824	25.4997	4.66727
ADAM22_CTTAGGTGAATGTAAATGCG	ADAM22	181.725	280.73	203.281	125.827	110.811	112.787	128.35
ADAM23_GGATACTTACAGAATCCACA	ADAM23	5.60881	0	0	0	2.03323	41.1918	18.6691
ADAM23_ACATATAATCCAGAAAACCT	ADAM23	19.0699	4.50369	2.71947	15.5517	31.515	38.2495	0
ADAM23_AGGCGTCAAAGACTCCAAGG	ADAM23	42.066	49.5406	50.3102	49.4826	26.432	27.4612	51.34
ADAM23_ATATTACATCAACCAAGACT	ADAM23	129.563	79.5652	91.7822	72.1032	11.1828	66.6914	100.346
ADAM28_CATACTACTAGTTTGGTGGC	ADAM28	79.645	108.839	88.3829	106.034	87.4288	72.576	72.3427
ADAM28_TTAAGCCCCATACATCGGGA	ADAM28	88.6191	147.871	127.135	376.068	391.396	287.362	763.099
ADAM28_TAAAAAGCTCAATACTCATG	ADAM28	102.08	61.5504	61.1881	651.757	854.972	764.009	1789.9
ADAM28_TAGGCAATGGAGCATTAAAG	ADAM28	250.714	571.218	462.99	631.964	804.141	407.014	788.769
ADAM29_GTATACCAGATGTTCAAACG	ADAM29	29.1658	4.50369	7.47855	12.7241	27.4486	6.86529	25.67
ADAM29_AGTCGGAGAACATTACGCCC	ADAM29	113.859	161.382	291.663	260.137	307.017	155.94	529.735
ADAM29_ACTGCAAGTTCCTACCATCA	ADAM29	128.442	91.575	110.819	52.3102	52.8639	63.7492	16.3355
ADAM29_TTTGGGCATGAACCATGATG	ADAM29	130.685	149.372	203.96	79.1722	55.9138	54.9223	137.685
ADAM30_ATGTGGAAACAAAATTGTGG	ADAM30	21.8743	23.2691	12.9175	38.1723	25.4153	4.90378	9.33455
ADAM30_CCAAAGGACTGCAACTACAT	ADAM30	60.5751	123.101	72.066	45.2412	58.9636	24.5189	23.3364
ADAM30_AATACTGCCAATGTAGGGGT	ADAM30	88.0583	162.883	68.6667	94.7239	112.844	69.6337	147.019
ADAM30_CCCCTTATGAGAATAAGGCG	ADAM30	106.567	110.34	133.934	42.4137	81.3291	19.6151	0
ADAM32_AAGCCTGAAAGAACAACCAA	ADAM32	3.36528	0	0	2.82758	2.03323	25.4997	0
ADAM32_TACAATCAGGCGTTGAATGT	ADAM32	57.2098	86.3207	89.0627	458.068	224.672	182.421	443.391
ADAM32_AACACTGCTCCCAAATAACG	ADAM32	62.2577	29.274	39.4324	134.31	38.6313	273.631	259.034
ADAM32_AAATCTCCGAAACCAGTCTG	ADAM32	77.9624	57.0467	134.614	66.4481	81.3291	21.5766	51.34
ADAM33_GTGGGTTTCTATGTATCCTG	ADAM33	81.3277	153.125	170.647	93.3101	178.924	50.0186	133.017
ADAM33_CTCCATCCGAAAGATCTCGT	ADAM33	83.5712	48.79	65.2673	57.9653	109.794	90.2296	305.706
ADAM33_CCCCCCACCCGCGTACCCGG	ADAM33	195.186	387.317	399.762	84.8273	74.2128	54.9223	98.0127
ADAM33_CACAGGGTGAGCCGTCCAGT	ADAM33	254.079	864.708	964.733	405.757	421.895	107.883	371.048
ADAM7_ACAGAATGGCACATCAACTG	ADAM7	81.8886	66.0541	63.2277	70.6894	92.5118	103.96	7.00091
ADAM7_CCATAAGATACCATGATCTG	ADAM7	129.003	158.38	83.6238	229.034	234.838	218.709	536.736
ADAM7_CATTTGCAAATACCTGAGCA	ADAM7	178.36	150.123	163.848	415.654	348.698	374.649	891.449
ADAM7_AAAGATCCTTAAAACACGGA	ADAM7	181.164	195.16	256.99	108.862	112.844	93.1718	100.346
ADAM8_CCACATACAGCTCCACGTAG	ADAM8	22.4352	58.548	46.231	15.5517	29.4818	32.365	9.33455
ADAM8_CCAGCTTAGACTCACCAAGT	ADAM8	45.9922	49.5406	31.2739	1.41379	31.515	14.7113	9.33455
ADAM8_CAAACAGGTTCCCACACACG	ADAM8	159.851	144.118	108.779	63.6205	69.1297	42.1725	102.68
ADAM8_AGTCCGGGTACCCCTCTACG	ADAM8	234.448	493.905	461.63	472.205	393.43	250.093	445.725
ADAM9_TGTGGTTTATACTTACAACA	ADAM9	20.7526	23.2691	29.2343	14.1379	25.4153	74.5375	0
ADAM9_AAAAGTTTCTTATCACACGT	ADAM9	71.7927	110.34	87.0231	50.8964	94.5451	47.0763	158.687
ADAM9_GAATTGGACCCTTGCTGCGA	ADAM9	104.324	157.629	174.046	97.5514	114.877	45.1148	93.3455
ADAM9_GCTGTTCATTGTCGTAGACA	ADAM9	282.123	415.09	292.343	243.172	245.004	136.325	74.6764
ADAMDEC1_CGTCTTTACATCTAACCAGG	ADAMDEC1	27.4831	27.0221	16.9967	14.1379	24.3987	24.5189	0
ADAMDEC1_AATGTCTTACCACATTGAGT	ADAMDEC1	84.693	56.2961	19.0363	46.655	45.7476	79.4412	135.351
ADAMDEC1_GATGGCACAGTTCTAACCTG	ADAMDEC1	261.931	342.28	316.819	288.413	207.389	233.42	298.705
ADAMDEC1_TGATGTGTGAAGTATCCTCT	ADAMDEC1	264.175	514.171	533.017	516.033	391.396	220.67	641.75
ADAMTS1_CTATGTGGAAACCATGCTTG	ADAMTS1	16.8264	17.2641	4.07921	0	4.06645	46.0955	28.0036
ADAMTS1_GAAAGCGGAGACCGAAGACG	ADAMTS1	31.4093	14.2617	39.4324	12.7241	36.5981	37.2687	42.0055
ADAMTS1_GTAATCATGTAGGCACTGCA	ADAMTS1	139.659	130.607	194.442	74.9308	118.944	124.556	46.6727
ADAMTS1_GAGGAGTCCAGTACACGATG	ADAMTS1	277.075	98.3306	48.2706	452.412	283.635	438.398	966.126
ADAMTS10_TGCCATTCCAGAGAACGGTG	ADAMTS10	3.36528	0	0	0	7.1163	42.1725	0
ADAMTS10_GGCATGAACCATGACGGCGT	ADAMTS10	24.1179	24.7703	29.2343	7.06894	47.7808	47.0763	0
ADAMTS10_TACAAGTGGAAAACGTACCG	ADAMTS10	109.372	77.3133	57.7888	48.0688	33.5483	36.288	39.6718
ADAMTS10_ATCGCGTCAGTGTAAATACG	ADAMTS10	233.326	393.322	355.571	237.517	161.642	139.267	308.04
ADAMTS12_AACATCATAGATCACTCCGG	ADAMTS12	27.4831	4.50369	9.51815	12.7241	20.3323	37.2687	4.66727
ADAMTS12_AATGCCACCGAGGATCGCTG	ADAMTS12	27.4831	32.2764	9.51815	0	59.9802	24.5189	0
ADAMTS12_TTGGTGCCTCTGAGCGACAG	ADAMTS12	49.9184	70.5578	72.066	49.4826	91.4952	73.5567	37.3382
ADAMTS12_GTACTACAGAATTTCTCACG	ADAMTS12	76.2798	195.911	205.32	261.551	266.353	166.729	515.734
ADAMTS13_AGCACCACACTCACTAGGGA	ADAMTS13	20.7526	36.7801	46.231	12.7241	82.3457	134.364	11.6682
ADAMTS13_GGCAACTCCAGGTCAAACCT	ADAMTS13	62.8186	90.8244	72.066	36.7585	49.8141	63.7492	86.3446
ADAMTS13_CATGGGCGCTGGTCTAGCTG	ADAMTS13	124.515	180.898	159.089	335.068	373.097	236.362	627.748
ADAMTS13_TGGTCGTGTCGAGTACAGAG	ADAMTS13	338.772	264.967	326.337	139.965	180.957	164.767	340.711
ADAMTS14_CAGACCTGGTACTCGAACAT	ADAMTS14	95.9106	101.333	82.9439	69.2757	87.4288	46.0955	46.6727
ADAMTS14_GGTCTCATGAGCTATCACGA	ADAMTS14	151.999	299.495	219.597	93.3101	71.163	38.2495	51.34
ADAMTS14_TGACCTTTGAAGCACCACTG	ADAMTS14	153.12	141.866	264.469	630.55	491.024	427.61	830.775
ADAMTS14_CAGGAGTGTGTGTACACTGG	ADAMTS14	159.851	201.915	227.076	344.964	203.323	390.341	721.094
ADAMTS15_AGCGTTTCGTGTCTATCCCG	ADAMTS15	127.881	183.15	127.815	89.0687	90.4786	131.421	14.0018
ADAMTS15_CAACCCCATCAACATCGTTG	ADAMTS15	143.585	136.612	112.858	57.9653	93.5285	134.364	88.6782
ADAMTS15_CATGGGGCATGTTGAACACG	ADAMTS15	483.479	372.305	375.287	2071.2	1578.8	1605.5	3813.16
ADAMTS15_GCGACGCTGCTTCTATTCTG	ADAMTS15	679.787	894.733	843.036	6076.46	4978.36	8393.31	17593.3
ADAMTS16_GTTGAGTATCGTGAGCACGT	ADAMTS16	12.9003	11.2592	8.83829	8.48273	11.1828	44.134	56.0073
ADAMTS16_AGATGGGACTCCATGCTCGG	ADAMTS16	47.114	33.7777	50.3102	42.4137	45.7476	64.7299	35.0045
ADAMTS16_AAGAAGACCAGTCCGACCAG	ADAMTS16	118.907	117.096	89.7426	185.206	75.2294	68.6529	51.34
ADAMTS16_GGGACACGTAATCGCCCCTG	ADAMTS16	222.109	198.913	258.35	460.895	420.878	307.957	697.757
ADAMTS17_AGAAAAGAAGAAGCCGACGT	ADAMTS17	225.474	333.273	382.766	152.689	106.744	60.8069	60.6745
ADAMTS17_GAGACTGATCTCTGCGTGCA	ADAMTS17	228.278	216.177	241.353	278.516	319.217	253.035	338.377
ADAMTS17_AGTAGAAGCACAGCTCGGCG	ADAMTS17	254.079	192.157	290.304	279.93	327.35	182.421	394.385
ADAMTS17_GCATGTGCAGCCGAACATGT	ADAMTS17	347.185	260.463	298.462	271.447	295.835	208.901	478.395
ADAMTS18_CCGAAGTTGTACCATCAATG	ADAMTS18	82.4494	67.5553	67.3069	189.448	144.359	65.7107	287.037
ADAMTS18_AGGCCAGTGCGTAAAGTTTG	ADAMTS18	210.891	261.965	256.99	169.655	118.944	157.902	137.685
ADAMTS18_GTGACTGCTCAAAATCGCCG	ADAMTS18	303.436	294.241	223.677	277.103	214.505	100.037	123.683
ADAMTS18_TATTGGAAGTGACATAAACG	ADAMTS18	478.992	665.795	634.997	825.653	695.364	338.361	940.456
ADAMTS19_ATGCAGCTATACTTATAACA	ADAMTS19	19.6308	9.75799	10.198	35.3447	11.1828	13.7306	0
ADAMTS19_CCACTGAAGTATATGCTTTG	ADAMTS19	163.216	66.8047	42.1518	35.3447	12.1994	19.6151	84.0109
ADAMTS19_TCTGCCTATATACACGGTGT	ADAMTS19	498.062	439.86	369.168	1279.48	798.042	1999.76	4265.89
ADAMTS19_GACCATCAGCACACGATGGG	ADAMTS19	788.598	1508.74	1450.84	695.584	519.49	276.573	791.103
ADAMTS2_CCTGACATCCTCAAACGGGA	ADAMTS2	61.6969	33.0271	27.1947	26.862	34.5649	101.999	151.686
ADAMTS2_CGTGATCGTGGTATTCATCG	ADAMTS2	183.408	219.93	251.551	343.551	427.994	190.267	289.371
ADAMTS2_AGCACGCCAACAGCTCGAGG	ADAMTS2	201.356	88.5726	113.538	513.205	301.934	380.533	345.378
ADAMTS2_GAGCTTCCCCGGAGGCAACG	ADAMTS2	393.738	677.055	548.654	605.102	487.975	358.957	807.438
ADAMTS20_GTGGCATTCCCTCTAATGTG	ADAMTS20	6.73057	0	0	14.1379	11.1828	16.6729	0
ADAMTS20_AGTGAATGTTCATCCCAATG	ADAMTS20	26.9223	29.274	22.4356	33.9309	44.731	30.4034	42.0055
ADAMTS20_GGCTGCTAGTGAATGGAGCG	ADAMTS20	54.9663	56.2961	82.264	52.3102	50.8307	65.7107	44.3391
ADAMTS20_GCCTCCGCATAAGCTGACGA	ADAMTS20	117.785	95.3281	81.5842	67.8619	77.2626	48.0571	56.0073
ADAMTS3_CCACATTTATATGCACTCCG	ADAMTS3	22.4352	3.75307	20.396	4.24137	40.6645	12.7498	7.00091
ADAMTS3_TGTGTTAATCCAAGAAGACG	ADAMTS3	25.2396	18.0148	33.9934	9.89652	24.3987	27.4612	0
ADAMTS3_TGTGGTGATGAGACTGCTAT	ADAMTS3	63.9404	67.5553	58.4687	113.103	83.3623	61.7876	18.6691
ADAMTS3_TGGCTATAAAATGTGCACCG	ADAMTS3	82.4494	78.064	37.3927	22.6206	27.4486	35.3072	9.33455
ADAMTS4_AGGGGCCATGACATGGCGAG	ADAMTS4	43.1878	18.7654	12.9175	183.793	94.5451	141.229	259.034
ADAMTS4_CATACCCAGCGTGTCGCAAG	ADAMTS4	51.601	39.032	48.9505	32.5171	67.0965	86.3065	116.682
ADAMTS4_CCAGACCAAACACTCGCCCT	ADAMTS4	150.877	184.651	252.231	745.067	671.982	143.19	224.029
ADAMTS4_AGCGCTTTAGCCCCGCACCG	ADAMTS4	166.021	133.609	164.528	123	62.0134	100.037	49.0064
ADAMTS5_AACATCGACCAACTCTACTC	ADAMTS5	9.53497	3.75307	12.2376	4.24137	30.4984	98.0756	56.0073
ADAMTS5_CTGCACGTCTACACCCGCGA	ADAMTS5	61.6969	106.587	106.739	230.448	388.346	189.286	506.399
ADAMTS5_CTGCTTCTATCGGGGCACAG	ADAMTS5	124.515	122.35	121.017	188.034	83.3623	50.0186	32.6709
ADAMTS5_TGTGCTGTGATTGAAGACGA	ADAMTS5	447.583	871.464	782.528	400.102	379.197	198.113	298.705
ADAMTS6_TAATAAGAACTGCATTATCG	ADAMTS6	36.4572	30.7752	38.7525	39.5861	19.3157	49.0378	2.33364
ADAMTS6_TGGCCCCAGAGCATAGATGG	ADAMTS6	111.615	56.2961	40.7921	154.103	144.359	50.0186	163.355
ADAMTS6_AGCATCATACACCTGACCTG	ADAMTS6	192.943	179.397	246.792	74.9308	78.2793	57.8646	25.67
ADAMTS6_TTAGACAACTGTCATTACAC	ADAMTS6	269.223	346.033	413.36	171.068	211.456	139.267	233.364
ADAMTS7_GCCCGTAGGACAGATCCTCG	ADAMTS7	20.7526	18.0148	43.5116	53.724	23.3821	52.9608	4.66727
ADAMTS7_TTCTACGAGCTACAATACCG	ADAMTS7	35.3355	11.2592	21.7558	19.793	17.2824	26.4804	35.0045
ADAMTS7_GGACGCCAGGTGGCACCGAG	ADAMTS7	49.9184	144.118	63.9076	31.1034	43.7144	57.8646	88.6782
ADAMTS7_GAAAAGCATCAACATGAAGG	ADAMTS7	103.202	54.0443	49.6304	36.7585	40.6645	66.6914	30.3373
ADAMTS8_CCACCCAGAGCACTACGACA	ADAMTS8	45.4313	34.5283	13.5974	26.862	35.5815	159.863	28.0036
ADAMTS8_TTCAAGATCGAGCGCCTCGG	ADAMTS8	55.5272	87.0713	91.1023	35.3447	84.3789	78.4605	53.6736
ADAMTS8_AAGGACCCCGAGCCTCAGAA	ADAMTS8	94.7888	80.3158	95.8614	65.0343	75.2294	69.6337	21.0027
ADAMTS8_AAACCGCTTGGTCCTACTCG	ADAMTS8	122.833	136.612	144.132	514.619	605.902	361.899	765.433
ADAMTS9_AGCCCGGAGAGATAAATGTG	ADAMTS9	63.9404	67.5553	36.033	4.24137	25.4153	46.0955	23.3364
ADAMTS9_TGAAAGAATAGCGTACATCG	ADAMTS9	132.368	45.0369	40.7921	25.4482	66.0799	70.6144	51.34
ADAMTS9_ACTGAAAGGTAACTCACACA	ADAMTS9	160.973	258.212	268.548	223.379	211.456	98.0756	86.3446
ADAMTS9_CTGCGCCTATAAATGATGTG	ADAMTS9	259.127	251.456	259.71	189.448	306.001	113.768	198.359
ADAMTSL1_TGGAATTGACAACCGTTGAG	ADAMTSL1	0	0	0	0	0	0	0
ADAMTSL1_AGGTGCTAGTTCAACAACCA	ADAMTSL1	16.2655	3.75307	14.2772	5.65516	7.1163	30.4034	53.6736
ADAMTSL1_CAGCTCGACGCACGTCACGG	ADAMTSL1	49.3575	39.032	19.0363	33.9309	16.2658	49.0378	2.33364
ADAMTSL1_TGTATGACTGGGAGTATGAG	ADAMTSL1	169.386	212.424	250.871	190.861	108.778	25.4997	98.0127
ADAMTSL2_GACCGGAATCGAGTACATCG	ADAMTSL2	104.885	370.804	374.607	127.241	88.4454	95.1333	170.355
ADAMTSL2_TGACGGGCAACTATCGCAAG	ADAMTSL2	122.272	127.605	136.653	87.6549	208.406	62.7684	116.682
ADAMTSL2_CGTACGCAGACATGACCCCT	ADAMTSL2	129.563	124.602	81.5842	233.275	184.007	92.1911	205.36
ADAMTSL2_CGTCCGCCCGTTGTACACGT	ADAMTSL2	136.294	84.0689	80.9043	169.655	81.3291	60.8069	105.014
ADAMTSL3_CCAAACTATTGGCTTCGCTG	ADAMTSL3	6.73057	5.2543	8.15842	4.24137	1.01661	16.6729	7.00091
ADAMTSL3_ATTTCTGGAATCGTCGCACG	ADAMTSL3	58.8925	31.5258	55.0693	219.137	146.392	114.748	312.707
ADAMTSL3_CCTTGCACAGCAACATGCGT	ADAMTSL3	62.2577	30.7752	22.4356	16.9655	32.5316	43.1533	0
ADAMTSL3_GCAGCAGGATCATTATATCG	ADAMTSL3	69.5492	72.8097	76.8251	340.723	179.941	94.1526	242.698
ADAMTSL4_CCTTCTCCTAAGGAGTGCGT	ADAMTSL4	37.579	8.25676	16.3168	28.2758	87.4288	148.094	128.35
ADAMTSL4_AGGACGGTTATATCGAAAGA	ADAMTSL4	128.442	162.883	146.852	166.827	97.5949	114.748	30.3373
ADAMTSL4_GCTGCGTACTGGAAACGAGT	ADAMTSL4	206.965	249.204	323.617	202.172	136.226	201.055	156.354
ADAMTSL4_GGGGGCCCCCTCGGTCAGTG	ADAMTSL4	428.513	525.43	603.723	780.411	599.802	343.265	1005.8
ADAMTSL5_GGATGTGTCTGGCGCCCTCG	ADAMTSL5	75.7189	50.2912	84.3036	712.55	522.539	406.033	1556.54
ADAMTSL5_AGAACTCAAACTCGATGCCA	ADAMTSL5	77.9624	30.0246	44.8713	45.2412	18.299	51.9801	9.33455
ADAMTSL5_GCACACTGTAGGTCTCGGAA	ADAMTSL5	97.0323	65.3035	63.2277	48.0688	49.8141	69.6337	67.6755
ADAMTSL5_TGGTCTACACCCGAGACACA	ADAMTSL5	185.091	60.7998	53.7096	172.482	56.9304	153.979	140.018
ADAP1_CAGGTGCTCGATCTTCATCA	ADAP1	11.2176	10.5086	0	15.5517	0	13.7306	0
ADAP1_GTTTGTGCTGACAGAACGAG	ADAP1	53.8445	72.8097	91.7822	53.724	46.7642	8.82681	30.3373
ADAP1_GCTTCCAGAGAAAACCCTCA	ADAP1	54.4054	108.839	97.2211	56.5516	24.3987	13.7306	7.00091
ADAP1_GTGGGCCGGTAGTAGAAGGA	ADAP1	204.161	186.153	187.644	185.206	238.904	191.247	105.014
ADAP2_TGATGTCAGGGAAGTTACGG	ADAP2	13.4611	11.2592	5.43894	28.2758	47.7808	50.0186	4.66727
ADAP2_TGTTTGTGTATCATGAAAGT	ADAP2	23.557	28.5234	12.2376	50.8964	17.2824	19.6151	0
ADAP2_CCTCCTGAAGTACTTCACAA	ADAP2	106.006	96.8293	169.967	622.067	493.058	608.069	1124.81
ADAP2_CTGGGACGACAGTATTGTGG	ADAP2	268.662	351.288	307.98	1051.86	759.41	586.492	1078.14
ADAR_CGTTCTCCCCAATCAAGACA	ADAR	12.3394	8.25676	24.4753	74.9308	76.246	83.3643	331.376
ADAR_TTCTTGTAGGGTGAACACCG	ADAR	39.2616	65.3035	63.2277	97.5514	17.2824	94.1526	79.3436
ADAR_AGGCAATCAACACCTCTCTG	ADAR	80.2059	72.8097	106.059	59.3791	59.9802	49.0378	16.3355
ADAR_GTGCATACACTCAAGCAGTG	ADAR	160.412	74.3109	112.178	40.9999	35.5815	58.8454	18.6691
ADARB1_TCAGGTCACCAAACTTACCC	ADARB1	50.4793	180.898	95.8614	190.861	93.5285	101.999	105.014
ADARB1_TTGGAGCCCACGTAAAAGGG	ADARB1	196.869	265.718	293.023	277.103	181.974	108.864	156.354
ADARB1_GGTGAATACATGAGTGATCG	ADARB1	282.684	389.569	417.439	190.861	137.243	101.999	98.0127
ADARB1_TTCAGAAATCAGAGCGAGGG	ADARB1	485.162	769.38	821.281	520.274	701.463	342.284	779.435
ADARB2_TCCTGGCATCACAAACACGG	ADARB2	40.9443	24.0197	35.3531	16.9655	41.6812	63.7492	37.3382
ADARB2_GGCGTTGGGGAACTGCACGA	ADARB2	68.4274	63.0517	64.5875	53.724	55.9138	105.922	273.035
ADARB2_CAGAGCGATCGATATTCGTG	ADARB2	193.504	78.064	96.5413	248.827	327.35	138.287	371.048
ADARB2_GTGGACGGCAGGACGTTCGA	ADARB2	197.43	226.686	202.601	130.069	97.5949	136.325	35.0045
ADAT1_GCATCCGAGGACGTTCCATC	ADAT1	9.53497	0.750615	0.679868	1.41379	5.08307	32.365	0
ADAT1_CTATCACTTTGGCACTACCA	ADAT1	29.7267	12.0098	32.6337	21.2068	39.6479	42.1725	25.67
ADAT1_GTGGACATTATTGGCAGCGG	ADAT1	51.0401	33.0271	44.8713	12.7241	59.9802	31.3842	21.0027
ADAT1_ATGCTGAGGTCATAGCCAGA	ADAT1	129.003	207.92	201.921	192.275	152.492	101.999	137.685
ADAT2_GCAGCTGCACACATAATGCA	ADAT2	43.7487	0	11.5578	4.24137	18.299	95.1333	0
ADAT2_TGACAGCCATATACAACCAG	ADAT2	51.601	9.75799	4.07921	25.4482	18.299	28.4419	4.66727
ADAT2_CACTTTGACGACACCAATCG	ADAT2	146.39	79.5652	140.733	339.309	370.047	314.823	630.082
ADAT2_GGAGACCGAAAAGTGGATGG	ADAT2	225.474	547.949	515.34	343.551	284.652	97.0949	123.683
ADAT3_GCTTCTCGGACAGGACAGGG	ADAT3	63.9404	15.0123	8.83829	0	18.299	50.0186	0
ADAT3_CGAGGCCGGGTCCACTACCA	ADAT3	78.5233	86.3207	104.7	40.9999	60.9968	97.0949	46.6727
ADAT3_CCCACACCGCCCGCTCCATG	ADAT3	139.659	66.8047	92.4621	97.5514	99.6281	203.997	184.357
ADAT3_TTGTCCTCGTGGAAGGACGT	ADAT3	400.469	442.112	425.597	400.102	366.998	200.074	310.374
ADCK1_GAGTGTCCCTTATGGCTCAG	ADCK1	38.7008	73.5603	81.5842	91.8963	51.8473	36.288	51.34
ADCK1_GCTTCGATGACACCCCTCTG	ADCK1	108.25	101.333	93.8218	689.929	451.376	537.454	1435.19
ADCK1_TTTCAGATCTCACGCCACCT	ADCK1	218.183	265.718	308.66	183.793	125.043	61.7876	7.00091
ADCK1_GGTGCGGAAGCACCCCGGCA	ADCK1	487.966	1197.98	1041.56	3339.37	2502.9	2586.25	4487.58
ADCK2_TTCGCCGACTCAGAACGTCA	ADCK2	47.6748	17.2641	18.3564	19.793	43.7144	137.306	35.0045
ADCK2_CCTGGTTGGATCAAATGCAG	ADCK2	77.9624	87.0713	76.8251	59.3791	30.4984	63.7492	37.3382
ADCK2_GGCGTATGCTTTGTACACCT	ADCK2	93.1062	67.5553	72.7459	74.9308	90.4786	168.69	67.6755
ADCK2_CCTCCGAAAACAGATCGCGC	ADCK2	118.907	103.585	77.505	80.586	75.2294	77.4797	133.017
ADCK3_CCTGGCTAAGATCTTCGAGC	ADCK3	76.8406	169.639	110.139	176.724	157.575	93.1718	109.681
ADCK3_TGTCCGAGGCCAATGCAGAG	ADCK3	100.398	122.35	97.2211	106.034	92.5118	72.576	137.685
ADCK3_CCGAATGAAGGGCGGCCGCG	ADCK3	167.703	325.767	322.257	200.758	148.426	56.8839	109.681
ADCK3_CCTGGGTCATGCCCACAGCG	ADCK3	263.053	400.078	282.825	552.791	298.884	320.707	639.416
ADCK4_GCACCTTGCGTTCTCGAGAG	ADCK4	26.3614	0	7.47855	0	0	13.7306	9.33455
ADCK4_TAAGGTCTGCACAATCCGCT	ADCK4	59.4533	48.0394	65.9472	40.9999	3.04984	48.0571	18.6691
ADCK4_TTAAGGAGCTGTGCACGACA	ADCK4	178.921	421.846	477.267	144.206	147.409	76.499	84.0109
ADCK4_GGAGTGTGACTACCGTCGTG	ADCK4	399.908	577.223	475.908	5855.91	4256.56	4687.03	9955.29
ADCK5_CGCGGGGCACCACGACGTAG	ADCK5	153.681	170.39	201.921	182.379	108.778	128.479	123.683
ADCK5_CACCCCTCGAAGGACAACAT	ADCK5	238.935	237.194	268.548	166.827	57.947	213.805	116.682
ADCK5_TGCCAGGATGTGGGTCCGAG	ADCK5	284.927	423.347	292.343	787.48	633.35	989.583	2821.37
ADCK5_GTGCCTCTGCCATGACATAG	ADCK5	295.023	375.307	388.885	241.758	398.513	283.439	557.739
ADCY1_CATGTTCAGATCCACCTCGG	ADCY1	112.737	242.449	148.891	39.5861	115.894	68.6529	102.68
ADCY1_AACCGGGTTACGGACATGAG	ADCY1	171.629	129.856	117.617	210.655	290.752	172.613	287.037
ADCY1_CGGGGTGGTGTAGACAACGT	ADCY1	201.917	225.935	214.838	499.067	488.991	186.344	513.4
ADCY1_CCCAGACGAAAGGACCACCA	ADCY1	584.438	562.961	459.591	281.344	306.001	162.806	387.384
ADCY10_GCACAGGGAATGTTAACGAA	ADCY10	81.3277	75.8121	91.7822	739.412	547.955	1213.2	1589.21
ADCY10_AATGCTTACCTATCTTGACT	ADCY10	165.46	218.429	221.637	81.9998	73.1962	120.633	102.68
ADCY10_TCACAAACACAATCGTCACT	ADCY10	348.868	412.088	420.158	518.861	536.772	391.322	1185.49
ADCY10_AGAAAACAGCCTACGAGCTG	ADCY10	537.324	733.351	744.456	356.275	427.994	273.631	431.723
ADCY2_TGAAGCGGCATACAAACGTG	ADCY2	34.2137	33.7777	31.9538	40.9999	42.6978	68.6529	49.0064
ADCY2_ACTCCAAGTACCGGGTCATG	ADCY2	173.312	182.399	220.957	142.793	186.04	81.4028	154.02
ADCY2_CAGGCAGACGCTAAGCACGA	ADCY2	211.452	266.468	214.838	151.275	130.127	160.844	107.347
ADCY2_CCTGTAATTGCATCAAGTCG	ADCY2	388.129	1101.15	913.743	391.62	337.516	170.652	242.698
ADCY3_TCTCTTCTAGGTAATCACAG	ADCY3	0	0	0	0	0	0	0
ADCY3_GTCGATGAGTATCTCGACCA	ADCY3	34.2137	11.2592	10.8779	31.1034	8.13291	59.8261	35.0045
ADCY3_CCACGGAGATGATCACGATG	ADCY3	76.2798	86.3207	88.3829	35.3447	10.1661	58.8454	4.66727
ADCY3_AGCTGTCTCCAGTACTACAC	ADCY3	232.205	501.411	454.832	701.239	781.776	349.149	644.084
ADCY4_GGAGAGGTTGGAAATCATGG	ADCY4	0	0	0	0	0	0	0
ADCY4_GTGGCCCAAGATACAGCCCG	ADCY4	20.7526	9.75799	10.8779	53.724	18.299	50.0186	16.3355
ADCY4_TGGAGGCAGGCGGTGTACCA	ADCY4	51.601	33.7777	33.9934	26.862	30.4984	64.7299	0
ADCY4_TTCATCATCTAGTCCCCGGG	ADCY4	97.5932	93.0763	82.9439	117.344	66.0799	84.345	4.66727
ADCY5_AGCCGCTCCAGTTTGTCCGA	ADCY5	6.73057	5.2543	2.71947	0	0	24.5189	9.33455
ADCY5_AGCTACACTCACCTTTACGC	ADCY5	48.2357	37.5307	51.67	16.9655	16.2658	84.345	11.6682
ADCY5_CACAGCGGGCGAGTACACTG	ADCY5	137.977	297.244	212.119	559.86	341.582	260.881	266.035
ADCY5_GACGACGATCCTCCGCTGAG	ADCY5	189.578	433.105	256.31	175.31	174.858	93.1718	196.025
ADCY6_GATGACGCCTTCATCCGGAG	ADCY6	28.6049	69.0566	50.3102	90.4825	67.0965	32.365	7.00091
ADCY6_TTGGCCTGGCAACTTAACCG	ADCY6	92.5453	34.5283	44.1914	36.7585	50.8307	49.0378	25.67
ADCY6_ATAGATCCCAAGCATCAGGG	ADCY6	160.973	101.333	97.901	552.791	399.529	237.343	1008.13
ADCY6_AACACTGCAGTACCTGAACG	ADCY6	162.094	248.454	248.152	281.344	138.259	142.21	415.387
ADCY7_GCGTGGGTAGGCAGCGACAC	ADCY7	0	0	0	0	0	0	0
ADCY7_AGAGGCACCAGAATGTCAGG	ADCY7	24.1179	36.0295	36.033	190.861	134.193	207.92	373.382
ADCY7_CCGTAGCCGGGTGCACATCA	ADCY7	25.8005	27.7728	40.1122	49.4826	51.8473	28.4419	63.0082
ADCY7_TGTACGTCGAGTGTCTCCTG	ADCY7	172.19	269.471	214.158	46.655	255.17	92.1911	126.016
ADCY8_ATTTCCAGGACAACAAACCG	ADCY8	48.7966	92.3256	101.98	31.1034	42.6978	67.6722	60.6745
ADCY8_CAAAACACGATGTTGACATG	ADCY8	84.1321	139.614	127.135	131.482	83.3623	64.7299	49.0064
ADCY8_CGATATTTAAGATGGCACCC	ADCY8	123.955	142.617	155.69	189.448	115.894	80.422	352.379
ADCY8_GCTGCAGGTCATCCTCCAAG	ADCY8	163.216	480.394	487.465	272.861	142.326	146.133	340.711
ADCY9_TGTACGCCCGGCATTACGCG	ADCY9	34.7746	23.2691	41.472	39.5861	23.3821	44.134	37.3382
ADCY9_GATATCGGGTCAGAGAGCCA	ADCY9	97.0323	241.698	168.607	275.689	292.785	151.036	263.701
ADCY9_GCTACCACGTCACTGCATCG	ADCY9	137.416	314.508	266.508	175.31	143.343	150.056	93.3455
ADCY9_GGGAGACTGTTACTACTGCG	ADCY9	185.651	171.14	238.634	172.482	144.359	151.036	63.0082
ADCYAP1_GCTGCCAGACTTCGATGGCT	ADCYAP1	25.2396	6.75553	2.0396	18.3793	10.1661	12.7498	46.6727
ADCYAP1_AGAGGAAGAGGCGTACGGCG	ADCYAP1	117.785	52.543	97.901	86.2411	120.977	30.4034	30.3373
ADCYAP1_GAAGCACCTGCAGTCGCTCG	ADCYAP1	180.043	73.5603	99.9406	395.861	326.333	805.201	1939.25
ADCYAP1_GGCCTCGTTAAGGATCCCGT	ADCYAP1	1279.37	205.669	59.1485	264.379	748.228	29.4227	0
ADCYAP1R1_TGAATATGAATCTGAGACTG	ADCYAP1R1	19.6308	48.0394	81.5842	87.6549	43.7144	41.1918	224.029
ADCYAP1R1_CGAATCTTCAACCCAGACCA	ADCYAP1R1	61.6969	27.7728	57.1089	0	27.4486	28.4419	56.0073
ADCYAP1R1_TGTGGGACAACATCACGTGT	ADCYAP1R1	110.493	34.5283	94.5017	32.5171	65.0633	62.7684	28.0036
ADCYAP1R1_GGTGAGCCGGAACTGCACGG	ADCYAP1R1	169.386	190.656	157.05	190.861	224.672	186.344	459.726
ADD1_GACTAGCAGATCTCTTTGGG	ADD1	90.8627	81.0664	104.02	74.9308	69.1297	72.576	18.6691
ADD1_ATTATCGAGCATCCGCATGA	ADD1	106.006	198.913	152.29	93.3101	135.21	159.863	144.685
ADD1_GTAATGCCAATAGGCCTGTG	ADD1	135.733	132.859	156.37	55.1378	73.1962	96.1141	58.3409
ADD1_CCTCTTGCCAATCTCCCCGG	ADD1	408.882	367.051	352.172	2916.65	2025.09	2103.72	5519.05
ADD2_GGTGCTAAGAAACCATGGAG	ADD2	25.2396	1.50123	24.4753	14.1379	20.3323	38.2495	2.33364
ADD2_GCTGAGTGACACCTATGTCA	ADD2	152.56	222.182	203.96	1951.03	1172.16	1125.91	3731.48
ADD2_GGAGAAGCACCGGCCCCATG	ADD2	199.113	181.649	206	50.8964	82.3457	68.6529	53.6736
ADD2_ACTCGGCCATCTATGCAGCG	ADD2	217.061	367.801	349.452	606.515	374.114	429.571	711.759
ADD3_CTAGGCTTCTCTCGAATGAG	ADD3	26.3614	14.2617	14.2772	19.793	28.4652	40.211	0
ADD3_AAGGATCCCACATTTCATGG	ADD3	101.519	93.8269	92.4621	66.4481	68.1131	78.4605	81.6773
ADD3_GTCTACAAGTCTGTACAGGC	ADD3	128.442	219.93	141.413	120.172	155.542	193.209	226.363
ADD3_ACCCAGAATACATTAGGGAG	ADD3	227.718	194.409	225.716	130.069	116.911	36.288	91.0118
ADGB_AAAAGCGACAAAGTTCCAAA	ADGB	0	0	0	0	0	0	0
ADGB_GAAGGTAAATCAGATCCTGG	ADGB	3.36528	19.516	12.2376	0	7.1163	37.2687	11.6682
ADGB_CAACTTATGAATTTGAACTG	ADGB	26.3614	9.00738	34.6733	32.5171	0	21.5766	18.6691
ADGB_TCAGTGAAATCTATGCAGTG	ADGB	166.582	376.058	397.043	4208.85	3241.98	2148.84	3558.8
ADGRA1_ACCTTCACTGTGTTCGCCGG	ADGRA1	53.8445	2.25184	6.11881	21.2068	32.5316	35.3072	0
ADGRA1_GGTGCCCAGGAAGTACACAC	ADGRA1	91.4235	102.084	110.139	77.7584	38.6313	68.6529	56.0073
ADGRA1_CCCCGCACTTGACGCCAACG	ADGRA1	162.094	297.244	201.241	286.999	90.4786	81.4028	179.69
ADGRA1_TGCACTCAGTACCTGAGCAG	ADGRA1	243.983	241.698	280.786	2553.3	1825.84	2075.28	5087.33
ADGRA2_AGGGATGAGAATAGACTCGG	ADGRA2	22.9961	0.750615	19.0363	2.82758	15.2492	36.288	58.3409
ADGRA2_TGAGCAATAACAAGATCACG	ADGRA2	26.9223	0	5.43894	1.41379	24.3987	11.7691	0
ADGRA2_GAGCTGACGCTGTCTCACAT	ADGRA2	105.446	132.859	218.238	70.6894	130.127	89.2488	126.016
ADGRA2_GCCACGTTCCTCGCATTCTG	ADGRA2	266.979	374.557	384.125	333.654	311.084	102.979	354.713
ADGRA3_TTCAGCGCATTGCTACCTAC	ADGRA3	19.6308	1.50123	8.83829	0	12.1994	98.0756	23.3364
ADGRA3_CACTCCTACCCATAGTACTG	ADGRA3	35.8964	31.5258	38.7525	233.275	280.585	307.957	186.691
ADGRA3_TGATGGAAAACGACGTACTG	ADGRA3	75.7189	87.0713	108.099	48.0688	22.3655	60.8069	46.6727
ADGRA3_ATCTGAACTATACACCCAGG	ADGRA3	95.9106	135.111	91.1023	393.033	339.549	201.055	550.738
ADGRB1_CAGGATGAGTACCGGCAGTG	ADGRB1	140.781	210.923	140.733	289.827	333.449	289.323	345.378
ADGRB1_CCCACGATGAGCGTCACCGA	ADGRB1	281.001	435.357	418.799	224.792	243.987	270.689	240.365
ADGRB1_CCTGTGGGGCGAATGCACGC	ADGRB1	315.776	323.515	353.531	1502.86	1121.32	992.525	2989.39
ADGRB1_GAAGCATCCGTGTTTGTGGT	ADGRB1	361.768	339.278	390.244	363.344	288.718	292.265	534.403
ADGRB2_ATCATCAGCCGAGGGCACGT	ADGRB2	24.6787	10.5086	10.8779	9.89652	55.9138	107.883	7.00091
ADGRB2_TGAGCAAGACCTCGACAAAG	ADGRB2	25.2396	10.5086	0	409.999	291.768	40.211	441.057
ADGRB2_CTCTCTCGTAGGCGACCCGG	ADGRB2	72.3536	117.847	125.776	72.1032	76.246	108.864	18.6691
ADGRB2_CAGCCACTGATAGCAAGTGG	ADGRB2	145.268	44.2863	79.5446	94.7239	38.6313	97.0949	184.357
ADGRB3_AGGGTCAATAGAGTTAATGC	ADGRB3	12.9003	0	5.43894	8.48273	13.216	15.6921	0
ADGRB3_CCAAGTCTGCAATCTTACCA	ADGRB3	53.2837	73.5603	33.9934	2.82758	34.5649	72.576	23.3364
ADGRB3_AGGCGAATAAGGACCTGTCA	ADGRB3	195.747	145.619	111.498	52.3102	103.695	70.6144	37.3382
ADGRB3_TACAGTACACGGAGTATGGG	ADGRB3	258.566	177.896	214.838	233.275	167.741	200.074	261.367
ADGRD1_TCTCTTCCCAAGGATCGCGG	ADGRD1	0	0	0	0	0	0	0
ADGRD1_CCTGCTCAGACCCTATCACG	ADGRD1	52.1619	6.00492	8.83829	28.2758	28.4652	34.3265	42.0055
ADGRD1_AAAAGAAAACGTGACCCCTG	ADGRD1	105.446	337.026	279.426	55.1378	81.3291	42.1725	77.01
ADGRD1_GAAGGGGTCTGGTCGAACCA	ADGRD1	136.855	129.106	164.528	106.034	79.2959	65.7107	63.0082
ADGRE1_CCAGGATTTGAATCCAGCAG	ADGRE1	56.0881	64.5529	48.9505	28.2758	49.8141	6.86529	102.68
ADGRE1_TGCCACCTGCACCAATACAG	ADGRE1	67.3057	25.5209	11.5578	91.8963	67.0965	94.1526	154.02
ADGRE1_CACGTGGACTAAATTCACCA	ADGRE1	76.8406	63.0517	46.231	32.5171	39.6479	14.7113	2.33364
ADGRE1_CCTGCAAAAACCTGTCAGGG	ADGRE1	181.725	239.446	186.964	59.3791	51.8473	21.5766	32.6709
ADGRE2_ACCGTCACAAGTCTCCATGG	ADGRE2	34.2137	17.2641	21.7558	258.723	196.206	121.614	310.374
ADGRE2_TCCACCAGCACTCACACGGT	ADGRE2	135.733	93.0763	93.8218	241.758	250.087	357.976	630.082
ADGRE2_AGACAAGGCCCACCACAGAA	ADGRE2	180.043	202.666	201.921	286.999	157.575	130.441	137.685
ADGRE2_GCACATCGTAGTGGGCCATG	ADGRE2	289.414	368.552	355.571	192.275	210.439	199.094	406.053
ADGRE3_CACCTCCTCAAAGACAACCG	ADGRE3	29.1658	21.7678	19.7162	18.3793	22.3655	10.7883	0
ADGRE3_CAGGTGACTGCAATTACACA	ADGRE3	56.0881	17.2641	29.9142	19.793	11.1828	39.2302	18.6691
ADGRE3_ATCATCCAGGGAGACACACA	ADGRE3	117.785	140.365	165.208	79.1722	74.2128	57.8646	56.0073
ADGRE3_GATTGATCGAACTGAACCCA	ADGRE3	238.374	283.732	336.535	115.931	84.3789	46.0955	158.687
ADGRE5_ACCGTCACAAGTCTCCGTCG	ADGRE5	23.557	87.822	60.5083	52.3102	45.7476	69.6337	184.357
ADGRE5_CCCATCGGAGGACTCAAGGT	ADGRE5	43.1878	100.582	33.3135	24.0344	15.2492	22.5574	0
ADGRE5_CCTTATGGCTCATTATGACG	ADGRE5	44.3096	90.8244	73.4258	22.6206	32.5316	17.6536	0
ADGRE5_GGCCTCACCTGTGTTCGAAG	ADGRE5	78.5233	110.34	105.38	86.2411	64.0467	55.9031	21.0027
ADGRF1_AAAGACAATGTCATTACACT	ADGRF1	210.891	68.306	95.8614	114.517	119.96	49.0378	46.6727
ADGRF1_CAACGGGGAAGATTGTAGAG	ADGRF1	224.352	231.94	212.799	497.654	486.958	222.632	676.755
ADGRF1_AATACATCTATTCCCATCAG	ADGRF1	279.879	452.621	420.158	261.551	215.522	38.2495	9.33455
ADGRF1_TTCTGGGGATCAAGGCATGA	ADGRF1	292.219	514.171	586.726	209.241	178.924	127.498	98.0127
ADGRF2_AGCAAGCTGTTTGCAAATGT	ADGRF2	80.7668	59.2986	38.0726	220.551	172.824	159.863	329.043
ADGRF2_GGACCTCAATGGACAAGCAA	ADGRF2	104.885	169.639	81.5842	11.3103	35.5815	20.5959	39.6718
ADGRF2_AATTACACAAGACAGATCTG	ADGRF2	156.486	195.16	176.766	132.896	128.093	86.3065	107.347
ADGRF2_CAGACACTCAGGGAAATATG	ADGRF2	164.338	258.212	219.597	231.861	176.891	132.402	394.385
ADGRF3_AGTTCCATTACGGACCAATG	ADGRF3	39.2616	29.274	72.066	131.482	31.515	82.3835	182.024
ADGRF3_AGAGTGTAATGTCAACCACA	ADGRF3	74.5971	93.0763	70.7063	50.8964	84.3789	95.1333	28.0036
ADGRF3_GCTGAGCACCATGAAATACG	ADGRF3	80.2059	33.7777	48.2706	53.724	78.2793	54.9223	88.6782
ADGRF3_CACAAACCTGGCCTACACCG	ADGRF3	277.636	439.86	479.307	366.171	310.067	425.648	861.112
ADGRF4_TGATGCAGGCATAATCAAAG	ADGRF4	7.29145	4.50369	5.43894	1.41379	14.2326	15.6921	0
ADGRF4_TGACTGCAACAAATCCGAGC	ADGRF4	24.1179	10.5086	29.2343	9.89652	12.1994	47.0763	0
ADGRF4_AAATGGTCTGGTGCTATCAG	ADGRF4	86.9365	57.0467	50.3102	55.1378	31.515	20.5959	30.3373
ADGRF4_GGAAAAAGACATCACCACAC	ADGRF4	130.124	162.883	144.132	69.2757	47.7808	38.2495	51.34
ADGRF5_TCCATCAAGATACCTCCTCG	ADGRF5	162.094	228.938	210.079	452.412	238.904	376.61	823.774
ADGRF5_AGTCATGTTGTTGAAAAGTG	ADGRF5	188.456	398.577	332.456	152.689	148.426	82.3835	114.348
ADGRF5_CATCAAGTGCTGCATAGAGG	ADGRF5	251.274	172.641	207.36	456.654	291.768	338.361	711.759
ADGRF5_CTTGTAGGACCTATAGAGGG	ADGRF5	267.54	413.589	456.871	279.93	227.721	82.3835	137.685
ADGRG1_GGAGGACCGGATCAACGCCA	ADGRG1	21.3135	16.5135	21.7558	21.2068	35.5815	21.5766	0
ADGRG1_GAGCTCGCACATGTCCACCG	ADGRG1	56.0881	70.5578	74.1056	124.413	90.4786	174.575	242.698
ADGRG1_CCCCTGCATACTCACATGTG	ADGRG1	88.0583	107.338	132.574	29.6896	92.5118	123.575	161.021
ADGRG1_AGGACCCCATACCTGGAACA	ADGRG1	118.346	250.705	286.224	108.862	204.339	186.344	324.375
ADGRG2_GGTAGTGTTGACATTCGCAG	ADGRG2	18.5091	19.516	17.6766	2.82758	13.216	49.0378	16.3355
ADGRG2_TGGGAAAGCACAGTGGCCCG	ADGRG2	61.136	84.8195	55.7492	15.5517	34.5649	91.2103	49.0064
ADGRG2_AGAGGAGGCTGGTCAGACAA	ADGRG2	115.541	42.0344	90.4225	127.241	144.359	110.825	170.355
ADGRG2_AACCCTGCAAACCCTAAGTG	ADGRG2	190.139	219.93	252.911	172.482	144.359	101.018	135.351
ADGRG3_CAGATACTGGCTAAACTACG	ADGRG3	79.645	108.839	72.7459	66.4481	54.8971	83.3643	53.6736
ADGRG3_TGAGAGAAGACGATCTCCAG	ADGRG3	272.027	292.74	273.987	363.344	156.559	156.921	193.692
ADGRG3_GTCTGTGGTTGTAGGTTCCG	ADGRG3	398.786	457.875	347.413	766.274	793.975	1141.6	2165.61
ADGRG3_GCGTGTGAGGATATGCACCG	ADGRG3	463.848	428.601	453.472	605.102	578.453	573.742	1031.47
ADGRG4_AGATACTAGACCAGTCTGAG	ADGRG4	33.6528	27.0221	23.1155	26.862	24.3987	30.4034	0
ADGRG4_TGACAGACGAATCAGCACAA	ADGRG4	99.2759	203.417	180.845	86.2411	149.442	127.498	242.698
ADGRG4_TGGGGTTACTGTATCAACTG	ADGRG4	105.446	84.8195	147.531	74.9308	60.9968	56.8839	14.0018
ADGRG4_TTTCCAAAGATGGAGTACCC	ADGRG4	126.759	119.348	126.455	229.034	222.638	179.478	231.03
ADGRG5_TGGGCACGTGAACAACCTCA	ADGRG5	43.7487	36.0295	11.5578	0	20.3323	32.365	0
ADGRG5_TCTTACGTACATCTCCCTCG	ADGRG5	217.061	926.259	753.294	272.861	251.104	117.691	233.364
ADGRG5_CTGGGGCACCCGCTTCAGAG	ADGRG5	268.101	401.579	443.274	309.62	200.273	85.3258	252.033
ADGRG5_GAGAATATGCAGGTGTCCAG	ADGRG5	312.41	297.244	344.693	267.206	204.339	121.614	324.375
ADGRG6_CTAACAGAATCGATAAACAA	ADGRG6	0	0	0	0	0	0	0
ADGRG6_TATCTGAATGATATAACCGG	ADGRG6	6.73057	35.2789	36.7129	404.344	225.688	113.768	312.707
ADGRG6_TCCTTAAGGACACGGCAACT	ADGRG6	53.8445	27.0221	63.2277	43.8275	23.3821	75.5182	39.6718
ADGRG6_AACCCATTGGTAACCTACTG	ADGRG6	118.346	73.5603	141.413	89.0687	53.8805	42.1725	49.0064
ADGRG7_TTTGGGTAATCAATCAGTGG	ADGRG7	63.3795	95.3281	72.066	33.9309	64.0467	78.4605	14.0018
ADGRG7_AGACAGTGCACATCCAACGT	ADGRG7	65.623	117.096	127.815	36.7585	63.03	127.498	51.34
ADGRG7_CATCACTAGTGCTACGCGAG	ADGRG7	109.372	87.0713	50.9901	42.4137	66.0799	147.113	121.349
ADGRG7_ATTCCAATAGACACAGGCAT	ADGRG7	229.961	304.75	300.502	141.379	116.911	93.1718	84.0109
ADGRL1_AGCCGGCAAGAACTACAACA	ADGRL1	27.4831	24.7703	44.8713	35.3447	48.7975	56.8839	149.353
ADGRL1_TGTTGAAGGCATAGTCCACG	ADGRL1	34.2137	30.7752	33.3135	371.826	256.187	340.322	508.733
ADGRL1_CCTTCAAGATCATGTCACAG	ADGRL1	44.3096	66.8047	102.66	36.7585	32.5316	62.7684	32.6709
ADGRL1_ACGGACGCGCATCAAGAGCG	ADGRL1	318.019	607.998	683.947	185.206	186.04	106.902	154.02
ADGRL2_TCTTTAACAAAGAAAGAACG	ADGRL2	0	0	0	0	0	0	0
ADGRL2_GAGCGCTAACTATGGTCGGA	ADGRL2	24.6787	33.7777	41.472	16.9655	21.3489	63.7492	14.0018
ADGRL2_AGCTGGACGGAGTTATAACA	ADGRL2	31.9702	18.7654	20.396	15.5517	32.5316	9.80756	21.0027
ADGRL2_CTCTTCGATTTGAAGCAACG	ADGRL2	37.579	21.7678	31.2739	8.48273	18.299	37.2687	9.33455
ADGRL3_CAAAGTTGTGGTCCGAAGGG	ADGRL3	67.3057	82.5676	95.8614	25.4482	58.9636	32.365	93.3455
ADGRL3_ACAGGTTATTGGTCAACACA	ADGRL3	118.346	127.605	195.802	127.241	96.5783	140.248	175.023
ADGRL3_AGGCAAATCTGACATAGACC	ADGRL3	184.53	267.97	265.149	62.2067	76.246	56.8839	100.346
ADGRL3_AGGCATCTGGCAGATAACAT	ADGRL3	272.027	183.901	199.201	860.997	685.198	812.066	1290.5
ADGRL4_AATGTGTCAGGTGATTACAG	ADGRL4	35.8964	25.5209	37.3927	33.9309	2.03323	28.4419	4.66727
ADGRL4_ATTTACATTAAGTCATCGAA	ADGRL4	51.0401	30.7752	57.7888	29.6896	18.299	46.0955	37.3382
ADGRL4_TGAAGCCTGCTATTGCAACA	ADGRL4	227.718	145.619	201.921	94.7239	142.326	92.1911	137.685
ADGRL4_TGAATTTGTATCAAACTCTG	ADGRL4	306.241	379.061	347.413	168.241	103.695	49.0378	88.6782
ADGRV1_TCCACATCATCCGATCAAGG	ADGRV1	33.6528	50.2912	45.5512	247.413	171.808	200.074	651.085
ADGRV1_TCATACCAAATAATCCATAG	ADGRV1	39.8225	153.125	121.696	417.068	186.04	146.133	368.715
ADGRV1_GTTTAACATTGGTAGCCCAG	ADGRV1	171.069	69.0566	92.4621	56.5516	45.7476	47.0763	107.347
ADGRV1_TCTTTACTTAAAGGGCGCTG	ADGRV1	185.091	220.681	203.96	1392.58	1089.81	2015.45	3514.46
ADH1A_ACAGACTTTCTCTAGAGGCG	ADH1A	12.3394	5.2543	5.43894	0	18.299	13.7306	7.00091
ADH1A_CCAGTGTAAGCAATCCTCAG	ADH1A	47.114	99.8318	92.4621	60.7929	71.163	39.2302	14.0018
ADH1A_CCATGGTACCACTAACCACG	ADH1A	49.9184	95.3281	123.056	56.5516	10.1661	24.5189	0
ADH1A_CACACTGAGGAATAGCGAGT	ADH1A	57.7707	32.2764	41.472	25.4482	24.3987	58.8454	0
ADH1B_TGGAGCAGCCAGAATCATTG	ADH1B	9.53497	12.7605	4.07921	0	5.08307	30.4034	0
ADH1B_CACCTTCTCCCAGTACACGG	ADH1B	17.9482	9.75799	20.396	0	2.03323	33.3457	0
ADH1B_GTCTGCAGTTAACGTTGCCA	ADH1B	19.6308	15.0123	36.033	11.3103	67.0965	86.3065	21.0027
ADH1B_CTGTCACACAGATGACCACG	ADH1B	71.2318	67.5553	97.901	59.3791	73.1962	76.499	18.6691
ADH1C_CACCTTCTCCCAGTACACAG	ADH1C	83.5712	88.5726	129.855	65.0343	101.661	51.9801	74.6764
ADH1C_GGTAGAGGTTGCACCTCCTA	ADH1C	97.5932	313.006	218.238	672.964	841.756	789.509	949.79
ADH1C_AGCAGCCAGAATCATTGCTG	ADH1C	134.611	529.184	311.38	142.793	52.8639	65.7107	35.0045
ADH1C_TGAAAACATAGGTCACCCCA	ADH1C	228.278	370.053	431.716	397.275	389.363	219.689	569.407
ADH4_AAATTTAGAATCGATAACAG	ADH4	0.560881	0	4.75908	0	13.216	39.2302	11.6682
ADH4_TCAACCTCTTCAATGCAAAG	ADH4	10.0959	0	0	0	17.2824	28.4419	0
ADH4_TACATTCTCTCAGTACACTG	ADH4	54.4054	65.3035	104.02	32.5171	39.6479	39.2302	11.6682
ADH4_TTCCCACACAAATTTGTGAG	ADH4	112.176	93.8269	68.6667	135.724	81.3291	70.6144	88.6782
ADH5_TGGGTTTACTAAAATCCTGA	ADH5	5.04793	0	6.79868	1.41379	2.03323	18.6344	0
ADH5_TCAGGGTATAGGCATCGGTG	ADH5	17.3873	43.5357	59.1485	38.1723	11.1828	34.3265	21.0027
ADH5_GCTGGAATTGTGGAAAGTGT	ADH5	57.7707	84.0689	106.739	89.0687	67.0965	59.8261	49.0064
ADH5_TGCTTCCCGGATCATTGGTG	ADH5	107.689	281.481	293.023	97.5514	67.0965	60.8069	179.69
ADH6_TGCTGCAATCAATACTGCCA	ADH6	95.3497	147.871	162.488	1121.13	932.235	814.028	1509.86
ADH6_TAAGCACAGTGAAACCAGGT	ADH6	206.965	86.3207	123.056	243.172	180.957	321.688	497.065
ADH6_AAAACCCAACTGATGTCTGA	ADH6	353.355	364.799	407.921	320.93	370.047	143.19	298.705
ADH6_CCTTCATGGCCCAAGATGGT	ADH6	365.694	364.799	450.753	367.585	330.399	169.671	368.715
ADH7_CCTACTCGCTCCTAATGCAA	ADH7	1.68264	0	0	0	0	40.211	7.00091
ADH7_TACATTTACCGAGTACACAG	ADH7	2.8044	0	0	0	8.13291	39.2302	0
ADH7_CTTGGGACTGATACACTCAG	ADH7	84.693	87.822	121.696	42.4137	63.03	40.211	39.6718
ADH7_AAGACGACGCAAGTGGAACC	ADH7	124.515	258.962	217.558	195.103	228.738	132.402	254.366
ADHFE1_TGTCGGTGGTGGCTCTACCA	ADHFE1	0	0	0	0	0	0	0
ADHFE1_TTTGGGCTATCCACGCGCTG	ADHFE1	57.7707	106.587	93.1419	100.379	63.03	83.3643	144.685
ADHFE1_AGGATCAATCAGTCCCAGTG	ADHFE1	110.493	247.703	198.521	101.793	103.695	79.4412	58.3409
ADHFE1_AACCGGGAGTGAAACTACTG	ADHFE1	126.759	253.708	270.588	86.2411	43.7144	30.4034	70.0091
ADI1_CTAGATTAAGATGTTCTACG	ADI1	43.7487	84.8195	62.5479	73.517	19.3157	26.4804	28.0036
ADI1_CTGGTATATGGACGACGCCC	ADI1	93.1062	105.086	135.974	110.276	106.744	64.7299	84.0109
ADI1_CAGTGGGTACTTCGATGTGA	ADI1	197.43	170.39	196.482	284.172	198.24	198.113	459.726
ADI1_TATGGTTATGATGTCCATCC	ADI1	256.883	289.737	277.386	233.275	133.176	101.999	109.681
ADIG_ATAACAACAGCAAACCCACA	ADIG	15.1438	62.301	87.0231	2215.41	1486.29	1034.7	3316.1
ADIG_GGAGGCAGAACCAGAAAACC	ADIG	31.9702	45.0369	44.8713	26.862	64.0467	11.7691	42.0055
ADIG_TCGTATCTCCACAGATTCAG	ADIG	56.6489	64.5529	80.9043	104.62	104.711	55.9031	53.6736
ADIG_AATGTGAGGTCGTTCACCAG	ADIG	60.5751	28.5234	29.2343	60.7929	72.1796	81.4028	14.0018
ADIPOQ_GTTGCAGTGGAATTTACCAG	ADIPOQ	14.022	0	0	16.9655	21.3489	14.7113	0
ADIPOQ_TACCGCTCAGCATTCAGTGT	ADIPOQ	76.2798	51.0418	55.0693	28.2758	59.9802	36.288	7.00091
ADIPOQ_GAAACCACGACTCAAGGGCC	ADIPOQ	154.803	294.241	252.231	193.689	137.243	47.0763	72.3427
ADIPOQ_TGGATTCCCGGAAAGCCTCG	ADIPOQ	312.41	457.875	357.611	1398.24	1085.74	1090.6	2814.37
ADIPOR1_TTTCTCTGAATGACAATAGA	ADIPOR1	1.68264	0	0	2.82758	3.04984	37.2687	14.0018
ADIPOR1_GTATATGTTCTAGGTCTGGG	ADIPOR1	45.4313	17.2641	21.0759	175.31	86.4122	148.094	198.359
ADIPOR1_CCAGGACACAGACGATGGAG	ADIPOR1	57.2098	105.837	69.3465	15.5517	17.2824	40.211	0
ADIPOR1_GACAACGACTATCTGCTACA	ADIPOR1	70.1101	12.0098	8.15842	0	45.7476	55.9031	46.6727
ADIPOR2_CTCATGATGTACTACCAGAC	ADIPOR2	193.504	166.637	303.901	123	96.5783	100.037	81.6773
ADIPOR2_AGTCTACTGCCACTCAGAGG	ADIPOR2	194.626	259.713	235.914	391.62	393.43	361.899	1089.81
ADIPOR2_ACAGGAAGAATACACAACCT	ADIPOR2	202.478	252.957	296.423	207.827	133.176	109.845	189.025
ADIPOR2_ATGATGGGCTTGTAAGAGAG	ADIPOR2	279.319	583.228	524.178	374.654	412.745	210.863	893.783
ADIRF_GCCACAGAGGCGGGGCAGAA	ADIRF	24.6787	8.25676	0	14.1379	10.1661	12.7498	0
ADIRF_AGCGGCAGCTCAGCAAGTGG	ADIRF	29.1658	24.7703	23.7954	33.9309	19.3157	32.365	4.66727
ADIRF_CCAGCTGGCCAAGACCACCC	ADIRF	45.9922	27.7728	31.9538	12.7241	13.216	29.4227	0
ADIRF_AGTGGTGGACCAGGCCACAG	ADIRF	89.7409	52.543	59.1485	29.6896	33.5483	50.0186	16.3355
ADK_TCTGGAGAAAAACTGGATGT	ADK	143.025	266.468	248.832	255.896	284.652	110.825	214.695
ADK_ACAGCAGAGATGTCAAGCAG	ADK	267.54	139.614	214.158	995.307	623.184	1109.24	2557.67
ADK_GTAGTAATGAGCATCCACAT	ADK	365.694	517.924	448.713	571.171	364.964	225.574	515.734
ADK_AAAGTCGAATATCATGCTGG	ADK	466.092	744.61	790.687	1911.44	1027.8	1705.53	5073.33
ADM_TCTGGCGGTAGCGCTTGACT	ADM	31.4093	32.2764	30.5941	16.9655	26.432	69.6337	37.3382
ADM_CGACGCGACATCCAACCGAG	ADM	65.623	103.585	87.703	125.827	90.4786	64.7299	191.358
ADM_GCACCGTGCACGTCCCGAAG	ADM	110.493	82.5676	46.231	70.6894	100.645	77.4797	114.348
ADM_CTAGGAAGGCGAGCGAACCC	ADM	127.32	285.984	195.122	479.274	547.955	343.265	1001.13
ADM2_GAGGAGGCTGATGCAACCCA	ADM2	36.4572	12.0098	25.835	120.172	106.744	86.3065	161.021
ADM2_AGCTTCCAGACCACAGGTCG	ADM2	85.8147	48.0394	53.0297	56.5516	32.5316	32.365	23.3364
ADM2_GAGAGGCTGACCCATAACAG	ADM2	228.278	166.637	151.611	306.792	265.336	236.362	492.397
ADM2_ACCCGCGACCCGTCAAACCC	ADM2	287.171	376.809	333.135	1010.86	880.387	1083.74	1715.22
ADM5_TCTCCACCAAGGAGCCCTCG	ADM5	0	0	0	0	0	0	0
ADM5_GGTGGGTCCGGCATACGCCC	ADM5	0.560881	0	0	1.41379	5.08307	40.211	0
ADM5_TCCAGTATATGATCTCCGCC	ADM5	231.083	294.992	310.7	185.206	148.426	79.4412	184.357
ADM5_GGCGGCGCCCATAGCTGTAG	ADM5	410.004	718.339	864.792	325.171	236.871	200.074	284.704
ADNP_TTGCACATCACTTACGAGAG	ADNP	98.1541	13.5111	16.3168	87.6549	51.8473	93.1718	84.0109
ADNP_TGGAGACTGATTAAGCCGAG	ADNP	113.859	78.8146	162.488	77.7584	71.163	26.4804	49.0064
ADNP_GTTGGTCAGTCAATGAGACT	ADNP	122.833	203.417	163.168	115.931	152.492	147.113	443.391
ADNP_TCAGATTGTATGTAGTTACC	ADNP	154.242	126.103	101.98	199.344	104.711	110.825	84.0109
ADNP2_TGGGATTCCAACCTACACGC	ADNP2	33.092	49.5406	29.9142	21.2068	26.432	98.0756	14.0018
ADNP2_GGCGAACAGTCTGATTTATG	ADNP2	105.446	108.839	111.498	63.6205	118.944	101.999	249.699
ADNP2_GCTTATGCGCTACCTCCATG	ADNP2	238.374	313.006	203.281	145.62	192.14	161.825	186.691
ADNP2_TGCAGAGATAACCCTCAATG	ADNP2	439.73	346.784	323.617	917.549	547.955	589.434	1936.92
ADO_CCCGGGAGCGAGAAGCCGTG	ADO	6.16969	3.00246	0.679868	16.9655	1.01661	47.0763	18.6691
ADO_ATGGACAAGCTAGACGCGGG	ADO	16.2655	0	0	0	0	27.4612	21.0027
ADO_CGATGTTCAAGTCCTCGGCG	ADO	42.066	27.7728	21.7558	60.7929	39.6479	20.5959	95.6791
ADO_CGTCGCGATCGGAAGCGCCG	ADO	93.1062	57.7974	84.3036	166.827	134.193	151.036	158.687
ADORA1_AGGGGTCAGTCCCACCACGA	ADORA1	12.9003	0	0	0	11.1828	24.5189	0
ADORA1_GGCAGCCAACGGCAGCATGG	ADORA1	23.557	14.2617	10.8779	39.5861	10.1661	70.6144	56.0073
ADORA1_GAGGACCATGAGGAGAAGCG	ADORA1	24.1179	2.25184	6.11881	39.5861	42.6978	75.5182	25.67
ADORA1_GGAGAGGGATCTTGACCCGG	ADORA1	48.2357	145.619	126.455	1088.62	634.367	762.048	1467.86
ADORA2A_TGGCTTGGTGACCGGCACGA	ADORA2A	10.0959	11.2592	3.39934	0	12.1994	29.4227	44.3391
ADORA2A_AAGCAGTTGATGATGTGTAG	ADORA2A	145.829	138.113	116.257	62.2067	58.9636	93.1718	102.68
ADORA2A_ATGCTAGGTTGGAACAACTG	ADORA2A	175.556	252.957	239.993	482.102	471.709	341.303	886.782
ADORA2A_GCGGCGGCCGACATCGCAGT	ADORA2A	242.861	200.414	244.073	169.655	157.575	70.6144	91.0118
ADORA2B_TCTCAAAGAGACACTTCACA	ADORA2B	0	0	0	0	0	0	0
ADORA2B_GGTATAAAAGTTTGGTCACG	ADORA2B	43.1878	30.0246	32.6337	48.0688	25.4153	33.3457	51.34
ADORA2B_TGGAGTCAATCCGATGCCAA	ADORA2B	151.438	198.913	163.848	226.206	115.894	105.922	161.021
ADORA2B_CACCAGCATTATAAGCAGTG	ADORA2B	373.546	772.383	707.063	428.378	346.665	158.882	501.732
ADORA3_GACATTTCTGTGGTACTCTG	ADORA3	85.2538	57.7974	41.472	103.207	109.794	183.401	410.72
ADORA3_ATTGGACTCTGCGCCATAGT	ADORA3	110.493	123.101	128.495	76.3446	54.8971	45.1148	37.3382
ADORA3_GATGCCCAGGCTGACAACAA	ADORA3	291.658	428.601	441.914	195.103	108.778	127.498	102.68
ADORA3_ATGGCGCACATGACAACCAG	ADORA3	419.539	1000.57	845.756	487.757	371.064	258.92	485.396
ADPGK_GCTGGCCAGTATGACTAACA	ADPGK	71.7927	51.0418	35.3531	172.482	109.794	202.036	385.05
ADPGK_CCATCATGTGCAATCCAGAG	ADPGK	132.368	39.7826	70.0264	35.3447	41.6812	29.4227	2.33364
ADPGK_ACTCTCTTACAGCACTATGT	ADPGK	153.12	161.382	121.017	238.93	242.971	82.3835	235.697
ADPGK_AAGATGAATCGGTTGGCATG	ADPGK	279.879	267.219	354.211	172.482	180.957	84.345	116.682
ADPRH_AGTCTTGGTAATGCTTAGCA	ADPRH	63.3795	109.59	108.779	50.8964	75.2294	92.1911	0
ADPRH_GGAGAAGATACACCGGCAGT	ADPRH	80.2059	44.2863	61.868	159.758	108.778	52.9608	95.6791
ADPRH_ATAGCAGACCACCCTTGCAG	ADPRH	136.294	120.849	127.135	31.1034	87.4288	27.4612	23.3364
ADPRH_AAGTGAGCATCGAGAGTGGT	ADPRH	418.978	520.927	496.304	339.309	359.881	274.612	490.064
ADPRHL1_CATGCACATCGCAACCGCCG	ADPRHL1	0	0	0	0	0	0	0
ADPRHL1_CTCCTGGCGAGAGTACGAGG	ADPRHL1	71.7927	168.888	150.931	86.2411	123.01	86.3065	53.6736
ADPRHL1_TGCGGCGAACGACACAAACA	ADPRHL1	190.139	455.623	503.782	158.344	158.592	87.2873	28.0036
ADPRHL1_GGAGATGGTGAGATGCTATG	ADPRHL1	197.991	222.182	213.479	260.137	146.392	140.248	263.701
ADPRHL2_GATGGCGCCATTGTAACCCA	ADPRHL2	57.7707	46.5381	33.9934	1.41379	30.4984	83.3643	86.3446
ADPRHL2_ATGGCAATGGAGGTGCCATG	ADPRHL2	65.623	81.817	85.6634	42.4137	59.9802	35.3072	0
ADPRHL2_CAGGACTGACGTCAGGTCGA	ADPRHL2	325.872	733.351	645.875	1368.55	1175.21	735.567	2277.63
ADPRHL2_TACAAGAAAGACCCTGACAG	ADPRHL2	406.078	424.097	441.234	670.136	468.659	222.632	504.065
ADPRM_CCATTAAACTGGACAAACTG	ADPRM	43.7487	18.0148	34.6733	188.034	75.2294	107.883	392.051
ADPRM_TAAGCATAATAATCTTCTGA	ADPRM	57.7707	58.548	47.5908	26.862	37.6147	39.2302	37.3382
ADPRM_TTGTTATGGACATGTTCAAG	ADPRM	130.124	43.5357	52.3498	117.344	169.774	140.248	144.685
ADPRM_AACATCTGCGATGACGCCAA	ADPRM	192.943	258.962	249.512	965.618	881.404	101.999	366.381
ADRA1A_ATCTCCATCGACCGCTACAT	ADRA1A	38.7008	48.0394	15.637	7.06894	46.7642	47.0763	25.67
ADRA1A_GGGTCCAATGGATATGACCA	ADRA1A	157.607	143.367	137.333	243.172	172.824	175.555	315.041
ADRA1A_TGGCCTCAAGACCGACAAGT	ADRA1A	206.404	288.987	186.964	1208.79	1069.48	968.006	1885.58
ADRA1A_CCAAGACGCACTTCTCAGTG	ADRA1A	466.653	716.837	711.822	1744.62	1152.84	1825.19	3850.5
ADRA1B_CCATTCCAAGAACTTTCACG	ADRA1B	17.3873	6.75553	10.198	39.5861	27.4486	28.4419	28.0036
ADRA1B_CTCCATCGATCGCTACATCG	ADRA1B	29.1658	30.7752	18.3564	39.5861	31.515	77.4797	2.33364
ADRA1B_TCTTGGCCACTATATAGACA	ADRA1B	29.7267	29.274	52.3498	217.723	249.07	221.651	450.392
ADRA1B_CATCCTAGTCATCTTGTCTG	ADRA1B	81.8886	54.0443	61.1881	39.5861	31.515	39.2302	23.3364
ADRA1D_TGCGCGCGACCACGTACACG	ADRA1D	8.97409	9.00738	25.835	12.7241	46.7642	84.345	98.0127
ADRA1D_CGGCGACGTGAATGGCACGG	ADRA1D	10.6567	0.750615	0	14.1379	4.06645	41.1918	16.3355
ADRA1D_TACCGCAGAAGCGCTCGTCA	ADRA1D	15.1438	52.543	63.9076	0	17.2824	31.3842	0
ADRA1D_ATCTCCGTGGACCGGTACGT	ADRA1D	19.6308	26.2715	9.51815	15.5517	71.163	44.134	9.33455
ADRA2A_TCCAGCGCGTCGGTGTCGCG	ADRA2A	31.9702	12.0098	18.3564	5.65516	18.299	56.8839	9.33455
ADRA2A_TGGTCGTTGATCTCGCAGCG	ADRA2A	52.7228	51.7924	53.7096	73.517	27.4486	78.4605	144.685
ADRA2A_ATGATGGCCTTGATGCGGCG	ADRA2A	217.622	223.683	277.386	175.31	196.206	73.5567	158.687
ADRA2A_GACGAGCACGTTGCCGAACA	ADRA2A	288.853	291.989	327.696	248.827	291.768	187.324	263.701
ADRA2B_CGGACACTCGAAGTCCACTG	ADRA2B	190.699	213.925	154.33	335.068	311.084	232.439	462.06
ADRA2B_TGGTCGCCCTTGTAGATGAG	ADRA2B	241.74	192.908	263.109	113.103	158.592	177.517	177.356
ADRA2B_CAGCCCCGACCCGACCATGG	ADRA2B	274.831	271.723	329.736	2840.3	2054.58	2847.14	7332.29
ADRA2B_TGGAGTTGTACTCCAGCGCG	ADRA2B	407.76	619.257	639.076	378.895	322.267	159.863	373.382
ADRA2C_CTACGCGCGCATCTACCGAG	ADRA2C	0	0	0	0	0	0	0
ADRA2C_ATGGTGGCCTTGACGCGGCG	ADRA2C	1.12176	6.00492	0	1.41379	5.08307	22.5574	0
ADRA2C_ACACAGATGCACGATCGACG	ADRA2C	14.022	30.0246	30.5941	52.3102	32.5316	48.0571	39.6718
ADRA2C_TGTACCAGGTCTCGTCGTTG	ADRA2C	312.971	274.725	245.432	732.343	483.908	618.857	1470.19
ADRB1_CGCACGCCCGTTGGCCAGCG	ADRB1	8.41321	0	0	11.3103	9.14952	26.4804	23.3364
ADRB1_GTAGAAGGAGACTACGGACG	ADRB1	31.4093	75.0615	63.2277	26.862	120.977	58.8454	121.349
ADRB1_TGGCCATCGCCAAGACGCCG	ADRB1	59.4533	74.3109	66.6271	26.862	37.6147	96.1141	72.3427
ADRB1_TGGCCCACACGGTGCACACG	ADRB1	128.442	78.8146	94.5017	12.7241	41.6812	30.4034	56.0073
ADRB2_CAGACGCTCGAACTTGGCAA	ADRB2	90.8627	111.091	121.696	148.448	56.9304	67.6722	177.356
ADRB2_GGGAACGTAGAAGGACACGA	ADRB2	136.294	99.0812	121.017	57.9653	81.3291	102.979	56.0073
ADRB2_ATCCACTGCGATCACGCACA	ADRB2	479.553	228.938	300.502	98.9652	94.5451	112.787	149.353
ADRB2_CCCTTTCCTGCGTGACGTCG	ADRB2	664.643	485.648	482.026	2837.47	2182.67	3138.42	5694.07
ADRB3_CAGCGAAGTCACGAACACGT	ADRB3	10.6567	3.75307	9.51815	0	0	5.88454	0
ADRB3_CCAATACCGCCAACACCAGT	ADRB3	22.4352	10.5086	6.11881	0	7.1163	29.4227	0
ADRB3_ACCAGTGCGCCGTAACGCAG	ADRB3	90.3018	115.595	88.3829	103.207	114.877	125.537	46.6727
ADRB3_GATGGGCGCAAACGACACCG	ADRB3	165.46	235.693	276.706	179.551	158.592	164.767	235.697
ADRBK1_CCAGGTCCGAGATCCGCACG	ADRBK1	29.1658	46.5381	27.1947	14.1379	22.3655	48.0571	23.3364
ADRBK1_CTCCTCATAGAATTCCACCA	ADRBK1	81.8886	181.649	148.891	325.171	258.22	172.613	541.404
ADRBK1_CATCGCATCATTGGGCGCGG	ADRBK1	178.921	300.246	256.99	192.275	218.572	137.306	233.364
ADRBK1_TCTGGAACACGTCCCCTCGG	ADRBK1	301.754	503.663	496.984	675.791	598.785	471.744	1087.47
ADRBK2_TCTTCATAAAACTTCACCTG	ADRBK2	15.7047	20.2666	18.3564	7.06894	22.3655	20.5959	21.0027
ADRBK2_ACTACTTACACACTCGCATG	ADRBK2	28.6049	74.3109	36.033	45.2412	73.1962	57.8646	23.3364
ADRBK2_GATGAAGCAGAGTTTATCTG	ADRBK2	66.7448	99.0812	62.5479	28.2758	68.1131	60.8069	37.3382
ADRBK2_TATTGGACGAGGAGGATTCG	ADRBK2	162.655	168.138	149.571	29.6896	80.3125	158.882	93.3455
ADRM1_GCTTGAACTCACAGTCGTCA	ADRM1	43.7487	15.0123	27.8746	48.0688	35.5815	53.9416	46.6727
ADRM1_GTGACTCCGGATAAGCGGAA	ADRM1	87.4974	80.3158	112.858	70.6894	67.0965	36.288	58.3409
ADRM1_CACGAACTCTCTGCGCTAGG	ADRM1	89.18	81.0664	37.3927	100.379	102.678	78.4605	149.353
ADRM1_ACGTGCTGAAGTTCAAGGCA	ADRM1	109.372	92.3256	155.01	771.929	632.334	443.302	735.095
ADSL_GGTATAAATTCCGGACATGG	ADSL	0	0	0	0	0	0	0
ADSL_CAGCAACGTTCTGAACGCAT	ADSL	5.60881	0	0	0	6.09968	31.3842	0
ADSL_AAATGTGTGAAACCTAATGT	ADSL	6.73057	0.750615	0	0	3.04984	12.7498	7.00091
ADSL_TATTGAAGTACTGTCTGTGC	ADSL	184.53	173.392	162.488	612.171	600.819	686.529	1213.49
ADSS_TGACAGAGCTCATATTGGTA	ADSS	5.04793	0	0	4.24137	9.14952	22.5574	9.33455
ADSS_AATTTGAAGAGGTTACAAAA	ADSS	6.73057	9.00738	6.11881	4.24137	6.09968	10.7883	0
ADSS_CAGCTTTGGACGAATAAACT	ADSS	11.2176	3.75307	9.51815	15.5517	7.1163	17.6536	9.33455
ADSS_TTTGGATTAATTATTCCACT	ADSS	212.574	195.911	171.327	214.896	121.994	68.6529	245.032
ADSSL1_CCTCAAACAAGCCTGGCAAG	ADSSL1	94.7888	174.143	208.04	530.171	315.15	201.055	550.738
ADSSL1_ACTCATCAAAATCTGACAGG	ADSSL1	99.8367	180.898	103.34	217.723	161.642	102.979	158.687
ADSSL1_ACGTCACCTATGTTCTGCGG	ADSSL1	140.781	157.629	252.231	84.8273	151.475	96.1141	56.0073
ADSSL1_TACCGAAGTCAATGTCGAGG	ADSSL1	181.725	180.898	222.317	401.516	209.422	252.054	504.065
ADTRP_AATTATTACATCTCACAGGA	ADTRP	24.6787	103.585	48.2706	52.3102	39.6479	27.4612	60.6745
ADTRP_GTGCTGAAAAGAACCAAAGG	ADTRP	32.5311	22.5184	11.5578	32.5171	50.8307	49.0378	44.3391
ADTRP_TCTTGGCAAATGGTGCAAGG	ADTRP	143.025	135.861	167.927	320.93	128.093	301.092	658.085
ADTRP_TTGCATGATTCAGCCACACG	ADTRP	247.909	250.705	271.947	217.723	133.176	57.8646	151.686
AEBP1_GCGCCGAATGTACTCAACTG	AEBP1	89.18	172.641	121.696	38.1723	11.1828	29.4227	16.3355
AEBP1_GCACCAGGCTGCGCACACGT	AEBP1	149.194	402.33	424.238	694.17	554.054	506.07	968.459
AEBP1_CCAGACCTTTCATGGGAACG	AEBP1	182.286	335.525	286.224	147.034	167.741	60.8069	44.3391
AEBP1_GTGTGACTCCATCCCAATGG	AEBP1	389.812	580.225	574.489	552.791	505.257	356.995	646.417
AEBP2_GTAGACAGCACAATTTCCAG	AEBP2	0	0	0	0	0	0	0
AEBP2_GAGGAGCCCAAGGGACCGCG	AEBP2	12.9003	2.25184	13.5974	12.7241	16.2658	37.2687	35.0045
AEBP2_CTCCATCTACCAGTCAAAGT	AEBP2	31.4093	60.0492	105.38	42.4137	40.6645	44.134	116.682
AEBP2_GCGGCGCTGCTGCTGAACGG	AEBP2	113.859	126.854	127.815	192.275	91.4952	89.2488	18.6691
AEN_CGGGTACGGTAGTCAGCGAT	AEN	92.5453	53.2937	53.7096	46.655	107.761	87.2873	39.6718
AEN_TGTGGCTATCGACTGTGAGA	AEN	122.272	72.059	77.505	98.9652	101.661	123.575	149.353
AEN_ATTGCCATGGTAGCTCACAA	AEN	155.925	231.189	199.881	152.689	132.16	41.1918	147.019
AEN_TGAGCATGCCTCCAGAACCA	AEN	623.699	1233.26	1219.68	1123.96	918.002	543.339	1213.49
AES_CAAGCTCGAATGTGACAAGT	AES	37.0181	12.0098	26.5149	50.8964	25.4153	7.84605	70.0091
AES_CCTGCCCTACCTCTCCCAAG	AES	47.6748	31.5258	40.7921	7.06894	37.6147	39.2302	30.3373
AES_CGGATGATAGAGTTCAGCTC	AES	68.9883	170.39	94.5017	148.448	144.359	87.2873	88.6782
AES_GTGGTGAATTTGAGTTGCTG	AES	209.769	261.214	186.964	203.586	186.04	97.0949	107.347
AFAP1_GATGTTTAGAATCCAAACCC	AFAP1	1.68264	0	0	5.65516	4.06645	8.82681	0
AFAP1_AATTACCACATGTAATGGAA	AFAP1	4.48704	0	0	0	7.1163	23.5381	0
AFAP1_GTAATGTTACAGCCTTGGAG	AFAP1	100.398	116.345	146.852	73.517	175.874	94.1526	95.6791
AFAP1_GAGGACACTCTGAATCCACG	AFAP1	260.249	211.673	254.951	231.861	208.406	188.305	506.399
AFAP1L1_CATCCACAATCGAGTGTGAG	AFAP1L1	22.9961	45.7875	16.3168	36.7585	17.2824	17.6536	28.0036
AFAP1L1_GCAAGCTGTTCAGAGGACAT	AFAP1L1	28.044	22.5184	15.637	65.0343	77.2626	84.345	165.688
AFAP1L1_CGAGCTGCGTTTCACCCAGG	AFAP1L1	72.3536	95.3281	65.9472	202.172	230.771	349.149	436.39
AFAP1L1_GTATTTCCACAAGGATCACA	AFAP1L1	121.711	105.837	74.7855	46.655	94.5451	61.7876	44.3391
AFAP1L2_TGAAGGAAACCAGTACACCC	AFAP1L2	71.7927	168.888	95.1815	255.896	316.167	434.475	1327.84
AFAP1L2_GGAGGAGCTGTATGACGACG	AFAP1L2	130.124	163.634	114.218	491.999	394.446	332.476	798.104
AFAP1L2_GCAGGGCCTGCTACCCAATG	AFAP1L2	194.626	262.715	264.469	298.309	385.297	199.094	462.06
AFAP1L2_AATTCTTACTGGATGTCTCG	AFAP1L2	397.103	641.025	704.343	579.653	308.034	224.593	483.063
AFF1_AATCTGTCACCGAAGCACAG	AFF1	37.579	13.5111	27.8746	21.2068	30.4984	52.9608	49.0064
AFF1_GCCTGAGAGAGCCTTAGAGG	AFF1	47.6748	60.0492	46.9109	48.0688	54.8971	39.2302	39.6718
AFF1_GGAGCACAGAGCCCCCACGG	AFF1	81.3277	37.5307	15.637	56.5516	11.1828	58.8454	77.01
AFF1_ATGGGCCGGACATAAGCCGT	AFF1	257.444	432.354	409.281	168.241	140.293	103.96	109.681
AFF2_TTTACTGCAAAACAAGCATG	AFF2	19.0699	15.7629	18.3564	0	34.5649	52.9608	23.3364
AFF2_GTACTCTAGAGAGTAAGTCA	AFF2	20.7526	6.00492	14.2772	1.41379	19.3157	23.5381	4.66727
AFF2_CCTCCAGAAATAATGCACGG	AFF2	94.2279	91.575	89.7426	72.1032	130.127	92.1911	277.703
AFF2_GAGCTTCATGACCCACCAAG	AFF2	128.442	69.0566	66.6271	90.4825	77.2626	70.6144	207.694
AFF3_TCTTTCTCCAGACTAACAAG	AFF3	2.24352	7.50615	8.15842	8.48273	11.1828	48.0571	25.67
AFF3_CAGCTTAGGAGACTCATCAG	AFF3	22.4352	53.2937	58.4687	53.724	55.9138	49.0378	39.6718
AFF3_GAGCAATCAGTACTACAACC	AFF3	104.885	112.592	118.297	86.2411	103.695	66.6914	109.681
AFF3_CAGCCTCTGATCATTCCCGG	AFF3	153.12	201.165	228.436	815.756	370.047	644.357	1421.18
AFF4_TGTATGAATAGCCGTTAGAG	AFF4	3.92616	4.50369	0	0	5.08307	2.94227	0
AFF4_AGGCGGGTGACACTTTATGT	AFF4	10.6567	0	0	0	33.5483	20.5959	14.0018
AFF4_TGGGAATGATCACCATAGCA	AFF4	102.641	150.874	201.921	284.172	310.067	152.998	485.396
AFF4_ACAATGCCGAGGAGTACACC	AFF4	470.018	697.321	1032.72	9301.32	6022.42	6635.8	18405.4
AFG3L2_TTCCACTCACCTGAAAACCC	AFG3L2	2.24352	0	0	0	10.1661	114.748	0
AFG3L2_GAATGAGACTCACTCTAGCA	AFG3L2	40.9443	74.3109	70.0264	62.2067	28.4652	38.2495	63.0082
AFG3L2_AGGAAAAACTCCTGTTGATG	AFG3L2	75.158	72.059	67.3069	407.171	166.725	264.804	606.745
AFG3L2_TGTCGGAGAAACCACTGCCA	AFG3L2	92.5453	98.3306	88.3829	69.2757	60.9968	82.3835	56.0073
AFM_AGTCAACTGCCTTCAAACAA	AFM	6.73057	26.2715	8.83829	9.89652	3.04984	8.82681	14.0018
AFM_AAAAAATATGTGCTATGGAG	AFM	10.6567	12.0098	4.07921	21.2068	10.1661	13.7306	2.33364
AFM_TATAACAAGAAATCTGATGT	AFM	39.2616	39.7826	67.3069	24.0344	35.5815	78.4605	98.0127
AFM_AGAGAATATTCACCGTGTCA	AFM	97.0323	62.301	73.4258	63.6205	111.828	59.8261	114.348
AFMID_TCTGGACAAACGCAACGCTG	AFMID	40.3834	31.5258	56.4291	581.067	295.835	461.936	973.126
AFMID_ACAACCTTCAGACGACTCGT	AFMID	63.3795	39.7826	35.3531	4.24137	8.13291	42.1725	4.66727
AFMID_CTCCCAGTCGGACAACCCAT	AFMID	76.2798	45.7875	116.937	67.8619	75.2294	21.5766	63.0082
AFMID_GCCGTGGTAATAGTGGCTTA	AFMID	177.799	313.006	346.053	309.62	272.452	90.2296	149.353
AFP_AGTTGAATGCTTCCAAACAA	AFP	17.3873	6.00492	23.1155	5.65516	8.13291	16.6729	0
AFP_AGTGGCTTCTTGAACAAACT	AFP	81.8886	111.842	120.337	24.0344	43.7144	14.7113	21.0027
AFP_ATTGTAGGTGCATACAGGAA	AFP	93.6671	230.439	246.112	67.8619	54.8971	31.3842	63.0082
AFP_ACATTGACCACGTTCCAGCG	AFP	334.285	674.052	547.294	214.896	220.605	118.671	203.026
AFTPH_TGAGTACCAGTAACAAAAGG	AFTPH	87.4974	320.513	330.416	262.965	264.32	139.267	583.409
AFTPH_ATAAGCATAGTGACTAACAG	AFTPH	112.737	250.705	191.723	332.24	311.084	127.498	373.382
AFTPH_TTTGTTAGAATCTCCAGACA	AFTPH	183.408	286.735	292.343	725.274	442.227	400.149	1024.47
AFTPH_ACCAGATTATACTCGTCCCA	AFTPH	367.938	432.354	341.294	3374.71	1917.33	2137.07	6391.83
AGA_ATGGTTGTAATCCATAAGAC	AGA	11.7785	0.750615	18.3564	15.5517	25.4153	17.6536	11.6682
AGA_TGGAGGGCATTAGCATCTGG	AGA	18.5091	10.5086	9.51815	15.5517	11.1828	13.7306	16.3355
AGA_CCAGATCCCTCAAAATACTG	AGA	45.4313	145.619	93.1419	50.8964	31.515	86.3065	25.67
AGA_GGGCCAAGTGTTGACGACCA	AGA	182.286	186.903	138.693	168.241	186.04	162.806	259.034
AGAP1_TTCGCAAGCAGTCTAAGCGC	AGAP1	33.092	30.0246	31.9538	57.9653	72.1796	70.6144	130.684
AGAP1_TTACCACTACTACAGTCGAA	AGAP1	39.2616	26.2715	14.9571	33.9309	79.2959	137.306	217.028
AGAP1_ATTGTGGGTAACTTGGCCAG	AGAP1	88.6191	63.8023	66.6271	57.9653	21.3489	36.288	9.33455
AGAP1_CACCTGCGCGGAACAGACGG	AGAP1	501.988	836.936	671.71	962.79	883.437	617.876	1659.22
AGAP11_GTGGCACGTTTGGCCAGTGA	AGAP11	22.4352	46.5381	37.3927	171.068	86.4122	88.2681	147.019
AGAP11_GCTGGGAGTCAATGGAATGG	AGAP11	37.0181	28.5234	29.9142	35.3447	52.8639	40.211	23.3364
AGAP11_GGAGTGACCCAGACAAAGGG	AGAP11	38.7008	36.0295	36.033	16.9655	29.4818	54.9223	42.0055
AGAP11_GCGTGGGAACTCCCACTGCG	AGAP11	320.263	444.364	373.927	425.55	366.998	333.457	970.793
AGAP2_TCAACTCACTAGGGGAAGCG	AGAP2	24.6787	0.750615	27.8746	49.4826	43.7144	70.6144	32.6709
AGAP2_CCGGTGACCAACATTCGGTG	AGAP2	36.4572	48.79	59.8284	96.1376	146.392	157.902	417.721
AGAP2_GATTACATCCACAGTACCCA	AGAP2	99.8367	120.098	107.419	89.0687	53.8805	49.0378	28.0036
AGAP2_GCAGCTGAGTTCCCTTCGCG	AGAP2	134.611	219.93	201.241	130.069	91.4952	129.46	184.357
AGAP3_CTTTAAGCTCCGGTACGGAG	AGAP3	2.24352	0	0	14.1379	18.299	29.4227	9.33455
AGAP3_GGGATCCTGCTAAAGCGGAG	AGAP3	164.338	193.659	245.432	706.894	658.766	607.088	1173.82
AGAP3_GAGCGGAGTAACACACAGCT	AGAP3	181.725	150.123	144.812	264.379	167.741	246.17	415.387
AGAP3_CTGCTGTCGTCGATAACCCG	AGAP3	189.578	233.441	191.723	757.791	513.39	450.167	1122.48
AGAP4_GGTGTCAGCATGATTCTCCG	AGAP4	0	0	0	0	0	0	0
AGAP4_GATGGGTGTGCAGGCCGATG	AGAP4	1.12176	0	0	7.06894	1.01661	26.4804	0
AGAP4_GCATCTCCCGGTCACGAACG	AGAP4	16.2655	9.00738	18.3564	4.24137	3.04984	35.3072	0
AGAP4_GTGGGAGGAACACTGAACTG	AGAP4	38.1399	19.516	21.7558	16.9655	16.2658	49.0378	18.6691
AGAP5_ATTACGAAGAACAGAAATGG	AGAP5	25.2396	30.7752	29.2343	19.793	12.1994	50.9993	16.3355
AGAP5_GATGGGTGCACAGGCCGATG	AGAP5	52.1619	145.619	175.406	98.9652	66.0799	155.94	58.3409
AGAP5_GGTGACCGTTGAAGTTGGTG	AGAP5	109.372	86.3207	87.703	148.448	83.3623	93.1718	128.35
AGAP5_TGTCTGCCACTGGCCAAACA	AGAP5	702.783	963.79	949.776	493.412	366.998	278.535	639.416
AGAP6_CGTGACCGGGAGATGCCTGA	AGAP6	7.85233	16.5135	0	0	14.2326	87.2873	11.6682
AGAP6_GAGCATGCCATTGGAACACA	AGAP6	83.5712	78.8146	143.452	285.585	211.456	245.189	452.725
AGAP6_CACCCACGCCCGTTTGCAAG	AGAP6	245.666	225.935	165.208	164	148.426	154.959	378.049
AGAP6_TTATTAGCATGAGGAGAGGG	AGAP6	422.904	657.539	598.284	277.103	195.19	116.71	175.023
AGAP9_CATGGACCGCTTGCAAACGG	AGAP9	0	0	0	0	0	0	0
AGAP9_GGTGACTGTTGAAGTTGGTG	AGAP9	3.92616	5.2543	0	0	16.2658	46.0955	0
AGAP9_GATGGGTGCACAGGCTGATG	AGAP9	5.60881	6.75553	15.637	14.1379	13.216	34.3265	0
AGAP9_TTTCTTCATAATGTGCACGG	AGAP9	65.623	32.2764	55.7492	22.6206	8.13291	38.2495	4.66727
AGBL1_GCCTACGTGCAGATCCGACG	AGBL1	49.3575	89.3232	82.9439	29.6896	76.246	67.6722	100.346
AGBL1_GGATATTTGAGGATATTCGG	AGBL1	61.136	63.8023	74.7855	31.1034	21.3489	42.1725	37.3382
AGBL1_GTAGGTATAGGGATAGTGGT	AGBL1	85.2538	48.79	78.8647	67.8619	51.8473	41.1918	21.0027
AGBL1_AGAGGAACTGATGCAATATG	AGBL1	272.588	345.283	361.69	1683.82	899.703	1026.85	1596.21
AGBL2_AGGCAAACGAGGAATTGTCA	AGBL2	48.2357	21.0172	39.4324	65.0343	43.7144	64.7299	14.0018
AGBL2_AGATATTATTCTTACGACTG	AGBL2	51.601	28.5234	31.2739	16.9655	30.4984	28.4419	11.6682
AGBL2_AGCCCTTCTACTGTCTCACG	AGBL2	68.4274	55.5455	132.574	100.379	82.3457	124.556	74.6764
AGBL2_CAAAAAGCCTTTCATAACCC	AGBL2	86.9365	88.5726	76.8251	76.3446	71.163	33.3457	56.0073
AGBL3_CCTGCTAGTCTTTACAGTCG	AGBL3	20.7526	12.0098	14.9571	32.5171	26.432	16.6729	28.0036
AGBL3_TTCCGGGTATACCATACAGA	AGBL3	70.1101	77.3133	61.1881	4.24137	69.1297	39.2302	58.3409
AGBL3_TGAGAGTGGTAATCTACAGA	AGBL3	122.272	67.5553	69.3465	265.792	336.499	283.439	571.741
AGBL3_CCATGTTCCTAGCAAGCGTG	AGBL3	357.281	602.744	530.297	540.067	393.43	387.399	760.765
AGBL4_AATCCTGATGGAGTCTACCT	AGBL4	133.49	56.2961	80.2244	120.172	112.844	148.094	198.359
AGBL4_TTGAACCAGACTCGGAAGCG	AGBL4	147.512	74.3109	64.5875	66.4481	53.8805	71.5952	51.34
AGBL4_ATGATGAGGGTGTTTCCCCT	AGBL4	214.817	184.651	153.65	121.586	92.5118	171.632	116.682
AGBL4_CAGGGCTGGTTATCGTCAGG	AGBL4	299.51	496.907	388.205	513.205	440.194	380.533	814.439
AGBL5_ACACCATCGGGGTTCAACAT	AGBL5	17.3873	3.00246	8.15842	19.793	11.1828	17.6536	0
AGBL5_ACATGGCGGAATGTAATCCG	AGBL5	31.9702	15.0123	5.43894	70.6894	58.9636	32.365	70.0091
AGBL5_TTCTACTTCAGCGTCCGGGG	AGBL5	43.7487	31.5258	9.51815	22.6206	13.216	21.5766	51.34
AGBL5_GGAAATAGCTGCTCTAGACG	AGBL5	106.567	167.387	167.927	377.482	343.615	187.324	308.04
AGER_GTGCTCAAAACATCACAGCC	AGER	50.4793	75.0615	90.4225	65.0343	38.6313	65.7107	60.6745
AGER_CATCATAGGAGTATCTGTGA	AGER	190.139	203.417	201.241	179.551	166.725	69.6337	128.35
AGER_GTCAGGGTTACGGTTCCACC	AGER	252.396	466.883	405.201	241.758	246.021	111.806	205.36
AGER_TGGAATTCTTACGGTAGACA	AGER	261.37	776.136	894.027	294.068	281.602	110.825	149.353
AGFG1_ACCACAGGTAAAGCTCCTGT	AGFG1	16.2655	25.5209	14.2772	40.9999	18.299	30.4034	42.0055
AGFG1_GGTTCCAAAATCAGCACTGG	AGFG1	52.7228	60.7998	32.6337	2.82758	17.2824	15.6921	37.3382
AGFG1_GCCGACCGTCATGTTAACGT	AGFG1	165.46	219.18	248.832	353.447	341.582	280.496	497.065
AGFG1_CAGTTGTAGGTCGTTCTCAA	AGFG1	166.021	228.938	227.076	106.034	119.96	48.0571	49.0064
AGFG2_ACTGACCTGCTGGCTGACAT	AGFG2	38.1399	24.0197	21.0759	12.7241	32.5316	53.9416	18.6691
AGFG2_CCGAGCGTGAGACTGACTGA	AGFG2	279.319	479.643	428.997	904.825	772.626	635.53	1556.54
AGFG2_GATTGACTTGACACGATGAG	AGFG2	341.576	399.327	462.99	356.275	383.263	196.151	275.369
AGFG2_CCGACGGCACCACACCTCCG	AGFG2	362.329	291.989	268.548	214.896	251.104	164.767	163.355
AGGF1_GGAGACTGATAGTGAACCAG	AGGF1	3.92616	7.50615	3.39934	8.48273	6.09968	6.86529	0
AGGF1_ACAATAGTAATAAATTCCAG	AGGF1	5.60881	0	2.0396	5.65516	12.1994	7.84605	58.3409
AGGF1_TAAATACCTGAGATTGACCA	AGGF1	99.2759	176.395	128.495	138.551	82.3457	42.1725	100.346
AGGF1_TTTCTGTTCTATCGGTACCA	AGGF1	135.172	117.096	114.218	165.413	197.223	107.883	378.049
AGK_GCAATGACCGGCCTTCGATG	AGK	0	0	0	0	0	0	0
AGK_GCCAGATAAATGTAAAATCG	AGK	0	0	0	0	0	0	0
AGK_CAAAGAAGGCCTTTGTACAG	AGK	8.97409	8.25676	0	0	0	7.84605	14.0018
AGK_TGTTCTTCGACGAACAGATG	AGK	58.3316	39.7826	23.1155	36.7585	35.5815	16.6729	2.33364
AGL_AAACACGAAACCTTATAGGA	AGL	51.0401	23.2691	29.9142	55.1378	31.515	50.9993	0
AGL_ATGCGTAATATCCATAAACA	AGL	55.5272	120.098	157.05	43.8275	76.246	45.1148	168.022
AGL_ACGCTATGGGAATAAACCAG	AGL	60.5751	39.7826	82.9439	221.965	170.791	45.1148	142.352
AGL_TGAAGAGTAACACAGTCCAA	AGL	330.92	1011.83	1057.87	926.032	866.155	709.087	1614.88
AGMAT_TCTCCTGGACTGTAAGCGTG	AGMAT	0	0	0	0	0	0	0
AGMAT_GACAGTCAATCCTAGCACGG	AGMAT	25.8005	15.7629	38.0726	16.9655	52.8639	33.3457	0
AGMAT_TTGCAGACTGACATTACCCA	AGMAT	99.2759	201.915	146.172	60.7929	54.8971	33.3457	39.6718
AGMAT_GCACACGGACACGACCGACA	AGMAT	132.368	114.093	125.776	31.1034	46.7642	92.1911	28.0036
AGMO_CTTATTGAAGAATCCAGGTG	AGMO	19.0699	9.00738	18.3564	0	4.06645	30.4034	18.6691
AGMO_GCTTACCATGAGCCATACGA	AGMO	28.6049	15.0123	8.83829	66.4481	14.2326	33.3457	11.6682
AGMO_AGATGAACAGCATATACTGA	AGMO	94.7888	120.098	143.452	190.861	60.9968	51.9801	107.347
AGMO_GTTTGGAATGAAGTTTCACT	AGMO	99.8367	82.5676	116.257	53.724	48.7975	40.211	79.3436
AGO1_GATGCGGGGATGCCTATCCA	AGO1	8.97409	5.2543	0	0	17.2824	38.2495	0
AGO1_CAGCATTCGCCAGCTCACAA	AGO1	109.933	249.204	258.35	79.1722	64.0467	36.288	77.01
AGO1_AAGAGAACTGTACCATACAC	AGO1	125.637	331.021	216.198	378.895	249.07	186.344	434.056
AGO1_GAACGCGCTGAGAGTCCGTG	AGO1	161.534	94.5775	132.574	89.0687	152.492	122.595	175.023
AGO2_TAACGCCTGCAAGCTCACGC	AGO2	64.5013	23.2691	27.1947	156.931	182.99	166.729	529.735
AGO2_CCTGTCCGACTTGTAAACAT	AGO2	140.22	220.681	244.073	193.689	285.668	136.325	340.711
AGO2_AAGGTGGAGATAACGCACTG	AGO2	159.851	179.397	157.729	393.033	291.768	376.61	480.729
AGO2_CGGAACAAGCAGTTCCACAC	AGO2	314.093	1499.73	1310.11	651.757	517.456	536.474	1005.8
AGO3_ATGTCGTAGCACCACATCAA	AGO3	19.0699	12.7605	25.835	33.9309	17.2824	48.0571	0
AGO3_GGATGACGATAATAAGCTGT	AGO3	29.1658	43.5357	25.835	25.4482	23.3821	15.6921	2.33364
AGO3_GTGTTTGTAATGTAACAAGG	AGO3	71.7927	91.575	102.66	572.584	383.263	574.723	1561.2
AGO3_TGTGAAGGCATTACTTCTAG	AGO3	215.939	617.756	625.479	523.102	437.144	758.125	903.117
AGO4_GGATAACCACTATTAGCTGT	AGO4	77.9624	163.634	227.076	213.482	219.589	138.287	324.375
AGO4_AAAGTTGAGGTGACCCACTG	AGO4	103.763	154.627	97.2211	91.8963	188.074	110.825	226.363
AGO4_GAAAAAGGAACGGCCCACTG	AGO4	140.781	149.372	158.409	216.31	239.921	44.134	177.356
AGO4_CCTTACCTGTTGACTCTACG	AGO4	241.74	195.911	163.848	203.586	133.176	122.595	186.691
AGPAT1_TGGTTGGAGACAACAACATA	AGPAT1	80.7668	75.8121	69.3465	22.6206	30.4984	32.365	32.6709
AGPAT1_CCTGTACGGGATCCGAGTGG	AGPAT1	88.6191	29.274	24.4753	42.4137	14.2326	60.8069	0
AGPAT1_GTCCTCGCACGGCACACACA	AGPAT1	104.324	87.0713	121.696	169.655	71.163	105.922	315.041
AGPAT1_GAGGGAACGAGAAACCACAA	AGPAT1	141.903	108.839	191.723	2.82758	13.216	36.288	16.3355
AGPAT2_CAAAGTGTGGATCTATCCCG	AGPAT2	19.6308	72.8097	31.2739	151.275	59.9802	80.422	238.031
AGPAT2_GCTGCGTGCAGATCGCCAAG	AGPAT2	70.1101	122.35	120.337	241.758	49.8141	121.614	343.045
AGPAT2_ATGACAGTGATGGCCGACCT	AGPAT2	163.216	215.426	273.307	407.171	318.2	223.612	485.396
AGPAT2_TGGCGTAGAACTCGGCCGCG	AGPAT2	536.763	186.153	193.083	441.102	375.13	215.766	875.114
AGPAT3_CTTCCCAAAGCGCTCTACCG	AGPAT3	2.8044	8.25676	0	28.2758	29.4818	30.4034	49.0064
AGPAT3_CACTCACCCACATGTACTCG	AGPAT3	190.139	162.883	250.191	241.758	120.977	184.382	158.687
AGPAT3_CAAGCACCGCGTTAGCATGG	AGPAT3	463.848	414.339	420.838	763.446	639.45	574.723	1479.53
AGPAT3_TACCACGTCCAGCCGATGAG	AGPAT3	515.449	984.056	931.419	472.205	506.274	263.823	861.112
AGPAT4_TACATACAAAATACTTCTCG	AGPAT4	99.8367	51.7924	79.5446	50.8964	84.3789	69.6337	123.683
AGPAT4_GATGTGGTACTTCACCGAGA	AGPAT4	252.957	264.216	197.842	1246.96	1389.71	833.643	1306.84
AGPAT4_ACAGCCCAAAGCGTTCGGAC	AGPAT4	261.931	318.261	298.462	237.517	210.439	156.921	135.351
AGPAT4_CCATACTTGAGGTAGGCGCG	AGPAT4	839.077	2696.96	2638.57	1324.72	1122.34	713.99	1659.22
AGPAT5_GCAAAGTAACACCCATACAA	AGPAT5	15.7047	36.0295	34.6733	43.8275	47.7808	73.5567	39.6718
AGPAT5_CTTCTTCGAGAATTACACCG	AGPAT5	60.0142	44.2863	57.7888	21.2068	24.3987	60.8069	0
AGPAT5_GACCCCCCAGGCCAACACGT	AGPAT5	69.5492	51.0418	47.5908	36.7585	39.6479	126.518	0
AGPAT5_AAAATCACAAGATACATCTG	AGPAT5	87.4974	79.5652	77.505	125.827	74.2128	106.902	98.0127
AGPAT6_AGCGCTCAAACCAGACGTGT	AGPAT6	0	0	0	0	0	0	0
AGPAT6_CTTTACAAGCCCTACACCAA	AGPAT6	29.7267	15.0123	17.6766	12.7241	8.13291	62.7684	9.33455
AGPAT6_GATGATCACATCGATCGGTG	AGPAT6	52.1619	18.7654	4.75908	15.5517	59.9802	95.1333	18.6691
AGPAT6_GTAGAGTTTGCGGATACCAA	AGPAT6	181.164	186.153	203.281	158.344	154.525	72.576	114.348
AGPAT9_GATAATGAATGGTACCAGAG	AGPAT9	20.7526	42.0344	32.6337	2.82758	63.03	18.6344	46.6727
AGPAT9_TCAAGATTAAAACATCAATG	AGPAT9	57.7707	17.2641	38.7525	59.3791	46.7642	48.0571	7.00091
AGPAT9_GTCTGCGGCTCACTATGGTG	AGPAT9	224.352	360.295	347.413	320.93	253.137	199.094	186.691
AGPAT9_GCTGGTTATAGGAACTACAC	AGPAT9	272.027	1090.64	1026.6	202.172	299.901	99.0564	280.036
AGPS_GAATATCTATGGCAATATCG	AGPS	16.2655	3.00246	4.07921	0	8.13291	8.82681	0
AGPS_GTACCAATGAGTGCAAAGCG	AGPS	56.6489	25.5209	34.6733	26.862	25.4153	45.1148	30.3373
AGPS_CAATTTGACAGCTCATGTAG	AGPS	134.611	193.659	178.125	100.379	87.4288	43.1533	39.6718
AGPS_TGCCACTAAGAGGGTACCTA	AGPS	198.552	498.408	565.65	84.8273	128.093	79.4412	65.3418
AGR2_AGAGATACCACAGTCAAACC	AGR2	15.1438	6.00492	6.11881	8.48273	10.1661	10.7883	0
AGR2_GGAAACTTACAACCAGATTG	AGR2	185.091	225.184	134.614	349.206	437.144	241.266	317.375
AGR2_AAGTGATGAATAATCATCAA	AGR2	240.057	374.557	449.393	169.655	158.592	80.422	205.36
AGR2_ATAAATTACCTTGACTGTGT	AGR2	362.89	716.837	702.984	711.136	641.483	511.955	1316.17
AGR3_GAGGATTGTCAATACTCTCA	AGR3	31.4093	23.2691	6.11881	0	4.06645	50.0186	7.00091
AGR3_AGGTGATAAATTCTTATCAG	AGR3	76.8406	65.3035	72.7459	57.9653	48.7975	23.5381	70.0091
AGR3_AAGAAACTGTGACGAGTAAG	AGR3	107.689	129.856	91.1023	65.0343	69.1297	79.4412	25.67
AGR3_GCACCTCTTGAGAGTGTCTG	AGR3	126.759	127.605	160.449	318.102	311.084	28.4419	270.702
AGRN_GTGGCCCCCGTGATAAACGC	AGRN	45.4313	123.101	46.231	103.207	118.944	113.768	56.0073
AGRN_ACAGCGAGGGCTCTACGTAG	AGRN	91.9844	68.306	117.617	74.9308	83.3623	132.402	100.346
AGRN_AGCAGCGATGAGGAACTGAG	AGRN	157.607	133.609	169.967	161.172	58.9636	113.768	121.349
AGRN_GTGGCGCGCAAAGGACCCTG	AGRN	195.747	65.3035	61.868	165.413	139.276	244.208	585.743
AGRP_ACGCAGCGACGTGAGGAGCG	AGRP	49.9184	43.5357	40.7921	79.1722	60.9968	42.1725	112.015
AGRP_CCTGCAGGTACTAGACCTGC	AGRP	156.486	225.935	305.261	660.239	420.878	329.534	921.786
AGRP_GCCACGCGAGGAGCCCAGAT	AGRP	212.013	186.153	174.726	114.517	146.392	102.979	203.026
AGRP_AGAAGAGGATCTGTTGCAGG	AGRP	392.056	822.674	750.574	704.067	591.669	442.321	1227.49
AGT_AGAGCGTGGGAGGACCACAG	AGT	24.1179	47.2887	28.5545	35.3447	50.8307	40.211	60.6745
AGT_TGTCCTTCCAAGGAACACCC	AGT	34.7746	27.0221	29.2343	22.6206	28.4652	46.0955	16.3355
AGT_CTTACCTTGGAAGTGGACGT	AGT	70.671	18.7654	29.9142	114.517	92.5118	152.998	259.034
AGT_TTGACACCGAAGACAAGTTG	AGT	734.193	1237.76	1094.59	2694.68	2108.46	1659.44	5077.99
AGTPBP1_GACCATGGTGGATTCGTATG	AGTPBP1	43.1878	38.2814	39.4324	45.2412	22.3655	28.4419	7.00091
AGTPBP1_TTCATCGGTAGAACAAGCAT	AGTPBP1	121.711	60.7998	80.9043	93.3101	58.9636	190.267	79.3436
AGTPBP1_GAGTGATATCATAGATCGTG	AGTPBP1	162.655	43.5357	121.696	175.31	158.592	98.0756	254.366
AGTPBP1_AGTAAAGGCTAGAATTAATG	AGTPBP1	355.037	821.173	702.304	1002.38	832.607	490.378	1586.87
AGTR1_GTAGAAACACACTAGCGTAC	AGTR1	34.2137	19.516	17.6766	15.5517	35.5815	44.134	51.34
AGTR1_CAAGCATTGTGCGTCGAAGG	AGTR1	95.3497	115.595	50.3102	80.586	117.927	69.6337	53.6736
AGTR1_GCTGTGTAGACAGCCCATAG	AGTR1	143.585	287.486	317.498	127.241	124.027	91.2103	133.017
AGTR1_TCAGGCCCAGCCCTATCGGG	AGTR1	171.069	231.189	214.158	196.517	130.127	92.1911	289.371
AGTR2_GTACCTATCAACACTCATGC	AGTR2	91.4235	121.6	144.812	530.171	222.638	424.667	480.729
AGTR2_ATTGGGCATATTTCTCAGGT	AGTR2	106.006	129.856	157.05	89.0687	76.246	55.9031	105.014
AGTR2_GGAGTAAATCAGCCACAGCG	AGTR2	141.903	275.476	229.795	209.241	321.25	340.322	504.065
AGTR2_ACAGGCCATACACCAAACAA	AGTR2	144.146	259.713	263.109	220.551	270.419	203.997	186.691
AGTRAP_GCCTGCTGTGAACCTGAAGG	AGTRAP	32.5311	27.7728	48.9505	26.862	44.731	20.5959	4.66727
AGTRAP_TGGCCATGCCCACGCCAAAG	AGTRAP	45.9922	62.301	79.5446	84.8273	50.8307	34.3265	88.6782
AGTRAP_GTGTCCGTGAGGCTGACCCG	AGTRAP	111.054	146.37	152.29	142.793	201.29	87.2873	95.6791
AGTRAP_CTCCATCGACGCCATAAGCA	AGTRAP	238.935	328.769	324.297	455.24	469.676	339.342	688.423
AGXT_GCTGCTGTTCTTAACCCACG	AGXT	7.29145	3.00246	18.3564	8.48273	6.09968	35.3072	21.0027
AGXT_CCGATGACCAAGGACCCTGG	AGXT	33.6528	15.7629	19.0363	12.7241	23.3821	50.0186	14.0018
AGXT_CCCCTTTACATGGACCGGCA	AGXT	57.2098	168.888	169.287	118.758	90.4786	48.0571	84.0109
AGXT_GTCACTGAAGGAGATGAGCG	AGXT	133.49	111.091	108.099	79.1722	144.359	115.729	163.355
AGXT2_CAGGAGAAAGATGTTCCTTG	AGXT2	63.9404	17.2641	25.1551	18.3793	47.7808	37.2687	102.68
AGXT2_ACACTTGGCTTGACAAACGT	AGXT2	67.8665	28.5234	18.3564	22.6206	7.1163	17.6536	0
AGXT2_GCACTGGAGAATCTCGACAG	AGXT2	91.4235	144.869	138.013	36.7585	55.9138	33.3457	14.0018
AGXT2_AACACTGACAGTAACAATCC	AGXT2	136.855	230.439	321.578	124.413	40.6645	50.9993	9.33455
AHCTF1_CCTACATGCAGACTAGCAGG	AHCTF1	7.85233	39.032	11.5578	55.1378	52.8639	162.806	37.3382
AHCTF1_GTTAATCCTTCGTCCAACAC	AHCTF1	8.97409	0.750615	0	0	2.03323	21.5766	0
AHCTF1_GAATTCATGATTCTGAACGC	AHCTF1	14.5829	41.2838	36.033	43.8275	17.2824	57.8646	16.3355
AHCTF1_CCACCCAAAATGGATTCCTG	AHCTF1	53.2837	28.5234	24.4753	7.06894	62.0134	97.0949	65.3418
AHCY_AACATGATTCTGGACGACGG	AHCY	16.8264	16.5135	12.9175	8.48273	29.4818	17.6536	7.00091
AHCY_GATGATGTCAATACAGCCTG	AHCY	35.8964	49.5406	21.7558	22.6206	26.432	45.1148	14.0018
AHCY_CTCTGAGGAGACCACGACTG	AHCY	40.9443	33.7777	64.5875	43.8275	37.6147	21.5766	7.00091
AHCY_GCGGGCTCCGAAACCCCGCA	AHCY	80.2059	77.3133	82.9439	87.6549	149.442	159.863	254.366
AHCYL1_ACTCAGGAAACGTGCTCAGG	AHCYL1	7.29145	0	1.35974	0	7.1163	36.288	7.00091
AHCYL1_GATGTTTGGTGGGAAACAAG	AHCYL1	11.2176	39.7826	31.9538	9.89652	14.2326	23.5381	9.33455
AHCYL1_TGGGGGAGACTTAACCCACT	AHCYL1	45.4313	36.7801	24.4753	15.5517	14.2326	19.6151	0
AHCYL1_AGATGTTACAAGCAGACCAG	AHCYL1	240.618	152.375	225.036	145.62	113.861	145.152	144.685
AHCYL2_AGTACCTTCTTGACTGTGCG	AHCYL2	38.1399	22.5184	27.8746	1.41379	34.5649	61.7876	0
AHCYL2_CGATAGATGTGTGAATGTGG	AHCYL2	56.0881	35.2789	20.396	21.2068	36.5981	75.5182	0
AHCYL2_GGAAAGCAAGTGGTAGTCTG	AHCYL2	157.047	192.157	206.68	557.033	429.011	502.147	653.418
AHCYL2_TGATGATGAGACATCGCCCA	AHCYL2	426.269	586.23	518.06	661.653	521.523	352.091	770.1
AHDC1_CAGAGGTAAAAAAACGACGG	AHDC1	14.5829	18.7654	16.3168	14.1379	2.03323	2.94227	0
AHDC1_TCCGCCGCCCCAGCGATACG	AHDC1	70.671	10.5086	46.231	45.2412	65.0633	55.9031	112.015
AHDC1_TTGGGGCACCCACGCAAACG	AHDC1	130.124	338.527	301.182	72.1032	50.8307	25.4997	49.0064
AHDC1_GTCACCCCAAGTACGCCTTG	AHDC1	388.129	452.621	428.997	385.964	220.605	130.441	438.724
AHI1_AATTGGATATCCATCCCGGC	AHI1	59.4533	58.548	36.7129	258.723	281.602	203.017	571.741
AHI1_CCTGAAGAGCCATCATAGAG	AHI1	71.7927	95.3281	101.98	388.792	323.283	373.668	308.04
AHI1_AGGTCTTGTGTAGTCAACTG	AHI1	100.959	56.2961	51.67	644.688	475.775	638.472	858.778
AHI1_CATGTGGTTGATGAGCATAC	AHI1	236.692	422.596	446.673	178.137	90.4786	96.1141	140.018
AHNAK_GGTCCTAAGCTTAATATCGA	AHNAK	7.85233	20.2666	11.5578	32.5171	11.1828	21.5766	37.3382
AHNAK_TGTTAACATTGAAGGACCAG	AHNAK	81.3277	141.116	171.327	230.448	113.861	136.325	249.699
AHNAK_GGACCTTTGACATCAACTTG	AHNAK	112.737	140.365	113.538	65.0343	81.3291	70.6144	95.6791
AHNAK_GTGATGCTACCCCCAATTTG	AHNAK	240.618	353.54	320.218	169.655	127.077	110.825	46.6727
AHNAK2_CAGAGACACCTCGACATCGG	AHNAK2	0	0	0	0	0	0	0
AHNAK2_GGCCCCGAAATAGACATCAA	AHNAK2	18.5091	6.00492	13.5974	12.7241	17.2824	27.4612	44.3391
AHNAK2_GGCCCCAGGCGAGTCCATCG	AHNAK2	80.7668	40.5332	57.1089	77.7584	32.5316	39.2302	67.6755
AHNAK2_GGGGCCGATACCCCGAACGA	AHNAK2	139.659	212.424	186.284	35.3447	50.8307	47.0763	42.0055
AHR_TACCACATCCACTCTAAGCA	AHR	84.693	24.0197	72.7459	46.655	76.246	138.287	58.3409
AHR_TTATAACAGACTACTGTCTG	AHR	299.51	436.107	392.284	223.379	196.206	94.1526	247.365
AHR_ATCGCAAACAAAGCCAACTG	AHR	398.786	836.936	730.178	415.654	388.346	187.324	368.715
AHR_CTTACTTCGGATATGGGACT	AHR	454.874	477.391	520.099	680.032	606.918	366.803	849.444
AHRR_CATTTATGACTACATCCACG	AHRR	30.8484	84.8195	91.7822	224.792	202.306	129.46	282.37
AHRR_AGGAAGGCCGAGTACTCGGT	AHRR	90.8627	72.8097	68.6667	134.31	139.276	95.1333	191.358
AHRR_GCTGTCGCTGTTCTGCATTG	AHRR	97.5932	141.866	184.924	202.172	317.183	313.842	618.414
AHRR_CTGTGCGAATCGGAACTGCA	AHRR	266.418	162.133	185.604	137.138	168.758	160.844	128.35
AHSA1_TAAGAGTGATCTTACAAGTG	AHSA1	46.5531	39.032	40.1122	19.793	32.5316	25.4997	9.33455
AHSA1_TTTGTCTGATGAAAACAGCG	AHSA1	177.238	165.135	171.327	853.928	836.673	812.066	2006.93
AHSA1_TGAGCCTGACACAAATCTCG	AHSA1	567.611	672.551	622.759	1360.06	1199.6	1626.09	4622.93
AHSA1_CCAGTGCCAGTTGTTGACGT	AHSA1	813.838	4183.93	3547.55	1587.68	1338.88	720.856	1768.9
AHSA2_GGGTGTAAGGATTCCCACTG	AHSA2	55.5272	23.2691	8.15842	29.6896	62.0134	32.365	11.6682
AHSA2_TAGCATCTTCACTGTAAAGG	AHSA2	100.398	99.8318	82.264	98.9652	82.3457	66.6914	30.3373
AHSA2_AACGAAAGCTATGGCAACCC	AHSA2	218.743	212.424	216.878	165.413	126.06	101.999	100.346
AHSA2_CACAAAATTCAGTGCAACCA	AHSA2	298.388	268.72	262.429	127.241	45.7476	65.7107	37.3382
AHSG_AGACACTGTAAACTCCACAT	AHSG	11.7785	0	0	4.24137	1.01661	24.5189	0
AHSG_AGATTGATGAAGTAAAGGTG	AHSG	61.6969	72.8097	105.38	56.5516	43.7144	27.4612	49.0064
AHSG_GCAACACTCAGTGAGAAGCT	AHSG	127.881	120.849	176.766	152.689	85.3956	44.134	149.353
AHSG_GTTGTCTATAAATCAGCCCT	AHSG	154.242	313.006	365.769	132.896	130.127	12.7498	39.6718
AHSP_GCTGAACTCCTTCAATCCTG	AHSP	7.85233	21.0172	14.2772	8.48273	12.1994	10.7883	0
AHSP_CATCAACTATTACAGGCAGC	AHSP	53.8445	79.5652	67.9868	65.0343	77.2626	13.7306	79.3436
AHSP_TGAAGAAGACATGGTGACTG	AHSP	258.566	458.626	363.05	357.689	279.569	121.614	315.041
AHSP_AGAGCCTTGTCTCGCTCTTG	AHSP	567.05	880.471	786.607	770.515	983.065	546.281	879.781
AICDA_TCTCCAGAACGGCTGCCACG	AICDA	0	0	0	0	0	0	0
AICDA_CTCACAGAAGTAGAGGCGCG	AICDA	56.0881	51.0418	61.868	69.2757	48.7975	12.7498	0
AICDA_ACCGCAAGGCTGAGCCCGAG	AICDA	77.4015	74.3109	63.2277	110.276	110.811	104.941	28.0036
AICDA_TGTCGGGCACAGTCGTAGCA	AICDA	218.743	243.95	300.502	171.068	187.057	78.4605	79.3436
AIDA_GGCGCCGACTTCGACTCTTG	AIDA	35.8964	1.50123	4.75908	0	36.5981	110.825	35.0045
AIDA_AGCAAGACATCTACAAAAGG	AIDA	102.641	177.145	119.657	352.033	196.206	108.864	177.356
AIDA_TTCCTGCTAGAGTTCCCGGT	AIDA	112.737	88.5726	78.8647	261.551	189.09	498.224	1066.47
AIDA_GAAGTGCAGCTTTACAGGTA	AIDA	590.607	1104.15	1114.98	455.24	328.366	159.863	231.03
AIF1_TTTCAGGGACATGATATCTG	AIF1	62.8186	69.8072	65.2673	66.4481	87.4288	88.2681	58.3409
AIF1_CAAACTCCATGTATTTCTCT	AIF1	140.22	81.0664	100.62	57.9653	102.678	82.3835	88.6782
AIF1_AAAAGCTTTCGGACTGCTGA	AIF1	151.438	379.811	347.413	356.275	392.413	210.863	520.401
AIF1_TGCTATATTTGGGATCGTCT	AIF1	190.139	156.128	175.406	180.965	139.276	114.748	189.025
AIF1L_GAGCTCAGCAACAGGTTCCA	AIF1L	77.4015	81.0664	48.2706	90.4825	104.711	77.4797	142.352
AIF1L_ATGATCTCAGAGGTGACAGG	AIF1L	79.0842	116.345	129.855	46.655	114.877	68.6529	23.3364
AIF1L_GAGGCTGGCCGAGATCAACC	AIF1L	144.146	91.575	71.3862	45.2412	49.8141	46.0955	79.3436
AIF1L_CAGACCTGATGTCTTTAAAG	AIF1L	144.707	233.441	220.277	188.034	373.097	134.364	235.697
AIFM1_ATTGTGGGCTTATCAACAGT	AIFM1	26.9223	12.7605	25.1551	14.1379	31.515	20.5959	0
AIFM1_AGACACTGCGATTCAAACAG	AIFM1	31.4093	18.0148	7.47855	56.5516	95.5617	59.8261	112.015
AIFM1_GGAATACTCACCAGATAACG	AIFM1	75.7189	41.2838	44.1914	35.3447	55.9138	38.2495	11.6682
AIFM1_TCAATTACGATTATCGGTGG	AIFM1	102.08	79.5652	80.9043	106.034	115.894	101.018	154.02
AIFM2_CACTCTCATTCACTCCCAAG	AIFM2	24.6787	10.5086	6.11881	1.41379	0	38.2495	21.0027
AIFM2_TGAGCGGGTGAGCAATCTGG	AIFM2	25.8005	36.7801	23.1155	14.1379	23.3821	24.5189	37.3382
AIFM2_TCCGGCAGGGGCTAGTAGTG	AIFM2	29.1658	30.7752	50.3102	21.2068	31.515	18.6344	11.6682
AIFM2_CCAGCGCTCACGGTTCATCG	AIFM2	305.68	335.525	344.013	125.827	252.12	101.018	70.0091
AIFM3_CAGCCCTCAGGATTGCGTGG	AIFM3	95.3497	96.8293	51.67	213.482	121.994	110.825	427.055
AIFM3_AGCACTTGGAGAGATACACT	AIFM3	169.947	336.276	329.736	103.207	159.608	93.1718	74.6764
[truncated: 75,443 more rows]
[truncated: 6 more columns]
