# Supplementary material for: Mutations in ALK signaling pathways conferring resistance to ALK inhibitor treatment lead to collateral vulnerabilities in neuroblastoma cells
Source: Mol Cancer. 2022 Jun 10;21:126. doi: 10.1186/s12943-022-01583-z (PMC9185889; doi:10.1186/s12943-022-01583-z)
Supplement: Supplementary file 3 — Additional file 3: Table S3. MAGeCK VISPR analysis. CRISPR-Cas9 knockout screen-MAGeCK VISPR analysis (related to Figure 1). [file 12943_2022_1583_MOESM3_ESM.xlsx]

## Sheet: Combined
Table S3 MAGeCK VISPR Analyses for the CRISPRCas9 knockout screens (related to Figure 1)
Ceritinib						Loratinib						DMSO
Gene	end|beta	end|z	end|p-value	pvalue -log10	end|fdr	Gene	end|beta	end|z	end|p-value	pvalue -log10	end|fdr	Gene	end|beta	end|z	end|p-value	end|fdr			0.001	3
SNRPF	2.6358	0.59904	0	#NUM!	0	SNRPF	3.4794	0.39468	5.2383e-05	4.28081	0.16667	SNRPF	-1.4783	-2.854	0.00041907	0.17021
ZNHIT3	2.6583	0.50336	0	#NUM!	0	ZNHIT3	2.9001	0.53162	0.00036668	3.43571	0.25926	ZNHIT3	-1.6036	-2.6403	0.00015715	0.097561		5e-05	4.30103
MED30	2.6846	0.58193	0	#NUM!	0	MED30	3.0532	0.49243	0.00015715	3.80369	0.25926	MED30	-2.2627	-1.4275	0	0		1e-05	5
C10orf126	2.6333	0.41968	0	#NUM!	0	C10orf126	2.8756	0.43736	0.00036668	3.43571	0.25926	C10orf126	-0.63052	-1.1532	0.04023	0.62745
GPX4	-1.7459	-3.7489	0	#NUM!	0	GPX4	-0.82869	-2.1994	0.085595	1.06755	0.83664	GPX4	-0.067795	-0.42032	0.74075	0.99402
UBA1	2.6595	0.54382	0	#NUM!	0	UBA1	2.9345	0.43943	0.0003143	3.50266	0.25926	UBA1	-0.0015186	-0.0080295	0.92357	0.99842
ATP6V1C1	-1.8372	-0.66096	0	#NUM!	0	ATP6V1C1	-1.2221	-0.62886	0.010477	1.97976	0.5848	ATP6V1C1	0.88709	0.73149	0.0015191	0.23611		3.50266
ELP4	2.4403	0.64846	5.2383e-05	4.28081	0.055556	ELP4	2.8494	0.57735	0.00036668	3.43571	0.25926	ELP4	-2.4646	-4.3245	0	0
GPN2	2.5404	0.55785	5.2383e-05	4.28081	0.055556	GPN2	3.0691	0.41811	0.00015715	3.80369	0.25926	GPN2	-1.4242	-2.2262	0.00057622	0.17391
ZNF626	2.4223	0.63313	5.2383e-05	4.28081	0.055556	ZNF626	3.1087	0.37751	5.2383e-05	4.28081	0.16667	ZNF626	-0.81319	-1.6635	0.014091	0.46946
FDX1L	2.5902	0.53506	5.2383e-05	4.28081	0.055556	FDX1L	2.4707	0.53323	0.002043	2.68973	0.44554	FDX1L	-0.755	-1.4621	0.019696	0.5206
C16orf59	2.5533	0.46866	5.2383e-05	4.28081	0.055556	C16orf59	2.9654	0.34309	0.00026192	3.58183	0.25926	C16orf59	-0.63692	-1.4211	0.039235	0.62654
RPS27	2.5573	0.4497	5.2383e-05	4.28081	0.055556	RPS27	3.4903	0.24838	5.2383e-05	4.28081	0.16667	RPS27	-1.0642	-1.1922	0.0032478	0.28311
KIAA0754	2.4222	0.58158	5.2383e-05	4.28081	0.055556	KIAA0754	2.715	0.50146	0.00073337	3.13468	0.31818	KIAA0754	-0.50282	-0.93699	0.086223	0.73978
ECD	2.4318	0.69573	5.2383e-05	4.28081	0.055556	ECD	2.0995	0.71251	0.0089052	2.05036	0.57912	ECD	0.13418	0.81238	0.67737	0.98409
NOL7	2.4613	0.63192	5.2383e-05	4.28081	0.055556	NOL7	2.5092	0.55844	0.0016763	2.77565	0.43836	NOL7	0.49604	1.0454	0.067365	0.69995
UBN2	-1.5212	-2.4083	5.2383e-05	4.28081	0.055556	UBN2	-2.2651	-1.6325	5.2383e-05	4.28081	0.16667	UBN2	0.92961	1.093	0.0011001	0.20792
GBP2	-1.5401	-2.6652	5.2383e-05	4.28081	0.055556	GBP2	-1.4029	-2.7415	0.0036145	2.44195	0.48936	GBP2	0.74964	1.1308	0.006286	0.35775
MRPL41	2.4092	0.75859	0.00010477	3.97976	0.095238	MRPL41	3.5621	0.36505	5.2383e-05	4.28081	0.16667	MRPL41	-2.9182	-2.7016	0	0
HSPA5	2.4106	0.57907	0.00010477	3.97976	0.095238	HSPA5	3.1943	0.37103	5.2383e-05	4.28081	0.16667	HSPA5	-1.3203	-2.1278	0.0009429	0.19792
CDK9	-1.4454	-1.2602	0.00010477	3.97976	0.095238	CDK9	-1.3778	-0.87168	0.0041383	2.38318	0.50273	CDK9	0.32313	0.59137	0.25013	0.92224
FOXRED1	2.3508	0.80273	0.00015715	3.80369	0.13043	FOXRED1	3.0151	0.43275	0.00020953	3.67875	0.25926	FOXRED1	-0.40475	-1.1836	0.1506	0.82026
NHLRC2	2.4018	0.51227	0.00015715	3.80369	0.13043	NHLRC2	2.8232	0.38562	0.00036668	3.43571	0.25926	NHLRC2	0.1059	0.2611	0.76124	0.99525
HIST1H2BL	2.3079	0.60707	0.00020953	3.67875	0.16	HIST1H2BL	2.1317	0.66459	0.0074908	2.12547	0.53759	HIST1H2BL	-0.098962	-0.277	0.65736	0.9817
KCND1	-1.3605	-2.6886	0.00020953	3.67875	0.16	KCND1	-1.0954	-1.0702	0.021687	1.6638	0.68137	KCND1	1.0074	0.9319	0.00047145	0.17391
MEPCE	2.2508	0.78402	0.00026192	3.58183	0.19231	MEPCE	2.4779	0.61123	0.0019382	2.7126	0.44554	MEPCE	-0.027278	-0.21639	0.85139	0.99842
C19orf52	2.2104	0.6259	0.00036668	3.43571	0.23684	C19orf52	2.0943	0.78072	0.0090623	2.04276	0.58033	C19orf52	-1.9981	-1.8445	5.2383e-05	0.043478
CSHL1	2.2163	0.68778	0.00036668	3.43571	0.23684	CSHL1	2.7037	0.4657	0.00073337	3.13468	0.31818	CSHL1	-0.36667	-1.0486	0.18759	0.86717
CCNA2	-1.3005	-0.87577	0.00036668	3.43571	0.23684	CCNA2	-0.87593	-0.68112	0.069618	1.15728	0.82611	CCNA2	0.60263	0.65048	0.025511	0.57275
OR7E24	2.2037	0.84555	0.00041907	3.37771	0.23684	OR7E24	2.8317	0.50529	0.00036668	3.43571	0.25926	OR7E24	-0.4077	-1.6816	0.14825	0.81919
PIAS3	2.2037	0.66079	0.00041907	3.37771	0.23684	PIAS3	2.6696	0.51423	0.00083814	3.07668	0.34043	PIAS3	0.42152	0.56619	0.1208	0.79041
NF1	2.1925	0.88393	0.00041907	3.37771	0.23684	NF1	2.5966	0.6134	0.0011001	2.95857	0.38182	NF1	0.24821	0.70897	0.39151	0.95517
CD3EAP	2.188	0.72478	0.00047145	3.32656	0.23684	CD3EAP	3.0869	0.30539	0.00015715	3.80369	0.25926	CD3EAP	-0.50813	-0.9555	0.083709	0.73382
XRCC4	-1.274	-1.1459	0.00047145	3.32656	0.23684	XRCC4	-0.86369	-0.8541	0.073284	1.13499	0.83274	XRCC4	-0.48505	-0.94246	0.095652	0.75851
TSPAN17	2.1883	0.69021	0.00047145	3.32656	0.23684	TSPAN17	2.6965	0.47161	0.00073337	3.13468	0.31818	TSPAN17	-0.3001	-0.75048	0.26721	0.92848
SPZ1	-1.2665	-0.76721	0.00047145	3.32656	0.23684	SPZ1	-1.3243	-0.67105	0.0058146	2.23548	0.53361	SPZ1	0.042	0.12651	0.94961	0.99842
METTL3	-1.269	-0.818	0.00047145	3.32656	0.23684	METTL3	-1.197	-0.78262	0.012362	1.90791	0.60488	METTL3	0.86513	0.75861	0.0018334	0.23649
KANSL2	-1.2726	-1.1253	0.00047145	3.32656	0.23684	KANSL2	-1.1957	-0.97358	0.012467	1.90424	0.60488	KANSL2	0.83813	0.91023	0.0025144	0.27273
SMARCD3	2.1832	0.8059	0.00052383	3.28081	0.25	SMARCD3	2.8128	0.50726	0.00036668	3.43571	0.25926	SMARCD3	-0.46954	-1.359	0.10435	0.76932
CST1	-1.2618	-3.7473	0.00052383	3.28081	0.25	CST1	-1.195	-3.4594	0.012624	1.8988	0.60488	CST1	0.3509	1.2845	0.20644	0.88363
EIF2S3	2.1789	0.70413	0.00057622	3.23941	0.26667	EIF2S3	2.6128	0.60286	0.0011001	2.95857	0.38182	EIF2S3	-0.37266	-0.92995	0.18104	0.85799
RPL18A	2.1514	0.84292	0.0006286	3.20163	0.26667	RPL18A	2.7832	0.60501	0.00047145	3.32656	0.27273	RPL18A	-1.3618	-2.6177	0.00083814	0.19792
AURKA	2.1452	0.6371	0.0006286	3.20163	0.26667	AURKA	2.4118	0.47135	0.0025144	2.59957	0.45283	AURKA	0.29785	0.36708	0.29649	0.93908
USO1	-1.246	-1.3174	0.0006286	3.20163	0.26667	USO1	-1.4528	-1.0706	0.0023573	2.62759	0.44554	USO1	0.94757	0.88373	0.0010477	0.20408
RAD50	2.1521	0.81223	0.0006286	3.20163	0.26667	RAD50	2.513	0.59383	0.0016763	2.77565	0.43836	RAD50	0.18297	0.96826	0.54631	0.96865
DDB1	2.1406	0.59872	0.00068098	3.16687	0.2766	DDB1	2.9621	0.35886	0.00026192	3.58183	0.25926	DDB1	-1.0327	-1.7682	0.0036668	0.29046
MLLT10	-1.2347	-1.6549	0.00068098	3.16687	0.2766	MLLT10	-0.97765	-0.98882	0.042535	1.37125	0.77841	MLLT10	-0.1215	-0.24789	0.60115	0.97524
NUS1	2.1324	0.75966	0.00073337	3.13468	0.29167	NUS1	2.7454	0.55658	0.00057622	3.23941	0.31429	NUS1	-0.81765	-1.6573	0.013567	0.46416
NDUFA2	2.1277	0.83177	0.00078575	3.10472	0.29412	NDUFA2	2.8011	0.52744	0.00041907	3.37771	0.26667	NDUFA2	-0.45514	-1.5538	0.11367	0.77666
C20orf27	2.1305	0.79555	0.00078575	3.10472	0.29412	C20orf27	2.3894	0.65166	0.0026192	2.58183	0.45455	C20orf27	0.00062968	0.0018648	0.92954	0.99842
C14orf80	2.1242	0.69868	0.00078575	3.10472	0.29412	C14orf80	2.7879	0.45193	0.00041907	3.37771	0.26667	C14orf80	0.013792	0.044634	0.96695	0.99868
DAPK2	-1.2113	-4.3171	0.00083814	3.07668	0.30769	DAPK2	-1.7005	-2.9533	0.00041907	3.37771	0.26667	DAPK2	0.47198	1.4892	0.080828	0.72916
KLHL9	-1.193	-1.9339	0.0009429	3.02553	0.33962	KLHL9	-0.27	-0.53662	0.52682	0.278338	0.97276	KLHL9	-0.030772	-0.079176	0.84164	0.99764
PIGB	-1.1841	-1.3275	0.00099529	3.00205	0.34545	PIGB	-0.58414	-1.0053	0.21902	0.659516	0.90852	PIGB	0.19665	0.71494	0.51315	0.96728
DDX49	-1.1837	-0.74754	0.00099529	3.00205	0.34545	DDX49	-1.309	-0.79843	0.006286	2.20163	0.53361	DDX49	1.1555	0.7479	0	0		p-value >0.001
IFNGR2	2.1058	0.61144	0.0011001	2.95857	0.35484	IFNGR2	2.5297	0.4627	0.0015191	2.81841	0.42029	IFNGR2	-1.0053	-1.6269	0.0043478	0.31698
MRPL50	2.1063	0.74433	0.0011001	2.95857	0.35484	MRPL50	2.2965	0.65352	0.0034573	2.46126	0.47143	MRPL50	-0.69007	-1.525	0.028601	0.58805
FOS	2.0874	0.70324	0.0011524	2.9384	0.35484	FOS	2.1761	0.62084	0.0064955	2.18739	0.53361	FOS	-0.75461	-1.3867	0.019696	0.5206
MRPL9	2.0979	0.71738	0.0011524	2.9384	0.35484	MRPL9	2.6002	0.49524	0.0011001	2.95857	0.38182	MRPL9	-0.48598	-1.1578	0.095233	0.75687
KIF11	2.0931	0.66855	0.0011524	2.9384	0.35484	KIF11	2.198	0.64206	0.0059717	2.2239	0.53361	KIF11	-0.016157	-0.034491	0.88245	0.99842
LCN9	-1.1597	-3.0494	0.0011524	2.9384	0.35484	LCN9	-0.98281	-2.3681	0.040964	1.3876	0.76969	LCN9	0.45701	1.0945	0.091566	0.74733
CSK	2.08	0.96031	0.0011524	2.9384	0.35484	CSK	2.389	0.72941	0.0026192	2.58183	0.45455	CSK	0.16829	1.5719	0.58366	0.9752
ZNF493	-1.148	-2.2007	0.0012048	2.91909	0.36508	ZNF493	-1.2363	-1.3723	0.0096909	2.01364	0.5848	ZNF493	0.60166	1.1772	0.025982	0.57275
DDX42	2.0753	0.68251	0.0012572	2.9006	0.36923	DDX42	2.6655	0.46868	0.00083814	3.07668	0.34043	DDX42	0.65055	0.74725	0.016553	0.50079
CLEC4D	-1.1431	-3.5729	0.0012572	2.9006	0.36923	CLEC4D	-1.8297	-1.5994	0.00015715	3.80369	0.25926	CLEC4D	0.50174	1.1079	0.064641	0.69995
SLCO6A1	2.0621	0.91143	0.0014144	2.84943	0.3913	SLCO6A1	2.4552	0.65742	0.0021477	2.66803	0.44554	SLCO6A1	-0.20392	-1.1865	0.42499	0.95769
UROD	-1.1302	-3.9309	0.0014144	2.84943	0.3913	UROD	-1.0882	-4.0477	0.02242	1.64936	0.68513	UROD	-0.0049069	-0.02739	0.91273	0.99842
CTR9	2.0592	0.78208	0.0014144	2.84943	0.3913	CTR9	2.3671	0.60978	0.0028811	2.54044	0.47143	CTR9	0.20001	0.37956	0.5054	0.96523
GTPBP4	-1.1334	-1.6381	0.0014144	2.84943	0.3913	GTPBP4	-0.77429	-0.74582	0.10754	0.96843	0.85837	GTPBP4	0.66736	0.7452	0.013777	0.46466
NOP2	2.0479	0.70281	0.0015191	2.81841	0.41429	NOP2	2.0179	0.7383	0.012258	1.91158	0.60488	NOP2	-0.55022	-1.1419	0.065165	0.69995
SMU1	2.0437	0.80258	0.0015715	2.80369	0.42254	SMU1	1.9742	0.85096	0.013882	1.85755	0.61663	SMU1	-1.0348	-2.0964	0.0036668	0.29046
USP18	-1.112	-5.1826	0.0016763	2.77565	0.44444	USP18	-1.282	-4.252	0.0074384	2.12852	0.53759	USP18	0.40607	1.6559	0.1363	0.80801
GABRP	-1.1014	-4.106	0.0017287	2.76228	0.44595	GABRP	-1.0143	-1.5678	0.034573	1.46126	0.73894	GABRP	0.11635	0.4938	0.72996	0.99351
TMEM212	-1.111	-4.3515	0.0017287	2.76228	0.44595	TMEM212	-1.6462	-4.4898	0.0006286	3.20163	0.31579	TMEM212	0.47186	1.4448	0.080985	0.72916
P3H1	2.0078	0.68355	0.0018858	2.7245	0.48	P3H1	2.3477	0.56933	0.0030906	2.50996	0.47143	P3H1	-0.020289	-0.041351	0.87056	0.99842
MBOAT2	-1.0958	-2.1642	0.0019382	2.7126	0.48052	MBOAT2	-0.73858	-0.90216	0.12431	0.905494	0.87743	MBOAT2	0.5152	0.76988	0.057674	0.69332
AFP	-1.0922	-4.2163	0.0019382	2.7126	0.48052	AFP	-1.5123	-3.3074	0.0019382	2.7126	0.44554	AFP	0.49049	1.3264	0.070089	0.70922
TNPO3	-1.0874	-1.2755	0.002043	2.68973	0.5	TNPO3	-0.29639	-0.42731	0.49644	0.304133	0.96886	TNPO3	0.11887	0.44103	0.72174	0.99219
ENTHD2	1.9942	0.77633	0.0020953	2.67875	0.5	ENTHD2	2.6826	0.45271	0.00078575	3.10472	0.33333	ENTHD2	-1.1355	-2.5113	0.0022001	0.2625
B3GAT3	-1.0705	-1.5926	0.0021477	2.66803	0.5	B3GAT3	-0.96465	-1.7491	0.045678	1.34029	0.78212	B3GAT3	0.1138	0.43314	0.73761	0.99402
EDF1	-1.0668	-1.663	0.0022001	2.65756	0.5	EDF1	-1.1201	-1.4256	0.019434	1.71144	0.67833	EDF1	0.47286	0.91087	0.080251	0.72908
RUVBL1	1.9802	0.86734	0.0022525	2.64734	0.5	RUVBL1	2.411	0.73143	0.0025144	2.59957	0.45283	RUVBL1	-1.0126	-1.5998	0.0041383	0.30739
LMNTD2	1.9875	0.9929	0.0022525	2.64734	0.5	LMNTD2	2.3471	0.72114	0.0030906	2.50996	0.47143	LMNTD2	-0.20284	-0.86337	0.42719	0.95769
C19orf12	1.9814	0.78226	0.0022525	2.64734	0.5	C19orf12	2.4718	0.51745	0.002043	2.68973	0.44554	C19orf12	-0.19627	-0.57452	0.43934	0.95939
PRKAG2	-1.0635	-3.9275	0.0023573	2.62759	0.5	PRKAG2	-0.91214	-2.8319	0.058827	1.23042	0.80973	PRKAG2	0.70524	1.1578	0.0097433	0.41333
MRPL3	1.9736	0.73815	0.0024096	2.61806	0.5	MRPL3	1.7961	0.89325	0.024201	1.61617	0.69729	MRPL3	-0.57248	-1.4496	0.057936	0.69438
ATP13A1	1.9693	0.81174	0.002462	2.60871	0.5	ATP13A1	2.246	0.67908	0.0046097	2.33633	0.50273	ATP13A1	-0.28088	-1.113	0.29419	0.93908
DIO2	-1.057	-2.9791	0.002462	2.60871	0.5	DIO2	-1.4846	-2.1792	0.0022001	2.65756	0.44554	DIO2	0.35276	0.8012	0.20293	0.87826
USP46	-1.0596	-1.6673	0.002462	2.60871	0.5	USP46	-1.6716	-1.6609	0.00047145	3.32656	0.27273	USP46	0.85878	1.1425	0.0018334	0.23649
MIPEP	1.9631	0.94174	0.0025144	2.59957	0.5	MIPEP	2.1184	0.73802	0.0078575	2.10472	0.54152	MIPEP	-0.46646	-1.0725	0.10613	0.76932
POLR2J	-1.0497	-0.95294	0.0025144	2.59957	0.5	POLR2J	-0.66178	-0.78281	0.16679	0.77783	0.90324	POLR2J	0.45368	0.7954	0.093766	0.75147
NDN	1.9622	0.98922	0.0025668	2.59061	0.5	NDN	2.5315	0.62568	0.0015191	2.81841	0.42029	NDN	0.1037	0.53069	0.76841	0.99525
EIF2B5	1.9594	0.81645	0.0025668	2.59061	0.5	EIF2B5	2.2159	0.59421	0.0055526	2.2555	0.53361	EIF2B5	0.85942	0.84983	0.0018334	0.23649
PTHLH	-1.0481	-3.0892	0.0025668	2.59061	0.5	PTHLH	-1.7613	-3.7341	0.00026192	3.58183	0.25926	PTHLH	0.37441	1.3766	0.17287	0.84248
OR2W1	-1.0469	-4.6801	0.0026192	2.58183	0.5	OR2W1	-1.3642	-5.6732	0.0044526	2.35139	0.50273	OR2W1	0.51953	1.6042	0.056155	0.68802
FITM2	1.9526	0.91932	0.0027239	2.56481	0.5	FITM2	2.2029	0.757	0.0058146	2.23548	0.53361	FITM2	0.10787	0.41808	0.75542	0.99402
ZBTB8OS	1.9468	0.82812	0.0027763	2.55653	0.5	ZBTB8OS	2.3508	0.625	0.0030906	2.50996	0.47143	ZBTB8OS	-0.25001	-1.5402	0.34201	0.94695
TSC2	1.9509	0.90049	0.0027763	2.55653	0.5	TSC2	0.74217	1.0846	0.36202	0.441267	0.95029	TSC2	0.31575	1.4681	0.26281	0.92787
KRTCAP3	1.9447	0.91003	0.0028811	2.54044	0.5	KRTCAP3	2.2647	0.70705	0.0040335	2.39432	0.50273	KRTCAP3	-0.28178	-1.5739	0.29293	0.93841
DNLZ	1.9392	0.87911	0.0029335	2.53261	0.5	DNLZ	2.3032	0.72747	0.0034573	2.46126	0.47143	DNLZ	-1.6144	-3.5462	0.00010477	0.071429
DUSP19	1.9375	0.94528	0.0029335	2.53261	0.5	DUSP19	1.6976	1.0002	0.03143	1.50266	0.72848	DUSP19	0.4758	1.0877	0.07868	0.72846
RPLP1	1.9347	0.60832	0.0029859	2.52492	0.5	RPLP1	1.8936	0.66452	0.01802	1.74425	0.66538	RPLP1	-0.15056	-0.28518	0.52981	0.968
RPTOR	-1.0344	-0.60583	0.0030382	2.51738	0.5	RPTOR	-0.35541	-0.35788	0.42839	0.368161	0.95564	RPTOR	0.55815	0.64219	0.039602	0.62654
ARHGAP5	-1.0346	-1.3366	0.0030382	2.51738	0.5	ARHGAP5	-1.0871	-1.1546	0.02263	1.64532	0.68513	ARHGAP5	0.4118	0.82682	0.13059	0.80537
COPE	1.9312	0.84982	0.0030906	2.50996	0.5	COPE	1.7108	0.8598	0.030173	1.52038	0.72396	COPE	-0.34532	-0.75992	0.21137	0.88857
RHOA	-1.0336	-1.8536	0.0030906	2.50996	0.5	RHOA	-0.4302	-0.76427	0.34919	0.456938	0.94694	RHOA	-0.17982	-0.65199	0.4671	0.96041
INTS8	-1.0329	-0.71251	0.0030906	2.50996	0.5	INTS8	-0.0030764	-0.0032091	0.86427	0.0633506	0.99746	INTS8	0.37814	0.47869	0.16784	0.83749
COMMD3-BMI1	-1.0309	-2.8178	0.0030906	2.50996	0.5	COMMD3-BMI1	-1.1556	-2.8236	0.016134	1.79226	0.64476	COMMD3-BMI1	0.49657	1.0087	0.067103	0.69995
ACAD10	1.9264	0.72756	0.003143	2.50266	0.5	ACAD10	2.2262	0.61024	0.0050812	2.29403	0.52151	ACAD10	-1.0177	-2.3579	0.0040335	0.30435
VARS	1.9291	0.92658	0.003143	2.50266	0.5	VARS	2.9832	0.52202	0.00026192	3.58183	0.25926	VARS	-1.0602	-2.1666	0.0032478	0.28311
CDK11B	-1.0293	-0.6913	0.0031954	2.49547	0.5	CDK11B	-0.63749	-0.55501	0.1813	0.741602	0.90701	CDK11B	1.0313	0.76971	0.0003143	0.13953
RNASEK	-1.0296	-2.2957	0.0031954	2.49547	0.5	RNASEK	-0.76431	-1.6035	0.112	0.950782	0.86397	RNASEK	0.62276	1.0929	0.021268	0.53525
DDAH1	-1.029	-0.96595	0.0032478	2.48841	0.5	DDAH1	-0.30224	-0.36141	0.49005	0.30976	0.96851	DDAH1	-0.16866	-0.3106	0.49115	0.965
CDH8	-1.0276	-2.293	0.0032478	2.48841	0.5	CDH8	-1.2968	-1.061	0.0069146	2.16023	0.53759	CDH8	0.63061	0.99547	0.019539	0.5206
ESCO1	-1.0284	-3.0943	0.0032478	2.48841	0.5	ESCO1	-1.2374	-2.7072	0.0096386	2.01599	0.58413	ESCO1	0.40689	1.5158	0.13531	0.80561
ZPR1	1.92	0.90323	0.0033002	2.48146	0.5	ZPR1	2.2779	0.67204	0.0037716	2.42347	0.4898	ZPR1	-0.39887	-0.95245	0.15521	0.82632
C15orf26	-1.0234	-3.5734	0.0033002	2.48146	0.5	C15orf26	-0.1025	-0.4387	0.73761	0.132173	0.99002	C15orf26	-0.038978	-0.1542	0.81849	0.99525
SHROOM4	1.9175	0.92983	0.0033525	2.47463	0.5	SHROOM4	1.7536	1.02	0.027397	1.5623	0.71314	SHROOM4	-0.2818	-0.84202	0.29288	0.9384
LSM6	-1.0215	-1.5716	0.0033525	2.47463	0.5	LSM6	-1.0906	-0.91073	0.022158	1.65447	0.68336	LSM6	0.015484	0.026665	0.97218	0.99868
FANCM	-1.0223	-1.4285	0.0033525	2.47463	0.5	FANCM	-1.1018	-1.0083	0.021163	1.67442	0.67833	FANCM	0.58519	0.87739	0.030225	0.59031
OR5H6	-1.0203	-2.5929	0.0033525	2.47463	0.5	OR5H6	-0.77526	-1.4222	0.10718	0.969886	0.85837	OR5H6	0.18384	1.3642	0.544	0.96803
BMP1	-1.0214	-2.5982	0.0033525	2.47463	0.5	BMP1	-1.1243	-2.5611	0.019015	1.7209	0.67658	BMP1	0.4372	1.4212	0.10665	0.76932
KIF1BP	1.9074	0.69673	0.0034573	2.46126	0.5	KIF1BP	2.2837	0.55616	0.0037716	2.42347	0.4898	KIF1BP	-0.82869	-1.4578	0.012677	0.45234
SNAPC3	-1.0142	-3.3068	0.0034573	2.46126	0.5	SNAPC3	-0.46814	-1.4437	0.3109	0.507379	0.94052	SNAPC3	-0.48062	-1.271	0.097538	0.76124
ZNF296	1.9089	0.99389	0.0034573	2.46126	0.5	ZNF296	2.0504	0.85582	0.010529	1.97761	0.58551	ZNF296	-0.21872	-1.1789	0.39754	0.95769
SPATA17	1.907	0.88489	0.0034573	2.46126	0.5	SPATA17	2.4378	0.61067	0.0023049	2.63735	0.44554	SPATA17	-0.081767	-0.57951	0.70367	0.99015
RC3H1	1.9086	0.66011	0.0034573	2.46126	0.5	RC3H1	2.7079	0.4168	0.00073337	3.13468	0.31818	RC3H1	-0.37792	-0.54131	0.1747	0.8461
NELL1	1.9126	0.85176	0.0034573	2.46126	0.5	NELL1	2.6083	0.49957	0.0011001	2.95857	0.38182	NELL1	0.36928	0.65698	0.18015	0.85654
IMPDH2	-1.0139	-3.903	0.0034573	2.46126	0.5	IMPDH2	-1.1761	-3.3932	0.013986	1.85431	0.61663	IMPDH2	0.27386	1.094	0.34159	0.94695
GORASP2	1.9	1.0226	0.0035097	2.45473	0.5	GORASP2	2.512	0.62226	0.0016763	2.77565	0.43836	GORASP2	-0.72656	-2.5754	0.022839	0.5519
RPL38	1.9058	0.9024	0.0035097	2.45473	0.5	RPL38	2.7178	0.49094	0.00073337	3.13468	0.31818	RPL38	-0.50135	-1.4776	0.086852	0.74023
GBF1	1.8999	0.93763	0.0035097	2.45473	0.5	GBF1	2.175	0.74645	0.0064955	2.18739	0.53361	GBF1	-0.17119	-0.57837	0.4857	0.965
KRT19	1.9013	0.92758	0.0035097	2.45473	0.5	KRT19	2.2159	0.70975	0.0055526	2.2555	0.53361	KRT19	0.14312	0.4311	0.65275	0.98157
TRIM8	-1.0128	-3.7098	0.0035097	2.45473	0.5	TRIM8	-1.5098	-4.4778	0.0019382	2.7126	0.44554	TRIM8	0.69946	1.1823	0.01032	0.41336
WDR78	1.894	0.66927	0.0036145	2.44195	0.5	WDR78	1.9983	0.68535	0.012939	1.8881	0.60488	WDR78	-0.59724	-1.1193	0.049293	0.65989
MRPL13	-1.0112	-2.5212	0.0036145	2.44195	0.5	MRPL13	-0.88356	-1.5322	0.066998	1.17394	0.82293	MRPL13	0.25815	1.24	0.37197	0.95292
NSFL1C	1.8951	1.0562	0.0036145	2.44195	0.5	NSFL1C	2.0855	0.82565	0.0092719	2.03283	0.58033	NSFL1C	0.37693	1.4058	0.16909	0.83844
BMPR1B	-1.0109	-4.8324	0.0036145	2.44195	0.5	BMPR1B	-1.1957	-4.6235	0.012467	1.90424	0.60488	BMPR1B	0.29756	1.8366	0.29712	0.93908
MYRF	-1.0091	-1.2895	0.0037192	2.42955	0.5035	MYRF	-0.52407	-0.76411	0.26537	0.576148	0.92511	MYRF	-0.26532	-0.85346	0.31839	0.94402
KAT8	-1.0082	-0.76301	0.0037192	2.42955	0.5035	KAT8	-0.1892	-0.24221	0.62708	0.202677	0.9785	KAT8	0.56631	0.77444	0.036564	0.61879
RPL3	-1.0042	-0.94829	0.0037716	2.42347	0.5035	RPL3	-0.82159	-0.9353	0.088109	1.05498	0.83664	RPL3	0.10635	0.2641	0.75993	0.99486
PRDX6	-1.0061	-2.6306	0.0037716	2.42347	0.5035	PRDX6	-0.94672	-1.3987	0.049921	1.30172	0.78753	PRDX6	0.3428	1.0195	0.21875	0.89575
LENG9	-1.004	-3.6828	0.0037716	2.42347	0.5035	LENG9	-1.4998	-2.7691	0.002043	2.68973	0.44554	LENG9	0.46484	1.1034	0.085385	0.73634
C15orf27	-0.99769	-2.8418	0.003824	2.41748	0.50685	C15orf27	-0.61133	-1.6348	0.19885	0.701474	0.90701	C15orf27	-0.14516	-0.58735	0.54191	0.968
ECT2	1.8838	0.90018	0.0038764	2.41157	0.50685	ECT2	1.4888	1.011	0.05956	1.22505	0.80973	ECT2	-0.73835	-1.7734	0.021582	0.53716
ZFX	-0.9957	-2.0215	0.0038764	2.41157	0.50685	ZFX	-0.96114	-1.8775	0.046464	1.33288	0.78212	ZFX	-0.16467	-0.61696	0.49932	0.96523
BACH1	1.8788	0.94726	0.0040859	2.38871	0.53061	BACH1	2.5753	0.53446	0.0012048	2.91909	0.38983	BACH1	-0.44502	-1.7041	0.12064	0.79032
PPA2	1.8715	0.75451	0.0041907	2.37771	0.53086	PPA2	2.0927	0.65406	0.0092195	2.03529	0.58033	PPA2	-1.8219	-2.0154	5.2383e-05	0.043478
DRAP1	1.8745	0.7608	0.0041907	2.37771	0.53086	DRAP1	2.5584	0.50211	0.0012048	2.91909	0.38983	DRAP1	-0.30662	-0.89552	0.25851	0.92442
STMN4	1.8759	1.0348	0.0041907	2.37771	0.53086	STMN4	2.1348	0.80962	0.0073337	2.13468	0.53759	STMN4	-0.003134	-0.018454	0.91844	0.99842
TTC19	-0.98203	-1.5823	0.0042954	2.367	0.53086	TTC19	-0.35526	-0.74067	0.42844	0.36811	0.95564	TTC19	0.22074	0.50241	0.45437	0.95941
NIT2	-0.98488	-2.9764	0.0042954	2.367	0.53086	NIT2	-0.77996	-1.2966	0.1054	0.977159	0.85806	NIT2	0.4479	1.095	0.099109	0.76311
COPS2	1.8665	0.89355	0.0043478	2.36173	0.53086	COPS2	2.0308	0.74584	0.011786	1.92863	0.60488	COPS2	-0.25893	-0.67905	0.32787	0.94402
SLC39A3	1.8668	1.0377	0.0043478	2.36173	0.53086	SLC39A3	2.5023	0.62524	0.0017287	2.76228	0.44	SLC39A3	-0.10158	-0.50721	0.65102	0.98157
BIRC3	1.8632	0.73662	0.0044526	2.35139	0.53086	BIRC3	1.8565	0.77805	0.020272	1.6931	0.67833	BIRC3	-0.71971	-1.3419	0.02373	0.56134
AIMP1	1.8594	0.7069	0.0044526	2.35139	0.53086	AIMP1	2.1735	0.58051	0.0064955	2.18739	0.53361	AIMP1	-0.55243	-1.0597	0.064327	0.69995
CEP85L	1.8638	0.7109	0.0044526	2.35139	0.53086	CEP85L	2.1341	0.62671	0.0073861	2.13158	0.53759	CEP85L	-0.18688	-0.31532	0.45464	0.95954
PSMC5	-0.97665	-1.1392	0.0044526	2.35139	0.53086	PSMC5	-0.77835	-0.88543	0.10602	0.974612	0.85837	PSMC5	0.78103	0.89158	0.0049764	0.33564
TRPC1	-0.97667	-1.1296	0.0044526	2.35139	0.53086	TRPC1	-1.2745	-1.168	0.0077528	2.11054	0.53818	TRPC1	0.47834	1.0912	0.077056	0.72562
TIMELESS	1.8563	0.83336	0.004505	2.34631	0.53086	TIMELESS	1.9152	0.97644	0.016972	1.77027	0.65392	TIMELESS	-0.13751	-0.41261	0.56029	0.9707
GAREML	-0.9752	-2.0756	0.004505	2.34631	0.53086	GAREML	-0.77709	-1.7264	0.1065	0.97265	0.85837	GAREML	0.079889	0.26004	0.83976	0.99764
LTB	-0.97264	-2.5895	0.004505	2.34631	0.53086	LTB	-0.64776	-1.1373	0.17522	0.756416	0.90701	LTB	0.56178	1.3145	0.038502	0.62638
CDK6	-0.96836	-2.1369	0.0046097	2.33633	0.53988	CDK6	-0.69863	-1.1782	0.14542	0.837376	0.88889	CDK6	-0.01307	-0.035961	0.89052	0.99842
ANAPC1	1.8372	0.74723	0.0048193	2.31702	0.55682	ANAPC1	1.9564	0.67543	0.01472	1.83209	0.61758	ANAPC1	-0.81545	-1.5068	0.013829	0.46561
DDX11	1.8453	0.91664	0.0048193	2.31702	0.55682	DDX11	2.5252	0.54637	0.0015715	2.80369	0.42857	DDX11	-0.23333	-0.99524	0.36972	0.95142
COPB1	1.8315	0.78246	0.004924	2.30768	0.55682	COPB1	2.0276	0.722	0.011943	1.92289	0.60488	COPB1	-0.099126	-0.23497	0.65673	0.9817
ACSM2A	-0.96408	-3.6171	0.004924	2.30768	0.55682	ACSM2A	-1.3188	-3.7888	0.0059717	2.2239	0.53361	ACSM2A	0.35408	1.1987	0.2011	0.87631
SERPINA11	1.8255	0.78699	0.0049764	2.30308	0.55682	SERPINA11	1.7257	0.87118	0.029073	1.53651	0.72338	SERPINA11	-0.51827	-1.146	0.079047	0.72863
TBCA	1.8243	0.87269	0.0050288	2.29854	0.55682	TBCA	2.2345	0.6674	0.0048193	2.31702	0.50273	TBCA	-0.71283	-1.7415	0.024987	0.57177
TMEM40	1.8147	0.92951	0.0050288	2.29854	0.55682	TMEM40	2.4993	0.55906	0.0017287	2.76228	0.44	TMEM40	-0.39564	-0.98354	0.15773	0.82861
PKN2	1.8196	1.051	0.0050288	2.29854	0.55682	PKN2	2.1695	0.76947	0.0066003	2.18044	0.53361	PKN2	0.090138	0.38992	0.80864	0.99525
CHMP3	1.82	0.81009	0.0050288	2.29854	0.55682	CHMP3	2.5356	0.54064	0.001362	2.86582	0.41935	CHMP3	0.2713	0.54366	0.34673	0.94883
HIST2H3D	1.8144	0.97235	0.0050812	2.29403	0.55682	HIST2H3D	2.531	0.62109	0.0015191	2.81841	0.42029	HIST2H3D	-1.5368	-1.403	0.00020953	0.097561
GNB2L1	1.8108	0.7646	0.0051336	2.28958	0.55682	GNB2L1	2.3057	0.5744	0.0034573	2.46126	0.47143	GNB2L1	-1.0548	-1.4951	0.0033525	0.28696
YPEL5	1.8076	0.95728	0.0051336	2.28958	0.55682	YPEL5	1.7295	0.93008	0.028811	1.54044	0.71895	YPEL5	-0.11415	-0.36017	0.62017	0.97755
SLC35F4	1.811	0.78775	0.0051336	2.28958	0.55682	SLC35F4	2.0554	0.67171	0.010477	1.97976	0.5848	SLC35F4	-0.0036027	-0.0076012	0.91682	0.99842
RARS2	1.8041	1.0002	0.005186	2.28517	0.55932	RARS2	2.0353	0.81944	0.011629	1.93446	0.60488	RARS2	-0.41935	-1.3565	0.13887	0.8117
ZNF639	1.7922	1.0082	0.0053955	2.26797	0.57222	ZNF639	1.974	0.88077	0.013882	1.85755	0.61663	ZNF639	0.045153	0.11865	0.94013	0.99842
LHX8	-0.95512	-3.3784	0.0053955	2.26797	0.57222	LHX8	-0.72835	-1.8338	0.1297	0.88706	0.88395	LHX8	0.29654	0.82586	0.29848	0.93908
E2F3	-0.95425	-2.8446	0.0053955	2.26797	0.57222	E2F3	-0.85205	-2.4484	0.078156	1.10704	0.83626	E2F3	0.6564	1.3346	0.015663	0.49259
BANP	1.7858	0.70782	0.0055003	2.25961	0.58011	BANP	2.2617	0.60793	0.0041907	2.37771	0.50273	BANP	-0.875	-1.5794	0.0092719	0.40503
TBL1X	1.7813	1.0261	0.0057098	2.24338	0.59239	TBL1X	2.2099	0.70056	0.0056574	2.24738	0.53361	TBL1X	-0.34186	-1.1685	0.21556	0.89166
KLHL15	-0.95037	-2.149	0.0057098	2.24338	0.59239	KLHL15	-0.55535	-1.0172	0.24102	0.617947	0.91727	KLHL15	0.24176	0.65561	0.40691	0.95769
SMARCD2	-0.95069	-2.8502	0.0057098	2.24338	0.59239	SMARCD2	-0.53026	-1.5606	0.26082	0.583659	0.92284	SMARCD2	0.2355	0.81966	0.42064	0.95769
GRIN2A	1.776	1.0468	0.0058146	2.23548	0.6	GRIN2A	2.1827	0.76313	0.0063384	2.19802	0.53361	GRIN2A	0.46128	1.3828	0.088161	0.74185
CDC42	-0.94693	-2.5978	0.0058669	2.23159	0.60106	CDC42	-0.46662	-1.1845	0.31215	0.505637	0.94052	CDC42	-0.061288	-0.19763	0.75647	0.99402
GRIA3	1.7708	0.91918	0.0059193	2.22773	0.60106	GRIA3	2.1517	0.70703	0.006967	2.15695	0.53759	GRIA3	-0.79505	-2.4433	0.015925	0.49431
GRP	-0.94617	-1.9339	0.0059193	2.22773	0.60106	GRP	-1.7317	-1.5828	0.00026192	3.58183	0.25926	GRP	0.10797	0.3289	0.75506	0.99402
GCSH	-0.94555	-1.5345	0.0059717	2.2239	0.60209	GCSH	-0.27499	-0.58078	0.52074	0.283379	0.97276	GCSH	-0.24493	-1.1227	0.35039	0.95001
CKAP2	-0.94476	-3.8426	0.0060241	2.22011	0.60209	CKAP2	-1.1471	-2.869	0.016867	1.77296	0.65182	CKAP2	-0.097561	-0.61811	0.6616	0.98248
ATR	-0.94516	-1.2711	0.0060241	2.22011	0.60209	ATR	-0.55216	-0.91468	0.24306	0.614287	0.91727	ATR	0.028265	0.075937	0.99146	0.99868
RPP21	1.7663	0.86439	0.0061289	2.21262	0.60606	RPP21	2.462	0.55974	0.002043	2.68973	0.44554	RPP21	-0.56189	-1.1966	0.061446	0.69995
KRBOX1	1.7654	1.0324	0.0061289	2.21262	0.60606	KRBOX1	2.2585	0.70456	0.0042431	2.37232	0.50273	KRBOX1	0.22023	1.13	0.45547	0.96003
INPP1	-0.94282	-1.8062	0.0062336	2.20526	0.60606	INPP1	-0.63392	-1.4914	0.18339	0.736624	0.90701	INPP1	-0.068269	-0.23766	0.73934	0.99402
ANP32A	1.7625	1.0181	0.006286	2.20163	0.60606	ANP32A	2.0222	0.78094	0.012205	1.91346	0.60488	ANP32A	-0.80256	-2.2058	0.014982	0.48316
PPIL4	1.763	0.88588	0.006286	2.20163	0.60606	PPIL4	2.3468	0.59259	0.0030906	2.50996	0.47143	PPIL4	-0.8345	-1.5833	0.012048	0.43726
USP1	1.7634	0.7533	0.006286	2.20163	0.60606	USP1	2.2568	0.71368	0.0042431	2.37232	0.50273	USP1	-0.68493	-1.248	0.029492	0.5883
PSMD11	1.7625	0.78138	0.006286	2.20163	0.60606	PSMD11	2.6237	0.49227	0.00099529	3.00205	0.38182	PSMD11	-0.08129	-0.16775	0.7044	0.99015
HIRA	1.7609	1.1612	0.0063384	2.19802	0.60804	HIRA	2.2916	0.77038	0.0034573	2.46126	0.47143	HIRA	-0.60429	-2.0648	0.047302	0.65768
FCRL2	-0.93645	-1.2336	0.0064955	2.18739	0.61463	FCRL2	-0.79712	-1.0404	0.09869	1.00573	0.85514	FCRL2	0.40918	0.84675	0.13342	0.80537
LRR1	-0.93508	-1.1999	0.0065479	2.1839	0.61463	LRR1	0.37519	0.69608	0.68748	0.16274	0.98162	LRR1	-0.20731	-0.47594	0.41896	0.95769
GNB1L	1.7516	0.81844	0.0065479	2.1839	0.61463	GNB1L	2.1434	0.67364	0.0072289	2.14093	0.53759	GNB1L	-0.1411	-0.33597	0.55175	0.9698
ATP6V0D2	-0.93531	-1.0322	0.0065479	2.1839	0.61463	ATP6V0D2	-0.95443	-1.027	0.048245	1.31655	0.78736	ATP6V0D2	0.27508	0.5485	0.33887	0.94695
RSG1	1.7505	1.0588	0.0066003	2.18044	0.61463	RSG1	2.0616	0.8327	0.010162	1.99302	0.5848	RSG1	-0.74986	-2.3028	0.020063	0.52394
REEP6	1.7495	1.0601	0.0066003	2.18044	0.61463	REEP6	1.8515	0.82637	0.020482	1.68863	0.67833	REEP6	-0.26349	-1.1197	0.32101	0.94402
AGPS	-0.93378	-2.0685	0.0067051	2.17359	0.61722	AGPS	-1.305	-1.9608	0.0064955	2.18739	0.53361	AGPS	0.18668	0.52359	0.53793	0.968
IFNAR1	-0.93389	-3.4911	0.0067051	2.17359	0.61722	IFNAR1	-0.89574	-2.8651	0.063803	1.19516	0.81957	IFNAR1	0.37692	1.1415	0.16915	0.83848
ADORA1	1.7461	0.76053	0.0067575	2.17021	0.61722	ADORA1	2.0244	0.71025	0.012101	1.91718	0.60488	ADORA1	-0.14373	-0.25807	0.54494	0.96853
OSMR	1.7455	1.1139	0.0067575	2.17021	0.61722	OSMR	2.0871	0.88998	0.0092195	2.03529	0.58033	OSMR	0.3925	1.3879	0.15134	0.82214
MPP5	-0.93173	-2.098	0.0069146	2.16023	0.62559	MPP5	-0.14239	-0.21839	0.68685	0.163138	0.98162	MPP5	0.61612	0.9589	0.022315	0.54545
SYNC	-0.93159	-2.2841	0.0069146	2.16023	0.62559	SYNC	-1.0599	-1.8498	0.026716	1.57323	0.71314	SYNC	0.39746	1.2277	0.14515	0.81586
GRID1	-0.92913	-1.9657	0.006967	2.15695	0.62736	GRID1	-1.4191	-1.363	0.0032478	2.48841	0.47143	GRID1	0.49665	1.1601	0.067051	0.69995
SNRNP40	1.7403	1.0483	0.0070718	2.15047	0.62791	SNRNP40	1.8918	0.87673	0.018072	1.74299	0.66602	SNRNP40	-0.051548	-0.4422	0.78423	0.99525
TANGO6	1.7383	0.65248	0.0070718	2.15047	0.62791	TANGO6	2.4554	0.49898	0.0021477	2.66803	0.44554	TANGO6	-0.047719	-0.14116	0.79497	0.99525
REEP1	-0.92761	-1.8797	0.0070718	2.15047	0.62791	REEP1	-0.90539	-1.2001	0.061027	1.21448	0.81311	REEP1	0.057473	0.14298	0.90613	0.99842
SNX27	-0.92659	-3.1599	0.0071241	2.14727	0.62963	SNX27	-0.35493	-1.1063	0.42876	0.367786	0.95564	SNX27	0.10234	0.42946	0.77239	0.99525
TSPAN8	-0.92395	-2.9714	0.0071765	2.14409	0.63134	TSPAN8	-1.1058	-3.0844	0.020691	1.68422	0.67833	TSPAN8	0.55006	1.2717	0.042693	0.63333
PEX13	1.731	1.0637	0.0072289	2.14093	0.63303	PEX13	2.1503	0.78297	0.0070194	2.1537	0.53759	PEX13	0.27405	1.1745	0.34075	0.94695
KDM1A	1.727	1.1417	0.0073337	2.13468	0.63927	KDM1A	1.5535	1.07	0.048507	1.3142	0.78753	KDM1A	-0.54821	-2.0402	0.065951	0.69995
ETV4	1.7221	0.95585	0.0074384	2.12852	0.64545	ETV4	2.1472	0.61845	0.0072289	2.14093	0.53759	ETV4	-0.84193	-2.0875	0.01142	0.42913
CFHR5	-0.92275	-1.0731	0.0074908	2.12547	0.64706	CFHR5	-1.0861	-1.3684	0.022682	1.64432	0.68513	CFHR5	0.20096	0.87208	0.5032	0.96523
CD46	-0.92131	-2.8115	0.0075432	2.12244	0.64865	CD46	-1.2746	-2.5185	0.0077528	2.11054	0.53818	CD46	0.24389	1.1258	0.40178	0.95769
RPS14	1.7138	0.90737	0.0075956	2.11944	0.65022	RPS14	2.8357	0.53833	0.00036668	3.43571	0.25926	RPS14	-2.6783	-1.585	0	0
C12orf40	1.7135	0.74638	0.007648	2.11645	0.65179	C12orf40	1.9782	0.64446	0.013567	1.86752	0.61663	C12orf40	-0.34428	-0.55863	0.21299	0.88916
ZNF17	1.7085	1.1806	0.0078051	2.10762	0.66222	ZNF17	1.9991	0.92363	0.012886	1.88988	0.60488	ZNF17	0.4577	1.5913	0.091147	0.74733
PSG2	1.707	1.1458	0.0079099	2.10183	0.66376	PSG2	1.9078	0.98131	0.017444	1.75835	0.66203	PSG2	0.10511	0.55221	0.76375	0.99525
HES7	1.7062	0.94047	0.0079623	2.09896	0.66376	HES7	1.3674	1.2184	0.082085	1.08574	0.83626	HES7	-0.45995	-2.0771	0.11006	0.76932
NDUFC2-KCTD14	1.7064	1.0513	0.0079623	2.09896	0.66376	NDUFC2-KCTD14	1.8334	0.9526	0.02132	1.67121	0.67833	NDUFC2-KCTD14	-0.63189	-1.746	0.040073	0.62654
MYC	1.7066	0.8564	0.0079623	2.09896	0.66376	MYC	2.1667	0.62119	0.0066003	2.18044	0.53361	MYC	-0.69263	-1.2733	0.028235	0.58805
RIMS4	-0.91634	-3.5267	0.0080147	2.09611	0.66379	RIMS4	-1.2304	-3.3638	0.01011	1.99525	0.5848	RIMS4	0.57012	1.3002	0.034835	0.61116
DEFB115	-0.91565	-1.8255	0.0080671	2.09328	0.66379	DEFB115	-0.52844	-1.201	0.26207	0.581583	0.92312	DEFB115	0.11371	0.34309	0.73803	0.99402
UBFD1	-0.91629	-1.085	0.0080671	2.09328	0.66379	UBFD1	-0.61353	-0.5679	0.19738	0.704697	0.90701	UBFD1	0.62699	0.65504	0.020691	0.52949
RP1L1	-0.91301	-0.97633	0.0081718	2.08768	0.66667	RP1L1	-2.0004	-0.76141	0.00010477	3.97976	0.25926	RP1L1	0.24369	0.41327	0.40236	0.95769
CHERP	1.7002	0.90158	0.0082766	2.08215	0.66667	CHERP	1.9732	0.81419	0.013882	1.85755	0.61663	CHERP	-0.36707	-0.96682	0.18711	0.86717
OR52B6	1.6968	1.0703	0.0082766	2.08215	0.66667	OR52B6	1.8529	0.92526	0.02043	1.68973	0.67833	OR52B6	-0.056146	-0.31075	0.77156	0.99525
TMPRSS6	1.6969	1.0547	0.0082766	2.08215	0.66667	TMPRSS6	2.2969	0.74097	0.0034573	2.46126	0.47143	TMPRSS6	0.0078923	0.047049	0.95071	0.99842
CUL4A	1.7005	1.0222	0.0082766	2.08215	0.66667	CUL4A	1.7765	0.83924	0.025458	1.59418	0.70231	CUL4A	0.46481	1.3365	0.085437	0.73634
ZNF30	-0.91195	-3.0421	0.0083814	2.07668	0.67227	ZNF30	-1.4905	-4.315	0.0020953	2.67875	0.44554	ZNF30	0.29786	1.2948	0.29649	0.93908
TBC1D28	1.6911	0.94114	0.0084861	2.07129	0.675	TBC1D28	2.0992	0.68372	0.0089576	2.04781	0.57912	TBC1D28	-0.21867	-0.57081	0.39759	0.95769
GRIN2D	1.6918	0.71251	0.0084861	2.07129	0.675	GRIN2D	2.3271	0.54068	0.0034049	2.4679	0.47143	GRIN2D	0.14759	0.3779	0.64034	0.9809
CCDC157	1.6879	1.126	0.0086433	2.06332	0.67886	CCDC157	1.3311	1.2555	0.092038	1.03603	0.84716	CCDC157	-0.13915	-1.8059	0.55621	0.96996
GPR37L1	1.6874	0.96769	0.0086433	2.06332	0.67886	GPR37L1	1.3893	0.86011	0.077161	1.1126	0.83626	GPR37L1	-0.1399	-0.3079	0.55427	0.9698
POP5	1.6886	0.9312	0.0086433	2.06332	0.67886	POP5	1.9077	0.83269	0.017444	1.75835	0.66203	POP5	0.052599	0.22302	0.9187	0.99842
NPY	-0.9074	-2.9787	0.0086957	2.0607	0.67886	NPY	-1.1821	-3.2794	0.013567	1.86752	0.61663	NPY	0.19433	0.81124	0.51943	0.96739
SDHC	1.6851	1.0072	0.008748	2.05809	0.67886	SDHC	1.2823	1.359	0.1043	0.981716	0.85708	SDHC	-1.0818	-2.1875	0.0029335	0.27941
PDCD7	1.6847	0.98571	0.008748	2.05809	0.67886	PDCD7	2.1679	0.69278	0.0066003	2.18044	0.53361	PDCD7	-0.87563	-1.9764	0.0092195	0.40503
GPBP1	-0.90129	-2.0039	0.0090623	2.04276	0.69758	GPBP1	-0.66619	-1.733	0.16443	0.784019	0.90324	GPBP1	0.027256	0.089388	0.99377	0.99868
MAZ	-0.9008	-4.2857	0.0090623	2.04276	0.69758	MAZ	-0.82612	-4.3105	0.086433	1.06332	0.83664	MAZ	0.20447	1.6318	0.49371	0.965
CTSH	1.6763	0.96085	0.0091147	2.04026	0.6988	CTSH	2.0577	0.74494	0.010424	1.98197	0.5848	CTSH	-0.44822	-1.4552	0.11828	0.78507
GINS4	-0.89901	-2.5833	0.0093243	2.03038	0.71174	GINS4	-0.11278	-0.22138	0.72404	0.140237	0.98828	GINS4	0.044776	0.15361	0.94123	0.99842
AKTIP	1.6689	0.93931	0.0094814	2.02313	0.71174	AKTIP	2.44	0.58543	0.0023049	2.63735	0.44554	AKTIP	-0.15591	-0.97899	0.51938	0.96739
OGT	1.6635	0.93034	0.0095862	2.01835	0.71174	OGT	2.7591	0.57115	0.00057622	3.23941	0.31429	OGT	-0.91837	-2.0689	0.0070718	0.36053
GOLGA6L2	1.6594	1.2016	0.0097433	2.01129	0.71174	GOLGA6L2	2.2827	0.71041	0.0037716	2.42347	0.4898	GOLGA6L2	-0.11595	-0.77598	0.61619	0.97755
NOLC1	1.6564	0.77393	0.0098481	2.00665	0.71174	NOLC1	1.9322	0.71023	0.016396	1.78526	0.64476	NOLC1	-0.067429	-0.12858	0.74164	0.99402
PPP2R1A	1.6582	0.99472	0.0098481	2.00665	0.71174	PPP2R1A	1.9089	0.86524	0.017444	1.75835	0.66203	PPP2R1A	0.18935	0.92604	0.53153	0.968
TYW3	1.6522	0.82231	0.0099005	2.00434	0.71174	TYW3	1.3787	0.87294	0.079518	1.09953	0.83626	TYW3	-0.058719	-0.10402	0.76433	0.99525		p-value 0,01
KCNA5	1.65	1.1301	0.010005	1.99978	0.71174	KCNA5	2.3074	0.68909	0.0034573	2.46126	0.47143	KCNA5	-0.014939	-0.10818	0.8858	0.99842
NRCAM	-0.89484	-4.4287	0.010005	1.99978	0.71174	NRCAM	-1.275	-4.1773	0.0077528	2.11054	0.53818	NRCAM	0.81437	1.4225	0.0034049	0.28696
ABI1	-0.89441	-3.8173	0.010005	1.99978	0.71174	ABI1	-1.1147	-3.9313	0.019801	1.70331	0.67833	ABI1	0.30431	1.4902	0.28413	0.93356
PHF21B	-0.89354	-3.8361	0.01011	1.99525	0.71174	PHF21B	-1.1282	-1.9782	0.018858	1.7245	0.67658	PHF21B	0.38905	1.303	0.15568	0.82699
ACOT7	-0.89321	-1.9487	0.010162	1.99302	0.71174	ACOT7	-1.3517	-2.5185	0.0048193	2.31702	0.50273	ACOT7	-0.091421	-0.9901	0.67721	0.98409
SCARB2	-0.89262	-2.8863	0.010162	1.99302	0.71174	SCARB2	-0.88143	-1.937	0.067679	1.16955	0.82293	SCARB2	0.29208	0.84202	0.30639	0.9409
KRTAP4-5	1.6464	0.80289	0.010162	1.99302	0.71174	KRTAP4-5	2.3551	0.5236	0.0030382	2.51738	0.47143	KRTAP4-5	0.34663	0.89789	0.21215	0.88916
RB1	1.646	1.1413	0.010267	1.98856	0.71174	RB1	1.5943	1.0535	0.043164	1.36488	0.77956	RB1	0.24306	1.1466	0.40403	0.95769
KIF24	-0.89211	-2.5932	0.010267	1.98856	0.71174	KIF24	-1.1326	-2.4243	0.018491	1.73304	0.67238	KIF24	0.49288	1.4207	0.068675	0.70069
RPL36	1.6455	0.90284	0.01032	1.98632	0.71174	RPL36	1.6811	0.8079	0.032897	1.48284	0.73832	RPL36	-0.8943	-1.7234	0.0081194	0.38177
SPDYE2B	-0.89096	-0.70277	0.01032	1.98632	0.71174	SPDYE2B	-0.83585	-0.73632	0.083133	1.08023	0.83626	SPDYE2B	1.027	0.82018	0.0003143	0.13953
TCEB3CL2	-0.88756	-3.3689	0.010372	1.98414	0.71174	TCEB3CL2	-0.66902	-2.213	0.16281	0.788319	0.90324	TCEB3CL2	0.057268	0.3235	0.9065	0.99842
DNAI2	-0.88912	-1.9326	0.010372	1.98414	0.71174	DNAI2	-0.99791	-2.0047	0.037716	1.42347	0.76352	DNAI2	0.18936	0.44081	0.53148	0.968
ZNF502	2.362	0.5622	0.010372	1.98414	0.71174	ZNF502	2.5704	0.45627	0.023258	1.63343	0.68837	ZNF502	0.12998	0.455	0.76799	0.99525
C4B	-0.88767	-3.0544	0.010372	1.98414	0.71174	C4B	-0.91291	-1.9479	0.05846	1.23314	0.80973	C4B	0.6449	1.1039	0.017496	0.50915
STXBP3	-0.88767	-2.7394	0.010372	1.98414	0.71174	STXBP3	-1.0589	-2.7224	0.026768	1.57238	0.71314	STXBP3	0.35414	1.3654	0.201	0.87631
EIF5A	-0.887	-1.6789	0.010424	1.98197	0.71174	EIF5A	-0.19143	-0.35631	0.62394	0.204857	0.97841	EIF5A	0.66183	1.1296	0.014877	0.48299
C1orf159	-0.88652	-2.8424	0.010424	1.98197	0.71174	C1orf159	-0.74633	-2.1085	0.12043	0.919265	0.87215	C1orf159	0.47569	1.1386	0.078837	0.72846
TUBAL3	-0.88643	-2.7937	0.010424	1.98197	0.71174	TUBAL3	-1.2147	-2.2946	0.011001	1.95857	0.59322	TUBAL3	0.21386	1.2369	0.47156	0.96343
CDK10	-0.88676	-4.0066	0.010424	1.98197	0.71174	CDK10	-1.5517	-4.537	0.0013096	2.88286	0.40984	CDK10	0.69437	1.3561	0.010791	0.42041
GDNF	1.6417	0.99315	0.010477	1.97976	0.71174	GDNF	1.7486	0.99889	0.027711	1.55735	0.71314	GDNF	-0.2517	-0.80598	0.3385	0.94695
SUSD4	-0.88596	-2.383	0.010477	1.97976	0.71174	SUSD4	-0.87632	-1.1664	0.069565	1.15761	0.82611	SUSD4	-0.016683	-0.046916	0.88098	0.99842
DDX5	-0.8858	-1.3786	0.010477	1.97976	0.71174	DDX5	0.16046	0.34379	0.93463	0.0293603	0.99926	DDX5	0.089795	0.2102	0.8098	0.99525
REV3L	-0.88511	-1.3082	0.010477	1.97976	0.71174	REV3L	-1.2347	-1.569	0.0099005	2.00434	0.5848	REV3L	0.27747	0.87867	0.33426	0.94435
INTS9	1.6412	1.1219	0.010477	1.97976	0.71174	INTS9	1.9507	0.90265	0.015086	1.82143	0.62609	INTS9	0.3857	1.3126	0.15925	0.83196
TFIP11	1.6387	1.1776	0.010634	1.9733	0.71986	TFIP11	1.4864	1.1259	0.060136	1.22087	0.80973	TFIP11	-0.45674	-2.0297	0.11289	0.77602
RBPMS	-0.88076	-2.258	0.010791	1.96694	0.72391	RBPMS	-0.28779	-0.45053	0.5065	0.295421	0.97276	RBPMS	-0.097073	-0.31707	0.66281	0.98248
DNTT	-0.88021	-0.70492	0.010843	1.96485	0.72391	DNTT	-0.9591	-1.2868	0.04704	1.32753	0.78212	DNTT	0.35154	0.72296	0.20503	0.88233
BICD2	-0.87977	-2.3612	0.010843	1.96485	0.72391	BICD2	-0.90629	-2.0583	0.060712	1.21673	0.81276	BICD2	0.43588	1.4622	0.10754	0.76932
GCFC2	-0.87904	-4.5152	0.010896	1.96273	0.72391	GCFC2	-1.1541	-4.5032	0.016239	1.78944	0.64476	GCFC2	0.32958	1.615	0.23965	0.91299
EXOSC2	1.6334	1.0039	0.010948	1.96067	0.72391	EXOSC2	2.1684	0.79874	0.0066003	2.18044	0.53361	EXOSC2	-0.85694	-1.5728	0.010267	0.41336
MRGPRX1	-0.87865	-3.1459	0.010948	1.96067	0.72391	MRGPRX1	-0.77593	-2.6933	0.10686	0.971185	0.85837	MRGPRX1	0.54939	1.5068	0.042797	0.63333
NDUFAB1	1.6323	0.88474	0.011053	1.95652	0.72391	NDUFAB1	2.0861	0.72954	0.0092719	2.03283	0.58033	NDUFAB1	0.77372	0.88144	0.0051336	0.33793
SSX2B	1.6304	1.1771	0.011105	1.95448	0.72391	SSX2B	1.9607	0.84316	0.014458	1.83989	0.61758	SSX2B	-0.30861	-1.5568	0.2561	0.9228
RNASET2	1.63	1.2106	0.011105	1.95448	0.72391	RNASET2	1.899	0.96588	0.017915	1.74678	0.66538	RNASET2	0.24262	0.91922	0.40529	0.95769
PEX2	1.6306	1.1206	0.011105	1.95448	0.72391	PEX2	2.1903	0.75438	0.0061289	2.21262	0.53361	PEX2	0.4278	1.2546	0.1142	0.77691
SYT4	-0.87831	-3.2734	0.011158	1.95241	0.72391	SYT4	-1.2161	-2.94	0.011001	1.95857	0.59322	SYT4	0.12694	0.79832	0.69969	0.98926
GRAMD4	1.6273	1.0432	0.01121	1.95039	0.72391	GRAMD4	1.9039	0.82355	0.017706	1.75188	0.66535	GRAMD4	0.046693	0.15928	0.93667	0.99842
DIEXF	-0.87762	-3.4594	0.01121	1.95039	0.72391	DIEXF	-1.0431	-2.2326	0.029178	1.53494	0.72338	DIEXF	0.66224	1.1436	0.014772	0.48041
ACTR1A	1.6261	1.0027	0.011262	1.94838	0.72391	ACTR1A	2.5678	0.67249	0.0012048	2.91909	0.38983	ACTR1A	-1.5412	-3.1121	0.00020953	0.097561
EPC1	-0.87736	-3.18	0.011262	1.94838	0.72391	EPC1	-1.3497	-3.0223	0.0048193	2.31702	0.50273	EPC1	0.39909	1.454	0.1439	0.81586
DYM	-0.87599	-1.9678	0.01142	1.94233	0.73139	DYM	-1.3692	-1.4159	0.0042954	2.367	0.50273	DYM	0.49146	1.3752	0.069565	0.70601
ZNF22	-0.87448	-2.0863	0.011577	1.9364	0.73139	ZNF22	-0.98044	-0.92685	0.042012	1.37663	0.77522	ZNF22	0.40167	0.96314	0.14159	0.81513
C7orf31	1.6216	1.0977	0.011682	1.93248	0.73139	C7orf31	2.2673	0.69536	0.0040335	2.39432	0.50273	C7orf31	-0.088029	-0.2988	0.6869	0.98772
PROX2	-0.87299	-1.0624	0.011682	1.93248	0.73139	PROX2	-1.4056	-1.1985	0.0033525	2.47463	0.47143	PROX2	0.48452	0.86389	0.074018	0.72231
MCPH1	-0.87113	-2.7468	0.011734	1.93055	0.73139	MCPH1	-0.7592	-2.8028	0.11498	0.939378	0.86397	MCPH1	-0.021638	-0.099052	0.86705	0.99842
LRRC63	-0.87159	-3.2838	0.011734	1.93055	0.73139	LRRC63	-0.65748	-2.4333	0.17004	0.769449	0.90701	LRRC63	0.15672	0.73525	0.61519	0.97755
IL31	1.6212	1.0486	0.011786	1.92863	0.73139	IL31	1.9714	0.89915	0.013934	1.85592	0.61663	IL31	-0.5717	-1.7756	0.058198	0.69438
ACTR6	1.6195	1.1137	0.011839	1.92668	0.73139	ACTR6	1.6224	0.87908	0.039707	1.40113	0.768	ACTR6	-0.63277	-1.7957	0.039864	0.62654
NAA20	1.6189	0.96948	0.011839	1.92668	0.73139	NAA20	1.9423	0.83078	0.015506	1.8095	0.63793	NAA20	-0.44653	-1.7121	0.11933	0.78606
C3orf33	1.6181	1.1417	0.011839	1.92668	0.73139	C3orf33	2.0029	0.78339	0.012729	1.89521	0.60488	C3orf33	-0.11596	-0.37832	0.61619	0.97755
VEPH1	-0.87032	-2.7097	0.011839	1.92668	0.73139	VEPH1	-1.1325	-2.8338	0.018491	1.73304	0.67238	VEPH1	0.47208	1.3499	0.080775	0.72908
KRTAP6-1	-0.87016	-4.225	0.011839	1.92668	0.73139	KRTAP6-1	-1.4833	-4.6595	0.0022001	2.65756	0.44554	KRTAP6-1	0.54779	1.6633	0.043635	0.63734
CHID1	-0.86976	-2.4288	0.011891	1.92478	0.73226	CHID1	-0.12206	-0.29785	0.71351	0.1466	0.98676	CHID1	0.13619	0.50496	0.67177	0.98331
PPIAL4E	1.6163	0.90336	0.011996	1.92096	0.73633	PPIAL4E	2.3392	0.58826	0.0030906	2.50996	0.47143	PPIAL4E	-0.22045	-0.59215	0.39424	0.95738
ACADVL	1.6139	1.1042	0.012101	1.91718	0.7378	ACADVL	1.4632	0.9866	0.06417	1.19267	0.81957	ACADVL	-0.36331	-0.88593	0.19078	0.86874
PA2G4	1.6131	1.1823	0.012205	1.91346	0.7378	PA2G4	2.2806	0.72713	0.0037716	2.42347	0.4898	PA2G4	-0.94486	-2.8843	0.0063908	0.35775
C11orf84	1.6129	0.99571	0.012205	1.91346	0.7378	C11orf84	2.1451	0.7017	0.0072289	2.14093	0.53759	C11orf84	-0.28476	-0.71367	0.28821	0.93599
MPP2	-0.86837	-2.1004	0.012258	1.91158	0.7378	MPP2	-0.74105	-1.6087	0.12294	0.910307	0.8764	MPP2	0.29935	0.72923	0.29392	0.93908
TPP2	-0.8678	-1.7002	0.01231	1.90974	0.7378	TPP2	-0.88419	-0.89351	0.066841	1.17496	0.82293	TPP2	-0.32615	-0.82145	0.23452	0.9085
TCTN3	-0.86686	-2.1887	0.01231	1.90974	0.7378	TCTN3	-0.66573	-1.3784	0.16459	0.783597	0.90324	TCTN3	0.23489	0.90826	0.42258	0.95769
RHBDD3	-0.8667	-3.971	0.01231	1.90974	0.7378	RHBDD3	-0.89759	-3.3519	0.062965	1.2009	0.81861	RHBDD3	0.43646	1.6685	0.10728	0.76932
DDX3X	1.606	1.0892	0.012467	1.90424	0.7378	DDX3X	1.7712	0.80743	0.025773	1.58884	0.70571	DDX3X	-0.39312	-1.2259	0.16066	0.83397
SLC17A1	-0.86492	-3.8314	0.01252	1.9024	0.7378	SLC17A1	-0.83401	-2.5484	0.083604	1.07777	0.83626	SLC17A1	0.72655	1.4133	0.0077004	0.375
KRTAP4-9	1.6049	1.057	0.012572	1.9006	0.7378	KRTAP4-9	1.5248	0.98721	0.053588	1.27093	0.80425	KRTAP4-9	-0.27616	-0.7025	0.30115	0.93908
UNC13C	-0.86363	-2.3515	0.012624	1.8988	0.7378	UNC13C	-0.51223	-1.5224	0.27449	0.561473	0.92905	UNC13C	-0.17968	-0.80731	0.46747	0.96041
PKP4	-0.86406	-2.0372	0.012624	1.8988	0.7378	PKP4	-0.60319	-1.5647	0.20445	0.689413	0.90701	PKP4	0.10825	0.40668	0.75406	0.99402
C19orf54	-0.86168	-3.6457	0.012677	1.89698	0.7378	C19orf54	-0.51348	-1.5702	0.27318	0.563551	0.92905	C19orf54	-0.027994	-0.14117	0.84919	0.99828
TMPRSS9	-0.86191	-1.6937	0.012677	1.89698	0.7378	TMPRSS9	-0.92598	-1.1918	0.054426	1.26419	0.80635	TMPRSS9	0.07596	0.20526	0.85107	0.99842
SREK1IP1	-0.86209	-2.0092	0.012677	1.89698	0.7378	SREK1IP1	-0.6011	-1.3944	0.20608	0.685964	0.90701	SREK1IP1	0.20061	0.61032	0.50414	0.96523
PLK2	-0.86277	-2.2116	0.012677	1.89698	0.7378	PLK2	-1.1848	-3.4673	0.01341	1.87257	0.61663	PLK2	0.333	1.4207	0.23457	0.9085
DLG4	-0.86216	-3.9099	0.012677	1.89698	0.7378	DLG4	-1.1578	-3.5801	0.01582	1.80079	0.64119	DLG4	0.57578	1.5744	0.032949	0.59791
BIVM-ERCC5	1.5984	0.95602	0.012834	1.89164	0.74468	BIVM-ERCC5	1.9746	0.72003	0.013882	1.85755	0.61663	BIVM-ERCC5	-0.037288	-0.093102	0.82279	0.99525
IZUMO1	-0.86075	-2.5361	0.012886	1.88988	0.74545	IZUMO1	-0.59513	-1.9482	0.21042	0.676913	0.90701	IZUMO1	0.18799	0.82536	0.5351	0.968
NECAB1	-0.85912	-3.9844	0.012939	1.8881	0.74622	NECAB1	-1.1388	-4.811	0.017706	1.75188	0.66535	NECAB1	0.41359	1.3355	0.12839	0.80537
DAZL	-0.85647	-2.3122	0.012991	1.88636	0.74699	DAZL	-1.1701	-2.4407	0.01451	1.83833	0.61758	DAZL	0.11368	0.97158	0.73808	0.99402
NSA2	1.594	0.96478	0.013148	1.88114	0.75298	NSA2	1.8608	0.77729	0.020272	1.6931	0.67833	NSA2	0.41726	0.82028	0.12499	0.79826
GGNBP2	1.5932	1.1499	0.013201	1.87939	0.75298	GGNBP2	1.7545	0.99715	0.027344	1.56314	0.71314	GGNBP2	-0.40858	-1.5277	0.14783	0.81919
ZNF668	-0.85416	-3.5968	0.013253	1.87769	0.75298	ZNF668	-0.71252	-1.6601	0.13803	0.860027	0.88647	ZNF668	0.11287	0.50281	0.74065	0.99402
SAYSD1	-0.85395	-2.4324	0.013253	1.87769	0.75298	SAYSD1	-0.72896	-3.1253	0.12923	0.888637	0.88395	SAYSD1	0.51724	1.1833	0.056993	0.69036
FABP6	1.5894	1.0776	0.01341	1.87257	0.75581	FABP6	2.2481	0.6637	0.004505	2.34631	0.50273	FABP6	-0.5019	-1.7995	0.08659	0.74023
PDE2A	-0.85243	-3.5215	0.013463	1.87086	0.75581	PDE2A	-1.0828	-3.4928	0.023101	1.63637	0.68837	PDE2A	-0.062349	-0.40401	0.75411	0.99402
FER	-0.85297	-2.5839	0.013463	1.87086	0.75581	FER	-0.91011	-2.7637	0.059246	1.22734	0.80973	FER	-0.042133	-0.19308	0.80932	0.99525
CRLF2	-0.85237	-2.4538	0.013515	1.86918	0.75581	CRLF2	-0.75049	-1.7067	0.11875	0.925366	0.86774	CRLF2	0.41	1.0811	0.13263	0.80537
SUCO	-0.85188	-2.6755	0.013567	1.86752	0.75581	SUCO	-1.0855	-2.3859	0.022682	1.64432	0.68513	SUCO	0.4294	0.9451	0.11268	0.77602
DCAF8L1	1.5868	1.0738	0.01362	1.86582	0.75581	DCAF8L1	1.8464	0.85824	0.020849	1.68091	0.67833	DCAF8L1	-0.29129	-1.276	0.27863	0.93088
NR4A3	-0.85139	-4.1799	0.01362	1.86582	0.75581	NR4A3	-0.87012	-3.2034	0.071137	1.1479	0.8288	NR4A3	0.47095	1.3928	0.081718	0.73114
TMCO4	-0.85168	-4.3945	0.01362	1.86582	0.75581	TMCO4	-0.85468	-3.0935	0.077056	1.11319	0.83626	TMCO4	0.34914	1.6222	0.20828	0.88476
OR5K4	-0.85021	-2.3875	0.013777	1.86085	0.7591	OR5K4	-0.87528	-1.8553	0.069775	1.1563	0.82611	OR5K4	-0.073768	-0.25896	0.72415	0.99219
FAIM2	1.583	1.1102	0.013986	1.85431	0.7591	FAIM2	1.6467	1.0199	0.036668	1.43571	0.75241	FAIM2	-0.051696	-0.2704	0.78381	0.99525
CHAF1A	1.5824	0.83364	0.013986	1.85431	0.7591	CHAF1A	1.4568	0.97389	0.065165	1.18599	0.82075	CHAF1A	-0.037144	-0.10589	0.82336	0.99525
ALG13	-0.84855	-0.89855	0.013986	1.85431	0.7591	ALG13	-0.10641	-0.12655	0.73232	0.135299	0.98897	ALG13	0.43184	0.52038	0.11079	0.77114
PLCL2	-0.84939	-3.4969	0.013986	1.85431	0.7591	PLCL2	-0.81649	-2.6938	0.089942	1.04604	0.84291	PLCL2	0.20653	1.1225	0.48942	0.965
TOX4	-0.84816	-3.9114	0.014039	1.85266	0.7591	TOX4	-0.83656	-2.8959	0.08308	1.0805	0.83626	TOX4	0.032542	0.22949	0.97858	0.99868
SARS2	-0.84777	-0.73628	0.014091	1.85106	0.7591	SARS2	-0.48704	-0.45739	0.29466	0.530679	0.93412	SARS2	-0.37147	-0.6252	0.18256	0.85943
CCDC71L	-0.84777	-4.3048	0.014091	1.85106	0.7591	CCDC71L	-1.2331	-4.9149	0.010058	1.99749	0.5848	CCDC71L	0.4956	1.5903	0.067627	0.69995
HMGCS1	1.58	1.1003	0.014144	1.84943	0.7591	HMGCS1	2.3736	0.66293	0.0028811	2.54044	0.47143	HMGCS1	-0.65084	-1.9613	0.036459	0.61846
EFCAB1	1.5796	1.1189	0.014144	1.84943	0.7591	EFCAB1	1.7209	0.93669	0.029439	1.53108	0.72396	EFCAB1	0.10926	0.66219	0.75076	0.99402
OR1N2	-0.84726	-2.7498	0.014196	1.84783	0.7591	OR1N2	-1.0194	-2.3415	0.033368	1.47667	0.73843	OR1N2	-0.027923	-0.14177	0.84961	0.9984
GABRA2	-0.84746	-2.0184	0.014196	1.84783	0.7591	GABRA2	-1.3368	-1.9729	0.0052907	2.27649	0.52577	GABRA2	0.23182	0.90919	0.42892	0.95769
RPTN	-0.84758	-2.5641	0.014196	1.84783	0.7591	RPTN	-0.70102	-2.3777	0.14426	0.840854	0.88889	RPTN	0.5189	1.3475	0.056417	0.68862
VPS8	1.5741	1.0441	0.014458	1.83989	0.76667	VPS8	1.6853	0.92355	0.032583	1.48701	0.73832	VPS8	-0.17715	-0.63782	0.4737	0.96343
DENND4A	1.5737	1.0613	0.014458	1.83989	0.76667	DENND4A	2.3289	0.6497	0.0034049	2.4679	0.47143	DENND4A	-0.13415	-0.303	0.56962	0.97507
ADGB	1.5748	0.94497	0.014458	1.83989	0.76667	ADGB	1.4286	1.1129	0.06967	1.15695	0.82611	ADGB	0.57475	0.94441	0.033473	0.60487
LY6D	1.5712	1.1551	0.01472	1.83209	0.77839	LY6D	2.0994	0.7813	0.0089052	2.05036	0.57912	LY6D	-0.091263	-0.41461	0.67763	0.98433
PRKAR1A	-0.84494	-3.8206	0.014825	1.82901	0.78177	PRKAR1A	-0.8423	-3.1335	0.081456	1.08908	0.83626	PRKAR1A	0.41874	1.5063	0.12362	0.79568
DGUOK	-0.84401	-3.6607	0.014982	1.82443	0.78571	DGUOK	-0.8859	-3.164	0.066265	1.17872	0.82293	DGUOK	0.16398	0.77683	0.59508	0.9752
CBX8	-0.84435	-3.652	0.014982	1.82443	0.78571	CBX8	-0.88301	-3.3376	0.067103	1.17326	0.82293	CBX8	0.47556	1.6473	0.078889	0.72859
TERF2	1.5678	0.93145	0.015034	1.82293	0.78571	TERF2	1.7468	0.85696	0.027763	1.55653	0.71314	TERF2	-0.027767	-0.081039	0.85024	0.9984
NSUN2	1.5665	1.0784	0.015086	1.82143	0.78571	NSUN2	2.0251	0.76396	0.012101	1.91718	0.60488	NSUN2	-0.064899	-0.16351	0.74751	0.99402
MAP4	-0.84352	-0.94479	0.015139	1.8199	0.78571	MAP4	-1.2865	-1.0196	0.0071765	2.14409	0.53759	MAP4	0.086597	0.20391	0.81943	0.99525
MROH7	-0.84332	-2.5147	0.015191	1.81841	0.78571	MROH7	-1.318	-4.1491	0.0060241	2.22011	0.53361	MROH7	0.38508	1.0092	0.16014	0.83397
OCM2	1.5655	1.0614	0.015244	1.8169	0.78571	OCM2	1.9666	0.75104	0.014196	1.84783	0.61758	OCM2	0.31272	0.86556	0.26794	0.92848
MPV17	-0.84265	-2.3782	0.015296	1.81542	0.78571	MPV17	-1.1071	-3.2656	0.020325	1.69197	0.67833	MPV17	0.36904	1.0678	0.18025	0.85654
USP7	-0.84228	-0.73655	0.015348	1.81395	0.78571	USP7	-0.57669	-0.57744	0.2252	0.647432	0.91042	USP7	0.10114	0.18873	0.77585	0.99525
CCM2L	-0.84231	-1.9733	0.015348	1.81395	0.78571	CCM2L	-0.96498	-1.4652	0.045678	1.34029	0.78212	CCM2L	0.35905	0.84319	0.19413	0.86874
SMYD4	1.5639	0.8877	0.015401	1.81245	0.78571	SMYD4	1.4009	0.89538	0.075118	1.12426	0.83626	SMYD4	-0.23147	-0.63917	0.37302	0.95329
HGC6.3	1.5614	1.0168	0.015558	1.80805	0.78571	HGC6.3	1.9298	0.71263	0.016396	1.78526	0.64476	HGC6.3	-0.20272	-1.0518	0.42734	0.95769
S100A7	-0.84039	-1.782	0.015558	1.80805	0.78571	S100A7	-1.1701	-1.4899	0.01451	1.83833	0.61758	S100A7	0.044607	0.13523	0.9417	0.99842
SYP	1.5631	1.3992	0.015558	1.80805	0.78571	SYP	1.6692	1.2232	0.034049	1.4679	0.73894	SYP	0.028792	0.41118	0.98937	0.99868
TCN2	-0.84014	-3.3221	0.015558	1.80805	0.78571	TCN2	-0.66655	-1.7264	0.16422	0.784574	0.90324	TCN2	0.25927	1.1523	0.36878	0.95112
ACOT13	-0.84027	-3.5693	0.015558	1.80805	0.78571	ACOT13	-1.0762	-2.8509	0.024254	1.61522	0.69729	ACOT13	0.5015	1.404	0.064851	0.69995
CA1	-0.83897	-2.482	0.015715	1.80369	0.7874	CA1	-0.22083	-0.53809	0.58764	0.230889	0.97841	CA1	0.26204	0.68622	0.36359	0.95112
C8orf33	1.56	1.151	0.015715	1.80369	0.7874	C8orf33	1.8102	0.97367	0.023153	1.63539	0.68837	C8orf33	0.3771	1.3272	0.16873	0.83749
SALL3	-0.83908	-4.1977	0.015715	1.80369	0.7874	SALL3	-1.1709	-4.2269	0.014458	1.83989	0.61758	SALL3	0.51657	1.4179	0.05715	0.69051
HIST1H2AA	-0.83806	-4.8982	0.01582	1.80079	0.79058	HIST1H2AA	-1.2115	-5.1614	0.011315	1.94635	0.60488	HIST1H2AA	0.44465	1.7197	0.10136	0.76633
GSR	1.5579	0.9407	0.016029	1.79509	0.79692	GSR	1.7987	0.7421	0.023939	1.62089	0.69453	GSR	-0.59658	-1.0762	0.049502	0.66176
NUBP2	1.5568	1.0829	0.016134	1.79226	0.79692	NUBP2	2.1064	0.79627	0.0084337	2.07398	0.55903	NUBP2	-1.0874	-2.7168	0.0028287	0.27835
FPGS	1.5553	1.0063	0.016186	1.79086	0.79692	FPGS	2.3466	0.59194	0.0030906	2.50996	0.47143	FPGS	-0.4192	-0.83007	0.13903	0.81237
NREP	-0.83613	-4.4038	0.016186	1.79086	0.79692	NREP	-1.0164	-4.2605	0.033997	1.46856	0.73894	NREP	0.15497	1.1763	0.62038	0.97755
ATP8B2	-0.83562	-1.0388	0.016239	1.78944	0.79692	ATP8B2	-1.0043	-1.0989	0.036511	1.43758	0.75241	ATP8B2	0.091365	0.21753	0.80529	0.99525
COPS8	-0.83579	-1.5769	0.016239	1.78944	0.79692	COPS8	-0.58098	-0.97399	0.222	0.653647	0.91024	COPS8	0.25314	0.79809	0.38193	0.95449
MUC22	-0.83604	-1.6644	0.016239	1.78944	0.79692	MUC22	-1.0146	-1.453	0.034468	1.46258	0.73894	MUC22	0.65167	1.096	0.016344	0.49762
MAP2K7	-0.83485	-3.4759	0.016396	1.78526	0.8	MAP2K7	-0.84598	-3.0118	0.080251	1.09555	0.83626	MAP2K7	0.40287	1.5516	0.14049	0.81442
FAM3B	1.5514	1.0699	0.016553	1.78112	0.8	FAM3B	2.2409	0.67285	0.0047145	2.32656	0.50273	FAM3B	-0.42202	-1.1129	0.13672	0.80801
ORAOV1	1.5512	1.0511	0.016606	1.77973	0.8	ORAOV1	2.9548	0.56929	0.0003143	3.50266	0.25926	ORAOV1	-1.0193	-2.2104	0.0040335	0.30435
CHAF1B	1.5493	1.2512	0.016606	1.77973	0.8	CHAF1B	1.8217	1.0054	0.022368	1.65037	0.68513	CHAF1B	-1.7156	-1.8847	0.00010477	0.071429
DSCC1	1.55	0.57088	0.016606	1.77973	0.8	DSCC1	1.4959	0.64182	0.058355	1.23392	0.80973	DSCC1	-0.47009	-0.65097	0.10372	0.76932
PPFIA1	1.5474	1.2164	0.01671	1.77702	0.8	PPFIA1	1.9241	0.96202	0.016448	1.78389	0.64476	PPFIA1	-0.49273	-1.8771	0.091461	0.74733
ARHGEF11	-0.83097	-3.3875	0.01671	1.77702	0.8	ARHGEF11	-0.49773	-1.3849	0.28512	0.544972	0.93099	ARHGEF11	-0.020406	-0.092522	0.87014	0.99842
GNAL	-0.83222	-2.6468	0.01671	1.77702	0.8	GNAL	-1.0734	-1.2108	0.024777	1.60595	0.70102	GNAL	0.012003	0.039038	0.96228	0.99842
IMPDH1	1.5472	0.98238	0.016763	1.77565	0.8	IMPDH1	1.7886	0.90876	0.024515	1.61057	0.7	IMPDH1	0.19682	0.55796	0.51273	0.96728
NOP14	1.5468	1.1624	0.016867	1.77296	0.8	NOP14	2.0307	0.79902	0.011786	1.92863	0.60488	NOP14	-1.1365	-2.2256	0.0022001	0.2625
CD44	1.5458	1.2107	0.016867	1.77296	0.8	CD44	1.8963	0.92986	0.01802	1.74425	0.66538	CD44	0.019292	0.084043	0.98318	0.99868
MEAF6	-0.8296	-2.3806	0.016867	1.77296	0.8	MEAF6	-0.72122	-1.9849	0.13373	0.873771	0.8863	MEAF6	0.11654	0.84027	0.72923	0.99351
CCDC138	-0.82992	-2.3774	0.016867	1.77296	0.8	CCDC138	-1.2504	-2.3404	0.0089576	2.04781	0.57912	CCDC138	0.18521	1.1184	0.54144	0.968
C19orf43	1.5444	1.1263	0.01692	1.7716	0.8	C19orf43	1.7703	0.97014	0.025825	1.58796	0.70571	C19orf43	-0.27604	-0.90534	0.3012	0.93908
KPNA2	-0.82901	-1.9007	0.016972	1.77027	0.8	KPNA2	0.087433	0.24399	0.97894	0.00924393	0.99926	KPNA2	-0.64928	-2.3765	0.036721	0.61981
RPL8	1.5427	1.0995	0.016972	1.77027	0.8	RPL8	2.5909	0.58371	0.0011524	2.9384	0.38983	RPL8	-1.0864	-1.8432	0.0028287	0.27835
KDM4A	-0.82836	-2.6413	0.017077	1.76759	0.80098	KDM4A	-0.5008	-1.5159	0.28266	0.548736	0.92958	KDM4A	0.10938	0.45142	0.75034	0.99402
ZDHHC14	-0.82865	-3.1773	0.017077	1.76759	0.80098	ZDHHC14	-0.7517	-2.348	0.11823	0.927272	0.86608	ZDHHC14	0.17134	1.0374	0.57548	0.9752
PAFAH1B2	-0.82761	-2.7342	0.017182	1.76493	0.80392	PAFAH1B2	-1.3417	-2.718	0.005186	2.28517	0.52577	PAFAH1B2	0.34867	1.5615	0.20917	0.88576
NR2F1	-0.82697	-2.4902	0.017339	1.76098	0.80652	NR2F1	-0.65961	-1.5693	0.16862	0.773091	0.90523	NR2F1	0.73457	1.2003	0.006967	0.36053
OR10G8	-0.82708	-4.4522	0.017339	1.76098	0.80652	OR10G8	-1.6474	-4.3999	0.0006286	3.20163	0.31579	OR10G8	0.5018	1.5968	0.064589	0.69995
F2RL1	1.5376	0.92738	0.017496	1.75706	0.80652	F2RL1	1.5341	0.85599	0.051964	1.2843	0.79551	F2RL1	-0.23489	-0.60897	0.36757	0.95112
ZNHIT6	1.5359	0.93734	0.017548	1.75577	0.80652	ZNHIT6	1.7794	0.74609	0.025301	1.59686	0.70102	ZNHIT6	-0.99627	-1.5945	0.0046621	0.33086
ZNF572	1.5365	1.1951	0.017548	1.75577	0.80652	ZNF572	1.9562	0.88627	0.01472	1.83209	0.61758	ZNF572	-0.24967	-0.97266	0.34233	0.94695
BRCC3	1.5371	1.2693	0.017548	1.75577	0.80652	BRCC3	1.5402	1.1395	0.050969	1.29269	0.78964	BRCC3	-0.092986	-0.83398	0.6737	0.98333
TSR1	1.534	1.06	0.017653	1.75318	0.80652	TSR1	2.1258	0.70162	0.007648	2.11645	0.53818	TSR1	-0.35318	-1.2951	0.20152	0.87631
REXO4	-0.82583	-0.77231	0.017706	1.75188	0.80652	REXO4	-1.0622	-0.85584	0.026192	1.58183	0.71124	REXO4	0.32875	0.52453	0.24128	0.91375
PPP1R7	1.5325	0.97495	0.017758	1.75061	0.80652	PPP1R7	1.9749	0.70277	0.013882	1.85755	0.61663	PPP1R7	-0.61896	-1.6985	0.043164	0.63336
C6orf201	-0.82474	-1.5063	0.01781	1.74934	0.80652	C6orf201	-0.6072	-0.99535	0.20194	0.694778	0.90701	C6orf201	0.11347	0.3149	0.7385	0.99402
KATNA1	-0.82432	-2.659	0.017915	1.74678	0.80652	KATNA1	-1.109	-2.2497	0.020063	1.6976	0.67833	KATNA1	0.071318	0.49427	0.86501	0.99842
AFF4	1.5309	0.84259	0.017915	1.74678	0.80652	AFF4	1.7139	0.82809	0.030068	1.5219	0.72396	AFF4	0.35518	0.51715	0.19932	0.87489
HNRNPD	-0.8238	-4.4311	0.017968	1.7455	0.80652	HNRNPD	-1.3967	-4.915	0.003824	2.41748	0.49324	HNRNPD	0.60349	1.4982	0.025301	0.57275
SPATA31A6	-0.82271	-2.9083	0.018072	1.74299	0.80652	SPATA31A6	-0.3793	-1.5928	0.40194	0.395839	0.95364	SPATA31A6	0.34203	1.3002	0.22032	0.89587
OR4F17	1.5255	1.0331	0.018229	1.73924	0.80652	OR4F17	2.1705	0.8418	0.0065479	2.1839	0.53361	OR4F17	-1.5847	-2.9149	0.00020953	0.097561
ATP5A1	1.5272	1.1484	0.018229	1.73924	0.80652	ATP5A1	1.9072	0.91782	0.017444	1.75835	0.66203	ATP5A1	-1.0769	-2.5744	0.0029859	0.27941
LOC100507462	1.5261	0.94008	0.018229	1.73924	0.80652	LOC100507462	2.0353	0.7245	0.011577	1.9364	0.60488	LOC100507462	-0.17347	-0.41023	0.48025	0.96343
PCNT	1.524	1.2754	0.018282	1.73798	0.80652	PCNT	1.8913	0.95433	0.018125	1.74172	0.66667	PCNT	-0.71565	-2.1453	0.024568	0.57108
HMGCR	1.524	0.87904	0.018282	1.73798	0.80652	HMGCR	2.0486	0.69857	0.010634	1.9733	0.58671	HMGCR	-0.49265	-1.9225	0.091461	0.74733
TYRP1	1.5238	1.0502	0.018282	1.73798	0.80652	TYRP1	1.9436	0.80964	0.015453	1.81099	0.63715	TYRP1	-0.38799	-1.2932	0.16574	0.83723
SF3A2	1.5232	1.1326	0.018282	1.73798	0.80652	SF3A2	1.6164	1.0906	0.040492	1.39263	0.76885	SF3A2	0.2003	0.57783	0.50477	0.96523
LMO3	1.5213	1.3717	0.018439	1.73426	0.80652	LMO3	1.9774	0.9627	0.013672	1.86417	0.61663	LMO3	0.13939	0.71777	0.66307	0.98248
PYROXD1	-0.82121	-2.2677	0.018439	1.73426	0.80652	PYROXD1	-0.6927	-1.3996	0.14872	0.827631	0.89324	PYROXD1	0.30604	0.87468	0.28046	0.93241
TIMM17B	1.5214	1.0245	0.018439	1.73426	0.80652	TIMM17B	1.7005	0.9047	0.031168	1.50629	0.72848	TIMM17B	0.43724	1.021	0.10655	0.76932
NUB1	1.5181	0.83592	0.018491	1.73304	0.80652	NUB1	1.5647	0.97189	0.046674	1.33092	0.78212	NUB1	-0.04625	-0.1024	0.79921	0.99525
ITFG2	1.519	1.1987	0.018491	1.73304	0.80652	ITFG2	1.824	0.93328	0.022106	1.65549	0.68336	ITFG2	-0.0036943	-0.019368	0.9165	0.99842
LOC101060389	-0.81897	-2.8903	0.018753	1.72693	0.80652	LOC101060389	-0.99516	-2.4575	0.038397	1.4157	0.76477	LOC101060389	0.60293	1.4683	0.025458	0.57275
PSMA8	1.5129	1.2669	0.018806	1.7257	0.80652	PSMA8	1.5814	1.2168	0.045102	1.3458	0.78212	PSMA8	-0.6734	-2.3239	0.031744	0.59528
TREML2	1.5137	0.98894	0.018806	1.7257	0.80652	TREML2	1.4709	0.9388	0.062703	1.20271	0.81818	TREML2	-0.81359	-2.1149	0.014091	0.46946
DPP9-AS1	1.5142	1.1548	0.018806	1.7257	0.80652	DPP9-AS1	1.8623	0.93609	0.020168	1.69534	0.67833	DPP9-AS1	-0.25602	-1.1849	0.33185	0.94435
FAM208B	-0.81853	-3.1685	0.018806	1.7257	0.80652	FAM208B	-1.0155	-2.7892	0.034206	1.4659	0.73894	FAM208B	0.11206	0.8333	0.74301	0.99402
RECQL5	-0.81813	-1.7363	0.018858	1.7245	0.80652	RECQL5	-1.0868	-1.2536	0.02263	1.64532	0.68513	RECQL5	0.59508	0.86635	0.027973	0.58805
SLC8A1	-0.81773	-3.2611	0.01891	1.72331	0.80652	SLC8A1	-0.94992	-2.8081	0.049136	1.3086	0.78753	SLC8A1	-0.065481	-0.37894	0.74605	0.99402
KANK3	1.5121	1.1829	0.01891	1.72331	0.80652	KANK3	1.4236	1.0897	0.070613	1.15112	0.82699	KANK3	0.21853	1.6001	0.4594	0.96041
KLF6	1.5098	1.2306	0.019015	1.7209	0.80652	KLF6	1.8632	0.90496	0.020115	1.69648	0.67833	KLF6	-0.5792	-2.2722	0.05495	0.68205
CCDC85B	1.5097	0.99439	0.019015	1.7209	0.80652	CCDC85B	2.2664	0.67462	0.0040335	2.39432	0.50273	CCDC85B	-0.42619	-1.1207	0.1341	0.80537
CT45A7	-0.81727	-1.6439	0.019015	1.7209	0.80652	CT45A7	-1.1676	-1.4152	0.014772	1.83056	0.61842	CT45A7	0.083079	0.22863	0.82944	0.9961
PLA2R1	1.5087	1.1837	0.019068	1.71969	0.80652	PLA2R1	2.1779	0.75303	0.0063908	2.19444	0.53361	PLA2R1	0.012371	0.027488	0.96312	0.99853
MRPS5	-0.81625	-1.2758	0.019225	1.71613	0.80652	MRPS5	-1.3656	-3.3005	0.0044002	2.35653	0.50273	MRPS5	0.55249	0.7928	0.041802	0.63083
ARF1	-0.81615	-2.7053	0.019277	1.71496	0.80652	ARF1	-1.2462	-2.3433	0.0091147	2.04026	0.58033	ARF1	0.58166	1.3189	0.031168	0.5927
PSMB6	1.5029	1.0791	0.019329	1.71379	0.80652	PSMB6	1.8764	0.89816	0.019225	1.71613	0.67833	PSMB6	-0.83778	-2.326	0.011786	0.43403
CDH2	1.5035	1.1093	0.019329	1.71379	0.80652	CDH2	1.9962	0.73507	0.012991	1.88636	0.60488	CDH2	-0.60638	-1.9042	0.046778	0.65689
CTNNAL1	1.5023	1.3409	0.019329	1.71379	0.80652	CTNNAL1	1.5554	1.206	0.047983	1.31891	0.78736	CTNNAL1	-0.32444	-1.6084	0.23667	0.9099
ZSWIM2	1.5024	1.1609	0.019329	1.71379	0.80652	ZSWIM2	1.8927	0.88105	0.01802	1.74425	0.66538	ZSWIM2	-0.26694	-1.2813	0.31493	0.94217
FOXD4L4	1.505	1.096	0.019329	1.71379	0.80652	FOXD4L4	1.7883	0.86436	0.024515	1.61057	0.7	FOXD4L4	-0.35779	-1.1767	0.19712	0.87309
CYP4A22	1.5025	1.0632	0.019329	1.71379	0.80652	CYP4A22	1.7801	0.84268	0.025249	1.59776	0.70102	CYP4A22	0.30495	0.66451	0.28282	0.93328
CDCA5	1.5012	1.0283	0.019329	1.71379	0.80652	CDCA5	1.8587	0.91062	0.020272	1.6931	0.67833	CDCA5	0.34425	0.77596	0.21619	0.89177
LRRC75B	-0.81598	-2.1554	0.019329	1.71379	0.80652	LRRC75B	-0.47209	-0.80059	0.30728	0.512466	0.94004	LRRC75B	0.42215	0.95589	0.12038	0.78969
DCTN6	1.4996	0.83171	0.019382	1.7126	0.80652	DCTN6	1.8455	0.9235	0.020849	1.68091	0.67833	DCTN6	-1.1016	-1.3647	0.0026716	0.27273
TRIM64	-0.81538	-1.8233	0.019382	1.7126	0.80652	TRIM64	-1.0565	-1.222	0.02703	1.56815	0.71314	TRIM64	0.15715	0.51001	0.6142	0.97755
ISL1	1.4984	1.2408	0.019434	1.71144	0.80652	ISL1	1.8826	1.0215	0.018806	1.7257	0.67658	ISL1	-0.50352	-2.0859	0.085909	0.73874
MIOS	1.4985	1.1716	0.019434	1.71144	0.80652	MIOS	1.963	0.84535	0.014301	1.84463	0.61758	MIOS	0.19115	0.65285	0.52698	0.96739
STXBP5L	1.4964	0.99137	0.019749	1.70445	0.8129	STXBP5L	1.5353	0.95999	0.051807	1.28561	0.79535	STXBP5L	0.051505	0.10858	0.92179	0.99842
CELSR1	1.4952	1.2567	0.019801	1.70331	0.8129	CELSR1	1.4739	1.2479	0.062389	1.20489	0.81737	CELSR1	-0.77253	-2.2434	0.018125	0.51637
TRMT12	1.4949	1.2171	0.019801	1.70331	0.8129	TRMT12	1.8407	0.9253	0.020849	1.68091	0.67833	TRMT12	-0.50802	-2.0714	0.083814	0.73394
C12orf79	-0.81253	-0.89038	0.019801	1.70331	0.8129	C12orf79	-0.84044	-0.98441	0.082032	1.08602	0.83626	C12orf79	0.24347	0.46491	0.40304	0.95769
FAM20B	-0.81241	-3.2887	0.019801	1.70331	0.8129	FAM20B	-0.76516	-2.7131	0.11168	0.952025	0.86397	FAM20B	0.077529	0.67681	0.84673	0.99828
DPYD	-0.81173	-1.0856	0.019853	1.70217	0.81328	DPYD	-1.5139	-2.4088	0.0018858	2.7245	0.44554	DPYD	0.37205	0.94949	0.17627	0.84887
POLR3E	-0.81089	-2.0019	0.02001	1.69875	0.81328	POLR3E	0.018399	0.045683	0.89277	0.0492604	0.99926	POLR3E	0.46986	1.2481	0.082242	0.73114
SSPN	1.4923	1.1434	0.020115	1.69648	0.81328	SSPN	2.1266	0.72456	0.0075956	2.11944	0.53818	SSPN	-0.84492	-2.3752	0.011315	0.42857
FBRS	-0.81007	-2.3954	0.020115	1.69648	0.81328	FBRS	-0.73673	-1.4587	0.12525	0.902222	0.87743	FBRS	0.23223	0.77446	0.42829	0.95769
BROX	-0.809	-0.93125	0.020272	1.6931	0.81328	BROX	-0.88005	-0.95496	0.068203	1.1662	0.82416	BROX	1.2663	0.819	0	0
BCL2L13	-0.80904	-2.2516	0.020272	1.6931	0.81328	BCL2L13	-1.0793	-1.9362	0.023834	1.6228	0.69453	BCL2L13	0.73976	1.3168	0.0064955	0.35775
FSCN3	1.4871	1.1979	0.020325	1.69197	0.81328	FSCN3	1.6455	1.0337	0.036721	1.43509	0.75241	FSCN3	-0.2257	-1.2568	0.38387	0.95449
XRCC6	1.4868	1.2818	0.020377	1.69086	0.81328	XRCC6	2.0645	0.8793	0.010162	1.99302	0.5848	XRCC6	-0.82137	-2.3058	0.013201	0.45985
LPAR1	-0.8074	-3.3565	0.020377	1.69086	0.81328	LPAR1	-1.3078	-4.3619	0.0063384	2.19802	0.53361	LPAR1	0.22337	1.0287	0.44793	0.95939
XRCC5	1.4862	0.98621	0.02043	1.68973	0.81328	XRCC5	2.0205	0.76923	0.012205	1.91346	0.60488	XRCC5	-0.27913	-0.74213	0.29633	0.93908
AP5M1	-0.80725	-2.6809	0.02043	1.68973	0.81328	AP5M1	-1.3041	-2.8391	0.0064955	2.18739	0.53361	AP5M1	0.086125	0.31663	0.8208	0.99525
NPIPB3	1.485	1.1021	0.02043	1.68973	0.81328	NPIPB3	1.8935	0.77642	0.01802	1.74425	0.66538	NPIPB3	0.12544	0.34988	0.7043	0.99015
TXNRD1	-0.80715	-0.67573	0.02043	1.68973	0.81328	TXNRD1	-0.28333	-0.31691	0.51137	0.291265	0.97276	TXNRD1	0.78898	0.76656	0.0043478	0.31698
SNAI1	-0.8068	-3.1351	0.020482	1.68863	0.81328	SNAI1	-0.85544	-2.8334	0.076951	1.11379	0.83626	SNAI1	0.27255	0.97515	0.34374	0.94695
NIPA2	1.4844	1.3544	0.020534	1.68753	0.81328	NIPA2	1.5094	1.1819	0.056469	1.24819	0.80973	NIPA2	-0.22914	-1.31	0.37784	0.95449
C7orf34	1.4846	1.1944	0.020534	1.68753	0.81328	C7orf34	1.6975	1.0054	0.03143	1.50266	0.72848	C7orf34	-0.12875	-1.0611	0.58339	0.9752
GINM1	-0.80629	-1.8065	0.020534	1.68753	0.81328	GINM1	-1.1948	-2.5148	0.012624	1.8988	0.60488	GINM1	0.33566	1.049	0.23023	0.90757
CNN1	-0.80593	-4.0002	0.020587	1.68641	0.81366	CNN1	-0.83747	-2.3766	0.082818	1.08188	0.83626	CNN1	0.20619	1.4693	0.49041	0.965
TMEM184A	-0.8056	-4.3384	0.020639	1.68531	0.81405	TMEM184A	-1.1997	-4.4085	0.012101	1.91718	0.60488	TMEM184A	0.61103	1.5084	0.023625	0.56134
LARS	-0.8055	-1.3163	0.020691	1.68422	0.81429	LARS	-0.72902	-0.8788	0.12923	0.888637	0.88395	LARS	0.00010761	0.00029505	0.92797	0.99842
FAM83D	1.4821	1.3065	0.020849	1.68091	0.81429	FAM83D	2.0585	0.83977	0.010424	1.98197	0.5848	FAM83D	0.055141	0.44435	0.91226	0.99842
KRTAP9-1	1.4822	1.1322	0.020849	1.68091	0.81429	KRTAP9-1	1.9894	0.78486	0.012991	1.88636	0.60488	KRTAP9-1	0.057259	0.67153	0.90655	0.99842
POM121	1.481	0.9096	0.020901	1.67983	0.81429	POM121	1.707	0.77855	0.03054	1.51513	0.72761	POM121	-0.6286	-1.4057	0.040807	0.62972
PRRC1	1.4798	1.1268	0.020901	1.67983	0.81429	PRRC1	1.5952	0.99065	0.043007	1.36646	0.77841	PRRC1	-0.23576	-0.94593	0.36606	0.95112
KRT33B	1.481	1.1884	0.020901	1.67983	0.81429	KRT33B	1.8887	0.89477	0.018282	1.73798	0.66858	KRT33B	0.01814	0.13202	0.97962	0.99868
CXADR	-0.80326	-1.2634	0.021006	1.67766	0.81637	CXADR	-0.56526	-0.94602	0.23274	0.633129	0.91243	CXADR	0.44107	0.80385	0.10351	0.76932
SRP14	1.4776	0.95172	0.021111	1.67549	0.81637	SRP14	0.81423	0.82894	0.31351	0.503749	0.94052	SRP14	-0.65922	-1.2942	0.03494	0.61116
TRPC7	1.4765	1.26	0.021163	1.67442	0.81637	TRPC7	2.06	0.80065	0.010267	1.98856	0.5848	TRPC7	0.14917	0.64613	0.63651	0.9809
ZNF322	-0.80222	-3.0656	0.021215	1.67336	0.81637	ZNF322	-0.58324	-2.031	0.21985	0.657874	0.90925	ZNF322	0.36175	1.1269	0.19109	0.86874
ZNF282	1.4747	1.2182	0.02132	1.67121	0.81637	ZNF282	1.3931	1.0604	0.076218	1.11794	0.83626	ZNF282	-1.5578	-2.0327	0.00020953	0.097561
HP	1.4744	1.0949	0.02132	1.67121	0.81637	HP	1.6326	0.94192	0.038397	1.4157	0.76477	HP	0.25923	0.64887	0.36894	0.95112
C5orf42	-0.80154	-2.4592	0.021372	1.67015	0.81637	C5orf42	-1.2295	-1.8957	0.01011	1.99525	0.5848	C5orf42	0.6405	1.2388	0.018334	0.51694
OR51G2	1.4691	0.81934	0.021425	1.66908	0.81637	OR51G2	2.2214	0.5825	0.0053431	2.27221	0.52577	OR51G2	-0.29017	-0.79643	0.28062	0.93241
FANCA	1.4695	1.2432	0.021425	1.66908	0.81637	FANCA	1.5892	1.0709	0.044212	1.35446	0.78212	FANCA	-0.11921	-0.53058	0.60744	0.97643
GBP6	-0.8006	-0.93738	0.021425	1.66908	0.81637	GBP6	-0.76365	-0.89504	0.11231	0.949582	0.86397	GBP6	0.11871	0.28998	0.72263	0.99219
CRNN	1.4724	1.2616	0.021425	1.66908	0.81637	CRNN	1.7625	1.021	0.026716	1.57323	0.71314	CRNN	0.36266	1.0413	0.18968	0.86874
PIGV	-0.79957	-3.6906	0.02153	1.66696	0.81873	PIGV	-0.96887	-3.4362	0.044945	1.34732	0.78212	PIGV	0.28701	1.38	0.31503	0.94234
RNF7	1.4667	0.91694	0.021634	1.66486	0.82107	RNF7	0.81252	0.88507	0.31472	0.502076	0.94052	RNF7	0.6929	0.89817	0.011001	0.42339
SDHA	1.4662	0.73393	0.021687	1.6638	0.82119	SDHA	2.0515	0.62905	0.010477	1.97976	0.5848	SDHA	-0.22488	-0.3904	0.38544	0.95449
TRAM1L1	-0.79806	-3.0314	0.021844	1.66067	0.82119	TRAM1L1	-0.6625	-1.4444	0.16627	0.779186	0.90324	TRAM1L1	0.32789	1.4059	0.24243	0.91444
LAMTOR3	-0.79784	-2.5946	0.021896	1.65964	0.82119	LAMTOR3	-0.76233	-1.3064	0.11304	0.946768	0.86397	LAMTOR3	0.15755	0.53885	0.61268	0.97752
NT5C3B	-0.79754	-2.2891	0.022001	1.65756	0.82119	NT5C3B	-1.1763	-1.4302	0.013986	1.85431	0.61663	NT5C3B	0.27686	0.68229	0.33541	0.94523
FAM101A	-0.79692	-0.88679	0.022053	1.65653	0.82119	FAM101A	-0.61997	-0.81548	0.19345	0.713431	0.90701	FAM101A	0.75358	0.97495	0.0060765	0.35692
FAM73A	1.4607	1.2545	0.022158	1.65447	0.82119	FAM73A	1.8151	0.93779	0.022839	1.64132	0.68837	FAM73A	-0.36371	-1.9859	0.19057	0.86874
DPYSL3	-0.7966	-2.7074	0.022158	1.65447	0.82119	DPYSL3	-1.0739	-2.6378	0.024725	1.60686	0.70102	DPYSL3	0.70249	1.2662	0.010005	0.41336
GCK	1.46	1.4123	0.022211	1.65343	0.82119	GCK	1.6758	1.1149	0.033421	1.47598	0.73843	GCK	0.24439	1.4463	0.40089	0.95769
C10orf131	-0.79571	-3.143	0.022315	1.6514	0.82119	C10orf131	-1.0418	-1.5668	0.029492	1.5303	0.72396	C10orf131	0.25846	1.0689	0.37082	0.95212
METRN	-0.79571	-2.9817	0.022315	1.6514	0.82119	METRN	-1.2271	-3.1385	0.010267	1.98856	0.5848	METRN	0.3776	1.4002	0.16841	0.83749
IK	1.4582	0.9046	0.022368	1.65037	0.82119	IK	1.8447	0.757	0.020849	1.68091	0.67833	IK	-0.12261	-0.42826	0.59848	0.97524
ATG16L2	-0.79499	-2.1945	0.02242	1.64936	0.82119	ATG16L2	-0.42421	-1.0827	0.35532	0.44938	0.94788	ATG16L2	-0.26961	-1.1211	0.31137	0.9416
DLX1	-0.79483	-2.6186	0.022472	1.64836	0.82119	DLX1	-1.3286	-4.2201	0.0056574	2.24738	0.53361	DLX1	0.23026	1.1731	0.43169	0.95796
NANP	-0.79453	-1.9639	0.022525	1.64734	0.82119	NANP	-1.2967	-2.1591	0.0069146	2.16023	0.53759	NANP	0.5138	1.0399	0.058617	0.69676
ADIG	1.4554	1.2651	0.022577	1.64633	0.82119	ADIG	1.2454	1.1192	0.11577	0.936404	0.86397	ADIG	0.20759	0.79753	0.4869	0.965
HHLA2	-0.79432	-3.4306	0.022577	1.64633	0.82119	HHLA2	-0.66134	-2.7276	0.16716	0.776868	0.90324	HHLA2	0.16719	1.0014	0.58659	0.9752
NOP58	1.4553	1.1385	0.02263	1.64532	0.82119	NOP58	2.4125	0.72657	0.0025144	2.59957	0.45283	NOP58	-1.0387	-1.2837	0.0036145	0.29046
ST3GAL4	1.4539	1.0445	0.02263	1.64532	0.82119	ST3GAL4	1.5014	0.90842	0.05736	1.24139	0.80973	ST3GAL4	-0.26012	-0.55937	0.3264	0.94402
TTC9C	1.4529	1.3516	0.02263	1.64532	0.82119	TTC9C	1.4455	1.1773	0.066841	1.17496	0.82293	TTC9C	0.35325	1.6785	0.20215	0.87716
EPS15	-0.79389	-4.0087	0.022682	1.64432	0.82119	EPS15	-0.73975	-3.1453	0.12352	0.908263	0.87704	EPS15	0.0082038	0.12061	0.9516	0.99842
CD52	1.4523	0.96383	0.022682	1.64432	0.82119	CD52	1.5032	0.94299	0.05715	1.24298	0.80973	CD52	0.24443	0.49874	0.40073	0.95769
ALDH16A1	-0.79385	-3.2248	0.022682	1.64432	0.82119	ALDH16A1	-0.42967	-1.3397	0.34955	0.456491	0.94694	ALDH16A1	0.50738	1.4457	0.061603	0.69995
CCT6A	1.4503	1.228	0.022787	1.64231	0.82119	CCT6A	2.8506	0.54602	0.00036668	3.43571	0.25926	CCT6A	-1.5637	-2.2247	0.00020953	0.097561
PSME3	1.4495	1.103	0.022787	1.64231	0.82119	PSME3	2.182	0.83541	0.0063384	2.19802	0.53361	PSME3	-0.96201	-2.1518	0.0057622	0.34687
DIS3L	1.45	1.2065	0.022787	1.64231	0.82119	DIS3L	1.0629	1.2917	0.18439	0.734263	0.90701	DIS3L	-0.59384	-2.0976	0.050864	0.67058
ZBTB26	-0.79313	-2.0561	0.022892	1.64032	0.82119	ZBTB26	-0.96883	-2.6427	0.044945	1.34732	0.78212	ZBTB26	0.26296	1.0195	0.36207	0.95112
OR10R2	-0.79278	-1.9334	0.022944	1.63933	0.82119	OR10R2	-0.46447	-1.1277	0.31477	0.502007	0.94052	OR10R2	-0.037879	-0.13296	0.82169	0.99525
HOXB13	-0.79244	-4.2205	0.023101	1.63637	0.82119	HOXB13	-0.93104	-4.085	0.053483	1.27178	0.80425	HOXB13	0.12409	1.1692	0.70786	0.99092
TMPRSS11E	1.4462	1.2374	0.023153	1.63539	0.82119	TMPRSS11E	1.7639	0.98779	0.026506	1.57666	0.71314	TMPRSS11E	-0.36904	-1.7064	0.18507	0.86297
DPYS	1.4451	0.98477	0.023206	1.6344	0.82119	DPYS	1.6083	0.88951	0.041592	1.38099	0.77522	DPYS	0.49567	0.80956	0.067627	0.69995
CCDC65	-0.79158	-3.4286	0.023363	1.63147	0.82119	CCDC65	-1.3501	-2.2843	0.0048193	2.31702	0.50273	CCDC65	0.26445	1.5696	0.35966	0.95112
LIMK2	1.4429	1.2542	0.023415	1.63051	0.82119	LIMK2	1.5447	0.99228	0.050131	1.29989	0.78753	LIMK2	0.0082228	0.023595	0.9517	0.99842
GRIA2	-0.79101	-2.3744	0.023573	1.62759	0.82119	GRIA2	-0.89739	-2.3126	0.063122	1.19982	0.81861	GRIA2	0.13245	0.40132	0.68345	0.98602
RBM15	-0.79111	-3.237	0.023573	1.62759	0.82119	RBM15	-0.8693	-3.2876	0.071346	1.14663	0.8288	RBM15	0.69806	1.453	0.010529	0.41615
ZDHHC18	-0.79097	-3.8837	0.023625	1.62663	0.82119	ZDHHC18	-1.1023	-4.0771	0.021163	1.67442	0.67833	ZDHHC18	0.25136	1.2436	0.3857	0.95449
GEN1	1.4414	1.1968	0.023677	1.62567	0.82119	GEN1	1.3776	1.1554	0.079832	1.09782	0.83626	GEN1	-0.64467	-1.5965	0.037768	0.62425
RNF135	1.4407	1.4319	0.023677	1.62567	0.82119	RNF135	1.6222	1.147	0.039707	1.40113	0.768	RNF135	-0.20609	-1.0185	0.42158	0.95769
SF3B5	1.4398	1.0141	0.023677	1.62567	0.82119	SF3B5	1.3024	1.1836	0.098638	1.00596	0.85514	SF3B5	-0.25786	-0.94264	0.32918	0.94402
MFSD1	1.4411	0.96105	0.023677	1.62567	0.82119	MFSD1	1.972	0.68761	0.013882	1.85755	0.61663	MFSD1	0.087506	0.16946	0.81692	0.99525
TAC1	-0.79032	-2.4267	0.02373	1.6247	0.82119	TAC1	-0.89769	-1.8207	0.062965	1.2009	0.81861	TAC1	-0.034121	-0.23125	0.8318	0.9963
ARHGAP15	1.4379	1.39	0.023782	1.62375	0.82119	ARHGAP15	1.926	0.9554	0.016448	1.78389	0.64476	ARHGAP15	-0.20456	-1.1153	0.42404	0.95769
FAM171B	-0.78775	-3.9617	0.023939	1.62089	0.82119	FAM171B	-0.90712	-3.0927	0.06045	1.2186	0.81096	FAM171B	0.31006	1.4847	0.27287	0.92912
BTBD3	1.4368	1.2514	0.023992	1.61993	0.82119	BTBD3	1.5017	1.0969	0.057307	1.24179	0.80973	BTBD3	0.26647	0.83436	0.35589	0.95112
USP4	1.4356	1.1601	0.024044	1.61899	0.82119	USP4	1.4747	1.0322	0.062336	1.20526	0.81737	USP4	-0.48657	-1.4319	0.095024	0.75677
MAMDC2	1.4348	1.1515	0.024044	1.61899	0.82119	MAMDC2	2.0086	0.75539	0.01252	1.9024	0.60488	MAMDC2	-0.35571	-1.1756	0.19906	0.87489
ASCC3	1.4355	0.98836	0.024044	1.61899	0.82119	ASCC3	1.6657	0.79782	0.034678	1.45995	0.73894	ASCC3	-0.055719	-0.22869	0.77255	0.99525
POLR2A	1.4344	1.1416	0.024096	1.61806	0.82119	POLR2A	1.831	0.99668	0.021477	1.66803	0.67881	POLR2A	-0.62233	-1.4535	0.042797	0.63333
SNRK	1.4315	1.1132	0.024149	1.6171	0.82119	SNRK	2.0808	0.76405	0.0095862	2.01835	0.58413	SNRK	-0.58263	-1.8493	0.054217	0.67958
NWD1	1.4325	1.2661	0.024149	1.6171	0.82119	NWD1	1.5578	1.0903	0.047564	1.32272	0.78343	NWD1	-0.36184	-1.6943	0.19225	0.86874
EYA3	1.4325	1.3236	0.024149	1.6171	0.82119	EYA3	1.7194	1.0714	0.029492	1.5303	0.72396	EYA3	-0.20032	-0.87813	0.43206	0.95796
ZNF737	1.4307	1.043	0.024149	1.6171	0.82119	ZNF737	2.0198	0.73443	0.012205	1.91346	0.60488	ZNF737	-0.1342	-0.77282	0.56957	0.97507
WDHD1	1.4316	1.0646	0.024149	1.6171	0.82119	WDHD1	1.6698	0.78785	0.033944	1.46924	0.73894	WDHD1	0.044798	0.18231	0.94117	0.99842
FUT2	1.4311	1.2127	0.024149	1.6171	0.82119	FUT2	1.6727	0.93505	0.03363	1.47327	0.73894	FUT2	0.16579	1.0089	0.59036	0.9752
MRPL39	-0.78735	-1.6573	0.024201	1.61617	0.82119	MRPL39	-0.69213	-0.95295	0.14893	0.827018	0.89324	MRPL39	0.12647	0.48205	0.7011	0.98979
KIAA1045	1.4304	1.114	0.024254	1.61522	0.82119	KIAA1045	1.9068	0.83062	0.017548	1.75577	0.66468	KIAA1045	0.21693	0.48522	0.4638	0.96041
WRAP53	1.429	1.1301	0.024358	1.61336	0.82119	WRAP53	1.6143	0.96952	0.040702	1.39038	0.76931	WRAP53	-2.0358	-2.3736	5.2383e-05	0.043478
C9orf47	1.4282	1.3342	0.024358	1.61336	0.82119	C9orf47	1.5979	1.0784	0.042745	1.36911	0.77841	C9orf47	-0.41535	-2.2601	0.14191	0.81513
SIKE1	1.4296	0.93628	0.024358	1.61336	0.82119	SIKE1	1.8481	0.7367	0.020796	1.68202	0.67833	SIKE1	-0.24539	-0.43487	0.34945	0.94949
PPEF2	-0.7858	-1.5922	0.024358	1.61336	0.82119	PPEF2	-0.41199	-0.8212	0.36747	0.434778	0.95029	PPEF2	0.068655	0.25142	0.87255	0.99842
HIGD1C	1.4291	0.99684	0.024358	1.61336	0.82119	HIGD1C	1.6816	0.83284	0.032844	1.48354	0.73832	HIGD1C	0.70723	0.92696	0.0095862	0.4094
PANX2	-0.78585	-3.0887	0.024358	1.61336	0.82119	PANX2	-0.95388	-3.4734	0.048245	1.31655	0.78736	PANX2	0.23196	1.276	0.42871	0.95769
ABAT	1.427	0.95605	0.024463	1.61149	0.82119	ABAT	1.5609	0.99834	0.047093	1.32704	0.78212	ABAT	-0.55492	-1.6516	0.063646	0.69995
ACR	1.427	1.2677	0.024463	1.61149	0.82119	ACR	1.5149	1.0741	0.055631	1.25468	0.80973	ACR	0.2118	0.77456	0.47648	0.96343
VCAN	1.4263	1.2648	0.024515	1.61057	0.82119	VCAN	1.7039	1.048	0.030749	1.51217	0.72829	VCAN	0.085462	0.3669	0.82247	0.99525
PATZ1	1.4254	1.2003	0.02462	1.60871	0.82119	PATZ1	1.8936	0.82336	0.01802	1.74425	0.66538	PATZ1	-0.10448	-0.93782	0.64458	0.9811
ARID5A	1.4249	0.87519	0.02462	1.60871	0.82119	ARID5A	1.8458	0.68187	0.020849	1.68091	0.67833	ARID5A	-0.040148	-0.068696	0.81514	0.99525
IARS2	1.4241	1.1615	0.024673	1.60778	0.82119	IARS2	2.3242	0.79749	0.0034573	2.46126	0.47143	IARS2	-1.2185	-1.7904	0.0014667	0.23611
ANKRD6	1.4245	1.2398	0.024673	1.60778	0.82119	ANKRD6	1.8418	0.917	0.020849	1.68091	0.67833	ANKRD6	-0.095975	-0.31952	0.66543	0.98248
IGFL2	-0.78443	-3.2863	0.024725	1.60686	0.82119	IGFL2	-1.0269	-2.672	0.031902	1.49618	0.73285	IGFL2	-0.073797	-0.50423	0.72415	0.99219
SMAD2	-0.78389	-1.7084	0.024777	1.60595	0.82119	SMAD2	-0.72004	-1.6861	0.13447	0.871375	0.8863	SMAD2	-0.035906	-0.1284	0.82682	0.9959
ERICH4	-0.78424	-1.9323	0.024777	1.60595	0.82119	ERICH4	-1.1971	-1.7364	0.012362	1.90791	0.60488	ERICH4	0.28121	0.69114	0.32703	0.94402
OR51B4	-0.78352	-3.8436	0.02483	1.60502	0.82119	OR51B4	-0.81116	-2.9702	0.092771	1.03259	0.85005	OR51B4	0.10016	0.59813	0.77878	0.99525
ELL	1.4217	1.1052	0.024882	1.60411	0.82119	ELL	2.0652	0.89212	0.010162	1.99302	0.5848	ELL	-0.70144	-1.5938	0.02682	0.58295
PRRG1	-0.78283	-1.3665	0.024882	1.60411	0.82119	PRRG1	-1.2572	-1.6888	0.0084337	2.07398	0.55903	PRRG1	0.36863	1.0971	0.18109	0.85803
ROGDI	1.4212	1.2455	0.024987	1.60229	0.82119	ROGDI	1.766	0.95413	0.026035	1.58444	0.70798	ROGDI	0.25953	0.77255	0.36857	0.95112
DZANK1	1.4208	1.1782	0.025039	1.60138	0.82119	DZANK1	1.4162	1.0455	0.071975	1.14282	0.82981	DZANK1	-0.07996	-0.36339	0.70765	0.99092
PABPN1	1.4205	1.0823	0.025092	1.60046	0.82119	PABPN1	1.2	1.1565	0.13096	0.882861	0.88395	PABPN1	-1.4136	-2.6788	0.0006286	0.17391
CDH24	-0.78127	-2.7967	0.025144	1.59957	0.82119	CDH24	-1.1567	-3.5504	0.015977	1.7965	0.64346	CDH24	0.4008	1.5243	0.14227	0.81513
DNAJC8	1.4197	1.2193	0.025196	1.59867	0.82119	DNAJC8	1.6162	1.1393	0.040545	1.39206	0.76885	DNAJC8	-0.92286	-2.3634	0.0069146	0.36053
COMT	1.4187	1.1769	0.025249	1.59776	0.82119	COMT	1.2597	1.0877	0.11137	0.953232	0.86397	COMT	0.014114	0.05377	0.96826	0.99868
ZNF511	-0.7808	-2.9538	0.025249	1.59776	0.82119	ZNF511	-0.69499	-2.1742	0.14762	0.830855	0.89324	ZNF511	0.46838	1.3891	0.083133	0.73315
CYLC2	-0.78088	-3.0068	0.025249	1.59776	0.82119	CYLC2	-0.72399	-2.3093	0.13232	0.878375	0.88597	CYLC2	0.4709	1.4875	0.081718	0.73114
N4BP2L1	-0.7803	-2.6037	0.025301	1.59686	0.82119	N4BP2L1	-0.2721	-0.95506	0.52452	0.280238	0.97276	N4BP2L1	-0.0032854	-0.014992	0.91797	0.99842
LOC391003	-0.77989	-2.6601	0.025406	1.59506	0.82119	LOC391003	-0.3712	-1.5958	0.41121	0.385936	0.95516	LOC391003	0.056885	0.15335	0.9076	0.99842
GTSF1	-0.7787	-2.3878	0.025616	1.59149	0.82119	GTSF1	-0.66441	-1.7651	0.16532	0.781675	0.90324	GTSF1	-0.066565	-0.26891	0.74369	0.99402
COL4A2	1.4159	1.2071	0.025616	1.59149	0.82119	COL4A2	1.6164	1.0326	0.04044	1.39319	0.76885	COL4A2	0.43569	1.1833	0.10765	0.76932
EIF4A1	1.4151	1.2271	0.025668	1.59061	0.82119	EIF4A1	2.0203	0.92509	0.012205	1.91346	0.60488	EIF4A1	-1.2049	-2.2441	0.0015715	0.23611
ULK1	1.4153	1.2461	0.025668	1.59061	0.82119	ULK1	1.4951	1.1073	0.058355	1.23392	0.80973	ULK1	-0.24237	-1.239	0.3549	0.95112
TBC1D30	1.4153	1.2312	0.025668	1.59061	0.82119	TBC1D30	1.6023	1.0029	0.042116	1.37555	0.77522	TBC1D30	-0.011626	-0.064913	0.89424	0.99842
DHRS2	-0.77856	-3.5955	0.025668	1.59061	0.82119	DHRS2	-0.98613	-3.0383	0.040073	1.39715	0.768	DHRS2	0.26124	1.2309	0.36553	0.95112
VSIG4	1.415	1.3465	0.02572	1.58973	0.82119	VSIG4	1.8093	1.0671	0.023206	1.6344	0.68837	VSIG4	-0.38626	-1.9795	0.16742	0.83749
AGXT2	-0.77792	-2.2286	0.02572	1.58973	0.82119	AGXT2	-1.0564	-1.6893	0.02703	1.56815	0.71314	AGXT2	-0.12805	-0.45195	0.58497	0.9752
MSI1	-0.77807	-3.1664	0.02572	1.58973	0.82119	MSI1	-1.0743	-2.9239	0.024568	1.60963	0.7	MSI1	0.29984	1.2458	0.29282	0.9384
MXRA5	1.4135	1.29	0.025773	1.58884	0.82119	MXRA5	1.9347	0.90139	0.016134	1.79226	0.64476	MXRA5	0.025504	0.11722	0.99859	0.9999
MYCL	-0.77782	-1.6725	0.025773	1.58884	0.82119	MYCL	-1.3477	-1.9518	0.0048193	2.31702	0.50273	MYCL	0.21307	0.57929	0.47297	0.96343
NECAP1	-0.77778	-3.771	0.025773	1.58884	0.82119	NECAP1	-1.0948	-4.0895	0.021739	1.66276	0.68137	NECAP1	0.45381	1.4275	0.093662	0.75147
TIMM8A	1.4127	1.2125	0.025982	1.58533	0.82119	TIMM8A	1.7347	0.91892	0.028601	1.54362	0.71895	TIMM8A	-0.93044	-2.1605	0.0066527	0.35775
IQCC	1.4125	1.1585	0.025982	1.58533	0.82119	IQCC	1.8794	0.83259	0.019015	1.7209	0.67658	IQCC	-0.58604	-1.8005	0.053169	0.67939
SRCAP	-0.7771	-2.3946	0.025982	1.58533	0.82119	SRCAP	-0.81379	-1.6789	0.091252	1.03976	0.84653	SRCAP	-0.12155	-0.54303	0.60094	0.97524
C11orf31	-0.77634	-1.7165	0.025982	1.58533	0.82119	C11orf31	-0.20392	-0.48795	0.60885	0.21549	0.97841	C11orf31	0.19709	0.56765	0.51194	0.96728
RGPD2	-0.77656	-2.9212	0.025982	1.58533	0.82119	RGPD2	-0.90985	-3.024	0.059298	1.22696	0.80973	RGPD2	0.75958	1.3981	0.0058146	0.34687
GRM6	-0.77609	-3.233	0.026139	1.58271	0.82201	GRM6	-1.3649	-3.074	0.0044002	2.35653	0.50273	GRM6	0.22822	0.84721	0.43698	0.95939
TESK1	-0.7761	-2.8838	0.026139	1.58271	0.82201	TESK1	-1.2332	-2.8294	0.010058	1.99749	0.5848	TESK1	0.65716	1.3956	0.015558	0.49091
TAS2R19	1.4109	1.2108	0.026192	1.58183	0.82201	TAS2R19	1.6847	0.88744	0.032687	1.48562	0.73832	TAS2R19	0.053786	0.1714	0.91608	0.99842
ZNF275	-0.77498	-2.8485	0.026244	1.58097	0.82201	ZNF275	-0.98191	-2.1144	0.041278	1.38428	0.77407	ZNF275	0.39154	1.098	0.15275	0.82222
RBAK-RBAKDN	-0.77477	-3.1756	0.026296	1.58011	0.82201	RBAK-RBAKDN	-0.53386	-1.7	0.25809	0.588229	0.92272	RBAK-RBAKDN	0.12969	0.58021	0.69078	0.98772
MAT1A	-0.77475	-2.3008	0.026349	1.57924	0.82201	MAT1A	-0.7739	-1.3068	0.10801	0.966536	0.85837	MAT1A	0.42616	1.1693	0.11603	0.77891
FCGRT	1.4101	1.2738	0.026454	1.57751	0.82201	FCGRT	1.7964	0.93351	0.024201	1.61617	0.69729	FCGRT	-0.17508	-1.3179	0.47768	0.96343
HSPA9	1.4088	1.1217	0.026506	1.57666	0.82201	HSPA9	1.8797	0.93648	0.018963	1.72209	0.67658	HSPA9	-0.9657	-2.0463	0.0055526	0.34304
TRAF3IP3	-0.77302	-1.3016	0.026558	1.5758	0.82201	TRAF3IP3	-0.6848	-0.84368	0.15333	0.814373	0.89978	TRAF3IP3	0.25649	0.65426	0.37501	0.95329
TFRC	-0.7735	-2.3974	0.026558	1.5758	0.82201	TFRC	-0.76108	-1.9593	0.11346	0.945157	0.86397	TFRC	0.43568	1.0894	0.1077	0.76932
METTL23	-0.77353	-3.8741	0.026558	1.5758	0.82201	METTL23	-1.1171	-4.181	0.019696	1.70562	0.67833	METTL23	0.24542	1.1716	0.39827	0.95769
NDUFV3	1.407	1.1798	0.026611	1.57494	0.82201	NDUFV3	1.7536	0.87237	0.027397	1.5623	0.71314	NDUFV3	-0.39059	-1.6354	0.16281	0.83638
CSNK1D	-0.77285	-2.9952	0.026611	1.57494	0.82201	CSNK1D	-0.99012	-3.1029	0.039497	1.40344	0.768	CSNK1D	-0.21299	-0.88518	0.40891	0.95769
ZNF546	1.4079	1.0989	0.026611	1.57494	0.82201	ZNF546	1.5279	0.99931	0.053169	1.27434	0.80237	ZNF546	0.1284	0.2804	0.69513	0.98853
PUS3	-0.77234	-3.7042	0.026663	1.57409	0.82229	PUS3	-0.6368	-1.159	0.18188	0.740215	0.90701	PUS3	0.35574	1.3381	0.19843	0.87454
ABT1	-0.77161	-0.72044	0.026768	1.57238	0.82419	ABT1	0.53136	0.60621	0.53138	0.274595	0.97276	ABT1	0.27179	0.42228	0.34552	0.94787
WWC2	1.4064	1.0671	0.026873	1.57068	0.82609	WWC2	1.9572	0.80104	0.01472	1.83209	0.61758	WWC2	-0.078611	-0.19951	0.71131	0.99095
FUT8	-0.77077	-1.4213	0.02703	1.56815	0.82907	FUT8	-0.95024	-1.6705	0.049031	1.30953	0.78753	FUT8	-0.046747	-0.19451	0.79728	0.99525
MRPS16	1.4045	1.1344	0.027135	1.56647	0.82907	MRPS16	2.1204	0.66169	0.0077004	2.11349	0.53818	MRPS16	-0.68565	-1.6222	0.029492	0.5883
ANKRD35	1.4044	0.93279	0.027135	1.56647	0.82907	ANKRD35	1.5929	0.86678	0.043531	1.3612	0.78212	ANKRD35	-0.085088	-0.20016	0.69481	0.98853
SEC24B	1.4042	0.94635	0.027187	1.56564	0.82907	SEC24B	1.9397	0.7412	0.015715	1.80369	0.64103	SEC24B	-0.22753	-0.46744	0.38072	0.95449
STMN1	-0.77006	-1.413	0.027187	1.56564	0.82907	STMN1	-0.56698	-1.1663	0.23127	0.635881	0.912	STMN1	0.23817	0.84678	0.41488	0.95769
MTNR1A	1.4039	1.2534	0.027239	1.56481	0.82935	MTNR1A	1.5084	1.0706	0.056574	1.24738	0.80973	MTNR1A	0.043797	0.28916	0.94442	0.99842
OR5AN1	-0.76974	-2.8459	0.027344	1.56314	0.83075	OR5AN1	-0.9126	-1.9644	0.058617	1.23198	0.80973	OR5AN1	0.22768	0.84205	0.43819	0.95939
ABCB7	1.4023	0.97388	0.027397	1.5623	0.83075	ABCB7	2.3183	0.64449	0.0034573	2.46126	0.47143	ABCB7	-1.0367	-1.8547	0.0036145	0.29046
HERC2	1.4022	1.2964	0.027449	1.56147	0.83075	HERC2	1.1242	1.4171	0.15773	0.802086	0.90324	HERC2	-0.018782	-0.11143	0.87486	0.99842
DNPEP	-0.7692	-2.3153	0.027554	1.55982	0.83075	DNPEP	-1.6036	-3.361	0.0010477	2.97976	0.38182	DNPEP	0.58322	1.3427	0.030644	0.59031
ZNF76	-0.76874	-1.9937	0.027658	1.55818	0.83075	ZNF76	-0.57111	-1.3426	0.22865	0.640829	0.91042	ZNF76	-0.51137	-1.6825	0.082399	0.73114
FUT10	1.3996	1.0523	0.027658	1.55818	0.83075	FUT10	1.263	0.94846	0.1098	0.959398	0.85937	FUT10	-0.28581	-0.94355	0.28664	0.93556
TARP	1.3986	1.276	0.027763	1.55653	0.83075	TARP	1.4805	1.1522	0.061079	1.21411	0.81311	TARP	-0.42386	-1.3109	0.13525	0.80561
KIF2C	-0.76827	-3.2913	0.027816	1.55571	0.83075	KIF2C	-0.6079	-2.0623	0.20126	0.696243	0.90701	KIF2C	-0.18547	-1.1297	0.45715	0.96007
GPRIN3	1.3983	0.99113	0.027868	1.55489	0.83075	GPRIN3	1.8339	0.84029	0.02132	1.67121	0.67833	GPRIN3	-0.43898	-1.1525	0.12446	0.79785
ANKRD7	-0.76806	-2.0934	0.027868	1.55489	0.83075	ANKRD7	-0.75259	-2.0389	0.11781	0.928818	0.86467	ANKRD7	0.089767	0.42296	0.8099	0.99525
HIST1H2BD	1.3964	1.4129	0.027973	1.55326	0.83075	HIST1H2BD	1.4406	1.2948	0.067417	1.17123	0.82293	HIST1H2BD	0.24981	1.2538	0.38916	0.95449
RICTOR	1.3951	1.3489	0.028025	1.55245	0.83075	RICTOR	1.6767	0.98035	0.033421	1.47598	0.73843	RICTOR	-0.70362	-2.4145	0.026296	0.57635
CRYAA	1.3951	1.2358	0.028025	1.55245	0.83075	CRYAA	1.5032	1.173	0.05715	1.24298	0.80973	CRYAA	-0.22708	-0.91263	0.38161	0.95449
CLDN3	1.396	1.2922	0.028025	1.55245	0.83075	CLDN3	1.9501	0.82499	0.015086	1.82143	0.62609	CLDN3	-0.10691	-0.56001	0.63929	0.9809
PCDHA3	1.396	1.251	0.028025	1.55245	0.83075	PCDHA3	1.4678	1.1501	0.063227	1.1991	0.81886	PCDHA3	-0.037785	-0.2132	0.82184	0.99525
TMEM143	-0.76696	-2.0208	0.028025	1.55245	0.83075	TMEM143	-0.40122	-0.63985	0.37973	0.420525	0.95029	TMEM143	0.12976	0.27036	0.69052	0.98772
SAMD7	-0.76704	-1.0826	0.028025	1.55245	0.83075	SAMD7	-0.6298	-0.82422	0.18717	0.727764	0.90701	SAMD7	0.263	0.6183	0.36197	0.95112
ZNF266	-0.76658	-3.0702	0.02813	1.55083	0.83256	ZNF266	-0.64996	-1.6694	0.17407	0.759276	0.90701	ZNF266	0.38036	1.3659	0.16548	0.83723
S100A16	1.394	1.4534	0.028182	1.55003	0.83282	S100A16	1.5963	1.1592	0.042954	1.367	0.77841	S100A16	-0.24244	-1.3159	0.35474	0.95112
RAD9A	-0.76544	-1.3564	0.028444	1.54601	0.83515	RAD9A	0.77242	0.95078	0.34117	0.467029	0.94475	RAD9A	-0.41171	-1.1703	0.14521	0.81586
ZNF781	-0.76538	-2.0705	0.028444	1.54601	0.83515	ZNF781	-0.47169	-0.94242	0.30749	0.512169	0.94004	ZNF781	0.45113	1.2075	0.096176	0.75929
PRDM5	-0.76551	-3.3719	0.028444	1.54601	0.83515	PRDM5	-0.8275	-3.7897	0.085752	1.06676	0.83664	PRDM5	0.29334	1.471	0.30435	0.9409
CANX	-0.76443	-2.9654	0.028811	1.54044	0.83515	CANX	-1.3214	-4.0034	0.0058669	2.23159	0.53361	CANX	-0.060319	-0.31877	0.75951	0.99486
PNMA1	1.3904	1.4237	0.028863	1.53966	0.83515	PNMA1	1.6064	1.077	0.041802	1.3788	0.77522	PNMA1	-0.27505	-1.8039	0.30288	0.93987
ACVR2A	1.3905	1.1507	0.028863	1.53966	0.83515	ACVR2A	1.4362	0.9932	0.068098	1.16687	0.82416	ACVR2A	0.09195	0.72119	0.80351	0.99525
BMP2	-0.76439	-3.1192	0.028863	1.53966	0.83515	BMP2	-0.88385	-2.2165	0.066894	1.17461	0.82293	BMP2	0.6078	1.2746	0.024463	0.5709
PMPCB	-0.76439	-3.4661	0.028863	1.53966	0.83515	PMPCB	-0.71251	-2.4915	0.13803	0.860027	0.88647	PMPCB	0.42909	1.3847	0.11283	0.77602
ADHFE1	-0.76426	-2.5251	0.028863	1.53966	0.83515	ADHFE1	-0.92896	-2.1321	0.05385	1.26881	0.80453	ADHFE1	0.59198	1.4842	0.028759	0.58805
SND1	1.3896	1.1794	0.028916	1.53886	0.83515	SND1	1.6491	0.94777	0.036354	1.43945	0.75241	SND1	0.18227	0.52246	0.54788	0.96892
ZNF418	-0.76383	-3.8047	0.028968	1.53808	0.83515	ZNF418	-1.4689	-4.8559	0.0022001	2.65756	0.44554	ZNF418	0.26905	1.7725	0.35102	0.95011
HBA2	-0.76305	-2.55	0.029073	1.53651	0.83515	HBA2	-0.36503	-1.1794	0.4176	0.37924	0.95564	HBA2	0.16472	1.1733	0.59335	0.9752
COLQ	1.3871	1.2622	0.029073	1.53651	0.83515	COLQ	1.8064	0.90818	0.023363	1.63147	0.6904	COLQ	0.21731	1.2329	0.46333	0.96041
ART4	-0.7632	-2.6175	0.029073	1.53651	0.83515	ART4	-1.2379	-2.4632	0.0096386	2.01599	0.58413	ART4	0.592	1.3516	0.028759	0.58805
KIN	1.3868	1.1184	0.029125	1.53573	0.83515	KIN	1.8012	0.80617	0.023677	1.62567	0.69453	KIN	-0.27042	-0.79933	0.31048	0.94159
NFYC	1.3846	1.3448	0.029335	1.53261	0.83515	NFYC	1.321	1.1699	0.094605	1.02409	0.85351	NFYC	-0.43071	-1.2885	0.13122	0.80537
SOGA1	1.3843	1.3304	0.029439	1.53108	0.83515	SOGA1	1.7918	1.0399	0.024254	1.61522	0.69729	SOGA1	-0.20516	-1.0032	0.42315	0.95769
MALRD1	-0.7619	-3.486	0.029439	1.53108	0.83515	MALRD1	-0.81595	-2.803	0.090257	1.04452	0.84386	MALRD1	0.31055	1.4217	0.27203	0.92912
C2orf15	-0.76124	-3.0169	0.029492	1.5303	0.83515	C2orf15	-0.8163	-1.7189	0.090204	1.04477	0.84386	C2orf15	0.26205	0.83656	0.36359	0.95112
LIPI	1.3835	1.215	0.029492	1.5303	0.83515	LIPI	1.424	1.0862	0.070403	1.15241	0.82657	LIPI	0.17044	0.90827	0.57758	0.9752
G6PC2	-0.76082	-2.7373	0.029597	1.52875	0.83515	G6PC2	-0.789	-2.1652	0.10215	0.990762	0.85708	G6PC2	0.056032	0.53285	0.90974	0.99842
C18orf42	1.3824	1.35	0.029649	1.52799	0.83515	C18orf42	1.5632	1.0406	0.046831	1.32947	0.78212	C18orf42	0.03333	0.19155	0.97653	0.99868
CORO7-PAM16	1.3823	1.1464	0.029649	1.52799	0.83515	CORO7-PAM16	1.328	1.0535	0.092876	1.0321	0.85005	CORO7-PAM16	0.32265	0.50572	0.25081	0.92224
WASF1	-0.76064	-2.8079	0.029649	1.52799	0.83515	WASF1	-1.0522	-2.1041	0.027554	1.55982	0.71314	WASF1	0.23539	0.70852	0.42101	0.95769
HLA-DQB1	-0.76034	-2.2961	0.029649	1.52799	0.83515	HLA-DQB1	-1.1145	-1.9211	0.019801	1.70331	0.67833	HLA-DQB1	0.25088	0.84454	0.38696	0.95449
WDR4	1.382	1.0305	0.029806	1.5257	0.83515	WDR4	1.6929	0.76957	0.031849	1.4969	0.73253	WDR4	-0.30524	-1.1357	0.26035	0.92656
USP44	-0.75908	-3.2055	0.029911	1.52417	0.83515	USP44	-0.6839	-1.6911	0.15385	0.812902	0.90147	USP44	0.29439	1.3561	0.3021	0.93961
CXCL10	-0.75858	-3.5465	0.030016	1.52265	0.83515	CXCL10	-1.3448	-4.2569	0.0050288	2.29854	0.51892	CXCL10	0.83563	1.4164	0.0025668	0.27273
LSM1	-0.75815	-2.6653	0.030068	1.5219	0.83515	LSM1	-1.1037	-2.4023	0.020953	1.67875	0.67833	LSM1	-0.023485	-0.30818	0.86218	0.99842
KIAA1210	-0.75741	-3.9477	0.030173	1.52038	0.83515	KIAA1210	-1.1995	-4.6076	0.012101	1.91718	0.60488	KIAA1210	0.3605	1.3147	0.19246	0.86874
UQCC3	1.3801	0.87098	0.030278	1.51887	0.83515	UQCC3	1.3345	0.95655	0.091095	1.04051	0.8463	UQCC3	-0.36174	-1.0095	0.1924	0.86874
RUFY1	-0.75602	-1.9006	0.030382	1.51738	0.83515	RUFY1	-0.68327	-1.6729	0.15411	0.812169	0.9019	RUFY1	0.17818	0.55526	0.55767	0.97011
APBB3	1.3796	1.3128	0.030435	1.51663	0.83515	APBB3	1.6307	0.94453	0.038659	1.41275	0.76477	APBB3	0.076324	0.39921	0.85013	0.9984
DFNB31	1.3777	1.3065	0.030644	1.51365	0.83515	DFNB31	1.5494	1.1061	0.049502	1.30538	0.78753	DFNB31	0.064474	0.33983	0.88549	0.99842
MCM3	1.3766	0.84494	0.030697	1.5129	0.83515	MCM3	2.1278	0.63232	0.0075956	2.11944	0.53818	MCM3	-1.1825	-1.6964	0.0017287	0.23611
ARG1	-0.75459	-2.2626	0.030854	1.51069	0.83515	ARG1	-1.3269	-3.1357	0.0057098	2.24338	0.53361	ARG1	0.59491	1.3014	0.027973	0.58805
ITIH5	-0.75456	-4.1893	0.030854	1.51069	0.83515	ITIH5	-1.2698	-4.8518	0.0079099	2.10183	0.54255	ITIH5	0.47701	1.5661	0.078051	0.72816
AKAP8L	1.3746	1.1631	0.030906	1.50996	0.83515	AKAP8L	1.7987	0.89322	0.023939	1.62089	0.69453	AKAP8L	-0.51792	-1.2832	0.079151	0.72885
ARHGEF33	1.375	1.3286	0.030906	1.50996	0.83515	ARHGEF33	1.5947	0.9417	0.043059	1.36594	0.77841	ARHGEF33	0.0015091	0.014173	0.9319	0.99842
RASL10B	-0.75432	-3.7406	0.030959	1.50921	0.83515	RASL10B	-0.56969	-2.4421	0.22907	0.640032	0.91066	RASL10B	0.28052	1.2434	0.32839	0.94402
HERC5	-0.75423	-3.26	0.030959	1.50921	0.83515	HERC5	-1.4463	-4.2774	0.0024096	2.61806	0.4466	HERC5	0.37247	1.3568	0.17575	0.84851
ZNF618	1.3731	0.99815	0.031011	1.50848	0.83515	ZNF618	1.4199	0.98751	0.071399	1.14631	0.8288	ZNF618	-0.52549	-1.1667	0.076008	0.72405
ITPRIPL2	1.3714	1.1553	0.031011	1.50848	0.83515	ITPRIPL2	1.0014	1.1988	0.2088	0.68027	0.90701	ITPRIPL2	0.34789	0.62853	0.21016	0.88688
RCL1	1.371	0.84825	0.031063	1.50776	0.83515	RCL1	1.4732	0.86149	0.062389	1.20489	0.81737	RCL1	-1.3974	-2.4226	0.0006286	0.17391
TBX6	1.371	1.1863	0.031063	1.50776	0.83515	TBX6	1.7822	0.83646	0.024987	1.60229	0.70102	TBX6	0.048229	0.28364	0.93148	0.99842
GAPDHS	1.3711	1.041	0.031063	1.50776	0.83515	GAPDHS	1.5445	1.0638	0.050183	1.29944	0.78753	GAPDHS	0.23783	0.84428	0.41551	0.95769
SERPINB8	-0.75401	-3.1579	0.031063	1.50776	0.83515	SERPINB8	-0.56828	-1.5545	0.23028	0.637744	0.91128	SERPINB8	0.46006	1.3801	0.089314	0.74382
DGKK	-0.75384	-1.3344	0.031116	1.50702	0.83515	DGKK	-0.48702	-0.79098	0.29466	0.530679	0.93412	DGKK	0.24787	0.57483	0.39235	0.95572
PLA2G4E	1.3679	1.3278	0.031221	1.50555	0.83515	PLA2G4E	1.7879	0.95573	0.024515	1.61057	0.7	PLA2G4E	-0.33665	-1.8273	0.22184	0.89801
XAGE1B	1.368	1.2253	0.031221	1.50555	0.83515	XAGE1B	1.4862	1.1295	0.060136	1.22087	0.80973	XAGE1B	0.24604	0.81738	0.3966	0.95769
SEMA3G	1.3663	1.3645	0.031273	1.50483	0.83515	SEMA3G	1.6998	1.1255	0.031273	1.50483	0.72848	SEMA3G	-1.1288	-2.7175	0.0023049	0.26667
VEZT	1.3674	0.88734	0.031273	1.50483	0.83515	VEZT	1.4882	0.81543	0.059665	1.22428	0.80973	VEZT	0.2265	0.39808	0.4406	0.95939
OR2V2	1.3655	1.2248	0.031325	1.50411	0.83515	OR2V2	1.7054	0.89357	0.030644	1.51365	0.72761	OR2V2	-0.3111	-1.6326	0.25322	0.92248
CCDC144NL	-0.75212	-1.7646	0.03143	1.50266	0.83515	CCDC144NL	-1.3313	-1.3535	0.0054479	2.26377	0.53333	CCDC144NL	0.41863	0.69735	0.12362	0.79568
HIST1H2AG	-0.7521	-2.2348	0.03143	1.50266	0.83515	HIST1H2AG	-0.97689	-2.0521	0.042745	1.36911	0.77841	HIST1H2AG	0.27072	1.0781	0.34756	0.94883
ZNF653	-0.75161	-4.0028	0.031482	1.50194	0.83515	ZNF653	-0.85291	-3.0704	0.077842	1.10879	0.83626	ZNF653	0.23975	1.3041	0.41163	0.95769
CPSF3	-0.7507	-1.1832	0.031744	1.49834	0.83515	CPSF3	-0.47256	-0.58086	0.30676	0.513201	0.94004	CPSF3	-0.23624	-0.50951	0.36485	0.95112
SYNPO2	1.3633	1.3739	0.031744	1.49834	0.83515	SYNPO2	1.6081	1.1368	0.041697	1.3799	0.77522	SYNPO2	0.17376	1.4786	0.5692	0.97497
ZMYND19	-0.74976	-3.7995	0.031849	1.4969	0.83515	ZMYND19	-1.2161	-4.0714	0.011001	1.95857	0.59322	ZMYND19	0.41158	1.5225	0.13075	0.80537
MCHR1	-0.74944	-3.2478	0.031902	1.49618	0.83515	MCHR1	-0.59593	-3.4122	0.2099	0.677988	0.90701	MCHR1	-0.31814	-2.1817	0.24353	0.91534
HES4	-0.74931	-2.9884	0.031954	1.49547	0.83515	HES4	-1.0514	-2.8008	0.027606	1.559	0.71314	HES4	0.068532	0.54395	0.87271	0.99842
CREB3L1	-0.74917	-2.5012	0.032006	1.49477	0.83515	CREB3L1	-0.46101	-1.4837	0.31922	0.49591	0.94093	CREB3L1	-0.24596	-0.99433	0.34845	0.94947
HARS2	-0.74911	-1.8221	0.032006	1.49477	0.83515	HARS2	0.29944	0.42759	0.76993	0.113549	0.99239	HARS2	-0.50996	-0.95001	0.082713	0.73114
PKP2	-0.74908	-3.3717	0.032006	1.49477	0.83515	PKP2	-0.89463	-3.4132	0.06417	1.19267	0.81957	PKP2	0.06609	0.40544	0.88046	0.99842
WDR72	-0.74876	-0.77449	0.032059	1.49405	0.83515	WDR72	-0.60482	-0.81597	0.20314	0.692205	0.90701	WDR72	0.096393	0.22298	0.78968	0.99525
SMPD3	-0.74857	-3.2388	0.032059	1.49405	0.83515	SMPD3	-0.56946	-2.3563	0.22933	0.639539	0.91113	SMPD3	0.11822	0.83002	0.72383	0.99219
TCN1	1.3617	1.2051	0.032111	1.49335	0.83515	TCN1	1.543	1.0232	0.050445	1.29718	0.78805	TCN1	-0.23131	-0.88257	0.37334	0.95329
NONO	-0.74821	-0.94998	0.032163	1.49264	0.83515	NONO	-0.53257	-0.80369	0.25883	0.586985	0.92272	NONO	-0.02851	-0.067307	0.84793	0.99828
STX12	-0.74816	-2.7417	0.032163	1.49264	0.83515	STX12	-0.68747	-1.5775	0.15181	0.8187	0.89749	STX12	0.23567	0.78508	0.42059	0.95769
PUS7L	1.3612	1.4153	0.032216	1.49193	0.83515	PUS7L	1.4425	1.2751	0.067156	1.17292	0.82293	PUS7L	0.19595	0.82318	0.51498	0.96739
COX7A2	-0.74765	-2.6742	0.032268	1.49123	0.83515	COX7A2	-1.2059	-2.2342	0.011682	1.93248	0.60488	COX7A2	-0.093626	-0.36644	0.67213	0.98331
ZBTB41	1.3584	1.0059	0.03253	1.48772	0.83515	ZBTB41	1.3648	0.93733	0.082818	1.08188	0.83626	ZBTB41	0.3604	0.79413	0.19267	0.86874
ADM5	-0.74681	-1.1032	0.032583	1.48701	0.83515	ADM5	-0.86485	-0.88857	0.072761	1.1381	0.83234	ADM5	0.38839	1.2363	0.15626	0.827
FSTL5	-0.74657	-1.7246	0.032635	1.48632	0.83515	FSTL5	-1.0914	-1.5538	0.022158	1.65447	0.68336	FSTL5	0.16343	0.50013	0.59639	0.97524
SNX15	-0.74665	-2.64	0.032635	1.48632	0.83515	SNX15	-0.61676	-1.6684	0.19539	0.709098	0.90701	SNX15	0.32011	0.87428	0.25532	0.9228
TMEM117	-0.74646	-1.5249	0.032687	1.48562	0.83515	TMEM117	-0.56755	-0.86115	0.23101	0.636369	0.91157	TMEM117	-0.23511	-0.6827	0.36705	0.95112
PIPOX	-0.74613	-0.87179	0.032687	1.48562	0.83515	PIPOX	-0.54104	-0.63501	0.25144	0.599566	0.92166	PIPOX	0.26011	0.48673	0.36773	0.95112
HINFP	1.3579	1.1066	0.03274	1.48492	0.83515	HINFP	1.8087	0.95879	0.023206	1.6344	0.68837	HINFP	-0.86287	-2.453	0.010162	0.41336
NEBL	1.3579	1.3045	0.03274	1.48492	0.83515	NEBL	1.7388	0.95062	0.028392	1.5468	0.71788	NEBL	-0.046763	-0.32599	0.79728	0.99525
STARD3NL	1.3573	1.208	0.03274	1.48492	0.83515	STARD3NL	1.6672	0.96464	0.034259	1.46523	0.73894	STARD3NL	0.015449	0.081414	0.97213	0.99868
SLC9A9	-0.74571	-3.8423	0.032792	1.48423	0.83515	SLC9A9	-0.89235	-3.9459	0.064484	1.19055	0.81957	SLC9A9	0.10171	1.0008	0.77397	0.99525
SEC14L2	-0.74567	-2.676	0.032844	1.48354	0.83515	SEC14L2	-0.88238	-2.4731	0.067313	1.1719	0.82293	SEC14L2	0.3933	1.2323	0.15013	0.81919
DKK4	-0.74496	-2.8487	0.032897	1.48284	0.83515	DKK4	-0.70187	-1.7922	0.14337	0.843542	0.88777	DKK4	-0.064948	-0.28192	0.74751	0.99402
BZW2	-0.74498	-0.89896	0.032897	1.48284	0.83515	BZW2	-0.23619	-0.33282	0.56621	0.247022	0.97583	BZW2	0.051342	0.094592	0.92226	0.99842
HMX1	1.356	0.91145	0.032949	1.48216	0.83515	HMX1	1.3451	0.95099	0.087795	1.05653	0.83664	HMX1	-0.080728	-0.17739	0.70571	0.99015
AVPI1	-0.74476	-3.6712	0.032949	1.48216	0.83515	AVPI1	-0.78978	-3.187	0.10183	0.992124	0.85708	AVPI1	0.34798	1.4469	0.20995	0.88633
FAM127A	1.3566	1.4472	0.032949	1.48216	0.83515	FAM127A	1.7131	1.0711	0.030068	1.5219	0.72396	FAM127A	0.4418	1.573	0.10299	0.76917
CBWD5	-0.74437	-1.7846	0.033002	1.48146	0.83515	CBWD5	-0.35268	-0.79517	0.43096	0.365563	0.95564	CBWD5	0.075338	0.23612	0.85296	0.99842
DHRS1	-0.74433	-2.4805	0.033002	1.48146	0.83515	DHRS1	-1.0604	-3.2059	0.026611	1.57494	0.71314	DHRS1	0.11023	0.92919	0.74783	0.99402
NFKB2	-0.74449	-3.1345	0.033002	1.48146	0.83515	NFKB2	-1.3708	-3.1938	0.0042431	2.37232	0.50273	NFKB2	0.61173	1.582	0.02352	0.55985
NRXN1	-0.74392	-4.163	0.033054	1.48078	0.83515	NRXN1	-0.936	-3.0831	0.052122	1.28298	0.79664	NRXN1	0.25105	1.7653	0.38654	0.95449
RHOF	-0.74364	-2.0107	0.033106	1.48009	0.83515	RHOF	-0.90398	-1.901	0.061498	1.21114	0.81471	RHOF	0.50545	1.0861	0.062913	0.69995
ERI1	1.3548	1.2576	0.033159	1.4794	0.83515	ERI1	1.7534	0.95079	0.027397	1.5623	0.71314	ERI1	-0.60427	-2.3281	0.047302	0.65768
SYT16	1.355	1.1663	0.033159	1.4794	0.83515	SYT16	1.5886	0.97861	0.044264	1.35395	0.78212	SYT16	-0.47275	-1.2807	0.10178	0.76633
INSIG1	-0.74312	-3.3769	0.033159	1.4794	0.83515	INSIG1	-1.1779	-3.2152	0.013829	1.85921	0.61663	INSIG1	0.3304	1.1197	0.23834	0.91073
TNKS	1.3547	1.0167	0.033211	1.47872	0.83515	TNKS	1.7129	0.88575	0.030068	1.5219	0.72396	TNKS	-0.56239	-1.5747	0.061289	0.69995
PDE4DIP	-0.74266	-0.81684	0.033263	1.47804	0.83515	PDE4DIP	-0.97687	-1.0323	0.042745	1.36911	0.77841	PDE4DIP	0.55027	1.0099	0.042693	0.63333
ITPKA	1.354	1.0897	0.033368	1.47667	0.83515	ITPKA	1.5614	0.9729	0.046936	1.32849	0.78212	ITPKA	-0.26121	-0.64807	0.32446	0.94402
STEAP4	-0.74195	-3.464	0.033368	1.47667	0.83515	STEAP4	-0.64154	-1.9888	0.17947	0.746008	0.90701	STEAP4	0.086424	0.69747	0.81985	0.99525
ANKRD39	-0.74125	-2.6809	0.033421	1.47598	0.83515	ANKRD39	-0.5674	-2.1989	0.23112	0.636162	0.91157	ANKRD39	-0.040999	-0.35536	0.81289	0.99525
CTSV	-0.74131	-1.4369	0.033421	1.47598	0.83515	CTSV	-0.87238	-1.7963	0.070508	1.15176	0.82678	CTSV	0.27276	1.1642	0.34348	0.94695
XYLT2	-0.74175	-3.7207	0.033421	1.47598	0.83515	XYLT2	-1.0329	-3.8146	0.030854	1.51069	0.72848	XYLT2	0.23059	1.1982	0.43117	0.95796
PRRG3	-0.74175	-3.7952	0.033421	1.47598	0.83515	PRRG3	-0.86068	-2.8621	0.074804	1.12608	0.83626	PRRG3	0.47819	1.4488	0.077108	0.72562
NFRKB	1.3526	1.1663	0.033473	1.47531	0.83515	NFRKB	1.2501	1.0149	0.11414	0.942562	0.86397	NFRKB	-0.76662	-1.8196	0.018806	0.5206
TMEM254	-0.7412	-2.5331	0.033473	1.47531	0.83515	TMEM254	-0.75333	-2.4443	0.1176	0.929593	0.86467	TMEM254	0.32802	1.1072	0.24227	0.91403
SLC7A9	1.3523	1.3812	0.033473	1.47531	0.83515	SLC7A9	1.5687	1.1724	0.046412	1.33337	0.78212	SLC7A9	0.16711	1.3552	0.58685	0.9752
ZNF335	1.3517	1.3874	0.033525	1.47463	0.83515	ZNF335	1.5501	1.0747	0.049502	1.30538	0.78753	ZNF335	-0.35308	-1.4393	0.20173	0.87642
CPB1	-0.73868	-1.7931	0.033944	1.46924	0.83515	CPB1	-0.32921	-0.57408	0.45862	0.338547	0.96065	CPB1	-0.26159	-0.63044	0.32378	0.94402
KIAA1919	1.3475	1.4163	0.033997	1.46856	0.83515	KIAA1919	1.5504	1.1886	0.049293	1.30721	0.78753	KIAA1919	-0.34152	-1.7785	0.21603	0.89177
LRCH2	1.3479	1.2958	0.033997	1.46856	0.83515	LRCH2	1.657	0.926	0.035464	1.45021	0.74477	LRCH2	-0.57359	-1.6568	0.05736	0.69172
RPS19	-0.7383	-1.615	0.033997	1.46856	0.83515	RPS19	-0.025215	-0.057751	0.83614	0.077721	0.99575	RPS19	-0.20248	-0.9066	0.42766	0.95769
GP2	-0.73857	-1.0278	0.033997	1.46856	0.83515	GP2	-0.57462	-0.84808	0.2264	0.645124	0.91042	GP2	-0.051395	-0.11074	0.7846	0.99525
MSANTD2	-0.73854	-3.0003	0.033997	1.46856	0.83515	MSANTD2	-1.2145	-4.5333	0.011001	1.95857	0.59322	MSANTD2	0.52217	1.6245	0.054584	0.68205
ERICH1	1.3466	1.0983	0.034154	1.46656	0.83515	ERICH1	1.8105	0.96024	0.023153	1.63539	0.68837	ERICH1	-0.087089	-0.77215	0.68994	0.98772
ZFPL1	-0.7379	-4.0182	0.034206	1.4659	0.83515	ZFPL1	-0.96707	-3.4535	0.045416	1.34279	0.78212	ZFPL1	0.38064	1.5981	0.16511	0.83723
USP50	1.3457	1.3601	0.034364	1.4639	0.83515	USP50	1.6291	1.0961	0.038869	1.4104	0.76701	USP50	-0.32952	-1.5551	0.23075	0.90757
OR2M4	-0.73707	-3.3964	0.034364	1.4639	0.83515	OR2M4	-0.84621	-2.9674	0.080199	1.09583	0.83626	OR2M4	0.15502	0.92746	0.62022	0.97755
ZDHHC21	-0.73732	-3.5214	0.034364	1.4639	0.83515	ZDHHC21	-1.3241	-4.5701	0.0058146	2.23548	0.53361	ZDHHC21	0.24872	1.6611	0.39057	0.9547
PECAM1	1.3451	1.0911	0.034468	1.46258	0.83515	PECAM1	1.5113	0.91986	0.05605	1.25142	0.80973	PECAM1	-0.040943	-0.12889	0.81304	0.99525
RABGGTA	-0.73624	-1.9207	0.034521	1.46192	0.83515	RABGGTA	0.069736	0.18084	0.95689	0.019138	0.99926	RABGGTA	-0.54442	-1.9077	0.06726	0.69995
ZFR2	1.3444	1.1747	0.034573	1.46126	0.83515	ZFR2	1.5103	1.0136	0.056207	1.25021	0.80973	ZFR2	-0.23706	-0.73507	0.36412	0.95112
PIGT	-0.73572	-3.4007	0.034625	1.46061	0.83515	PIGT	-0.83705	-3.0787	0.082871	1.0816	0.83626	PIGT	0.41589	1.666	0.12614	0.80146
IPO11	-0.73558	-1.5225	0.034678	1.45995	0.83515	IPO11	-0.43713	-0.88928	0.34201	0.465961	0.94514	IPO11	-0.00075375	-0.0023611	0.92583	0.99842
MED14OS	1.3428	1.1102	0.034678	1.45995	0.83515	MED14OS	1.6034	0.88518	0.042064	1.37609	0.77522	MED14OS	0.065304	0.14152	0.88303	0.99842
REEP2	1.3435	1.1114	0.034678	1.45995	0.83515	REEP2	1.7833	0.87658	0.024882	1.60411	0.70102	REEP2	0.078169	0.18887	0.845	0.99828
RNF4	1.3426	1.0137	0.03473	1.4593	0.83515	RNF4	1.5781	0.90267	0.045259	1.3443	0.78212	RNF4	-0.11795	-0.40344	0.61158	0.97715
PPFIA3	1.3419	1.3322	0.034835	1.45798	0.83515	PPFIA3	1.1998	1.2951	0.13101	0.882696	0.88395	PPFIA3	0.11679	0.48831	0.72808	0.99307
ZNF728	1.3414	1.3307	0.034835	1.45798	0.83515	ZNF728	1.0561	1.2451	0.18711	0.727903	0.90701	ZNF728	0.14197	0.55142	0.65579	0.98157
ADH5	-0.73517	-2.6092	0.034835	1.45798	0.83515	ADH5	-0.66726	-1.4459	0.16396	0.785262	0.90324	ADH5	0.71054	1.1394	0.0092195	0.40503
OR5D16	-0.73511	-3.8412	0.034835	1.45798	0.83515	OR5D16	-0.96052	-3.795	0.046674	1.33092	0.78212	OR5D16	0.471	1.4101	0.081718	0.73114
RRM2B	-0.73478	-1.5641	0.034887	1.45734	0.83515	RRM2B	-0.58039	-1.3815	0.22258	0.652514	0.91024	RRM2B	0.31545	0.8652	0.26307	0.92787
NUCB2	1.341	1.3524	0.03494	1.45668	0.83515	NUCB2	1.3313	1.1634	0.091985	1.03628	0.84708	NUCB2	-0.27393	-1.4546	0.30492	0.9409
HPCA	1.3402	1.2196	0.035045	1.45537	0.83515	HPCA	1.3093	1.2892	0.096857	1.01387	0.85514	HPCA	-0.16338	-0.54387	0.5023	0.96523
RPS6KC1	1.3394	1.2369	0.035202	1.45343	0.83515	RPS6KC1	1.7875	0.89504	0.02462	1.60871	0.70045	RPS6KC1	-0.40155	-1.0777	0.1527	0.82222
KLF2	-0.73384	-2.2421	0.035202	1.45343	0.83515	KLF2	-1.2394	-1.5047	0.0095862	2.01835	0.58413	KLF2	0.7602	1.2436	0.0058146	0.34687
ISCA2	1.3386	1.3159	0.035306	1.45215	0.83515	ISCA2	1.4558	1.0512	0.065165	1.18599	0.82075	ISCA2	-0.28401	-1.0477	0.28905	0.93599
ESRRG	-0.73345	-3.2546	0.035306	1.45215	0.83515	ESRRG	-1.2311	-4.318	0.01011	1.99525	0.5848	ESRRG	0.69066	1.4784	0.011158	0.426
REP15	1.3384	1.3157	0.035359	1.4515	0.83515	REP15	1.6891	0.92063	0.032216	1.49193	0.73477	REP15	0.53984	1.5291	0.046778	0.65689
SAMSN1	-0.73307	-2.6542	0.035464	1.45021	0.83515	SAMSN1	-0.86528	-2.9752	0.072603	1.13905	0.83193	SAMSN1	0.27842	1.4701	0.33284	0.94435
LRP5L	1.3374	1.2441	0.035516	1.44958	0.83515	LRP5L	1.5655	0.83259	0.046569	1.3319	0.78212	LRP5L	-0.46281	-1.4085	0.10859	0.76932
ANXA13	-0.7329	-2.4751	0.035516	1.44958	0.83515	ANXA13	-1.0421	-3.1155	0.029387	1.53184	0.72396	ANXA13	0.23674	0.95402	0.41802	0.95769
SF3A1	-0.73217	-1.1875	0.035621	1.44829	0.83515	SF3A1	0.1372	0.24496	0.96244	0.0166263	0.99926	SF3A1	-0.3384	-0.79965	0.21964	0.89587
CLDN2	-0.73234	-3.0647	0.035621	1.44829	0.83515	CLDN2	-1.0298	-3.2601	0.031168	1.50629	0.72848	CLDN2	0.54027	1.4076	0.046569	0.65689
PLXDC2	-0.73211	-3.065	0.035621	1.44829	0.83515	PLXDC2	-1.5138	-3.9057	0.0018858	2.7245	0.44554	PLXDC2	0.60983	1.4666	0.023887	0.56296
PIGY	-0.73195	-2.8963	0.035621	1.44829	0.83515	PIGY	-0.55027	-1.8731	0.24468	0.611402	0.91727	PIGY	0.32755	1.6851	0.24295	0.9153
RPIA	-0.7315	-0.73688	0.035726	1.44702	0.83515	RPIA	-0.77918	-0.7515	0.10561	0.976295	0.85837	RPIA	0.40792	0.81038	0.13436	0.80537
SPAG1	-0.73129	-1.4067	0.035726	1.44702	0.83515	SPAG1	-0.87353	-1.1483	0.070141	1.15403	0.82654	SPAG1	0.39448	0.86092	0.14903	0.81919
DBP	1.3344	1.0204	0.03583	1.44575	0.83515	DBP	1.5133	1.0698	0.055736	1.25386	0.80973	DBP	-0.66351	-1.4641	0.033892	0.60524
ST6GAL1	1.3342	1.3108	0.03583	1.44575	0.83515	ST6GAL1	1.3681	1.1939	0.082085	1.08574	0.83626	ST6GAL1	-0.12933	-0.38818	0.5824	0.9752
EDC3	1.3341	1.1037	0.03583	1.44575	0.83515	EDC3	1.7082	0.91672	0.030382	1.51738	0.72682	EDC3	-0.068193	-0.29265	0.73955	0.99402
PAH	1.3339	1.4444	0.035935	1.44448	0.83515	PAH	1.739	1.0702	0.028339	1.54762	0.71788	PAH	-0.49153	-1.8959	0.092247	0.74809
FRMD4A	1.3318	1.2073	0.035987	1.44385	0.83515	FRMD4A	1.6252	1.1281	0.039392	1.40459	0.768	FRMD4A	-0.56408	-1.5641	0.06087	0.69995
IQCF6	1.3329	1.0633	0.035987	1.44385	0.83515	IQCF6	1.4338	1.0097	0.068622	1.16354	0.82611	IQCF6	0.11436	0.30452	0.73599	0.99402
PTPRG	1.3314	1.2277	0.035987	1.44385	0.83515	PTPRG	1.2671	1.178	0.10854	0.96441	0.85837	PTPRG	0.39116	1.0321	0.15306	0.82222
PPP2R2A	-0.73046	-1.4795	0.03604	1.44322	0.83515	PPP2R2A	0.24577	0.6057	0.83106	0.0803676	0.99575	PPP2R2A	-0.56541	-1.6476	0.060555	0.69995
ASB3	1.3309	0.99519	0.03604	1.44322	0.83515	ASB3	1.5025	1.0411	0.05715	1.24298	0.80973	ASB3	-0.03643	-0.074963	0.82499	0.99545
PCDHGA5	-0.73014	-2.4023	0.03604	1.44322	0.83515	PCDHGA5	-0.5494	-2.3725	0.24531	0.610285	0.91727	PCDHGA5	0.0068801	0.032102	0.94746	0.99842
LHFPL4	-0.73018	-3.0877	0.03604	1.44322	0.83515	LHFPL4	-0.59792	-2.3899	0.20812	0.681686	0.90701	LHFPL4	0.21065	1.1782	0.47931	0.96343
KIF2A	1.33	1.2716	0.036197	1.44133	0.83515	KIF2A	1.9865	0.98656	0.013201	1.87939	0.6087	KIF2A	-1.432	-2.176	0.00057622	0.17391
SLC26A9	1.3291	1.2984	0.036302	1.44007	0.83515	SLC26A9	1.6416	0.99861	0.037192	1.42955	0.75774	SLC26A9	-0.066747	-0.56123	0.74316	0.99402
GALP	1.3284	1.3466	0.036459	1.4382	0.83515	GALP	1.4375	1.0174	0.067837	1.16853	0.82327	GALP	0.047008	0.23813	0.93578	0.99842
FRG2	1.3274	0.94732	0.036511	1.43758	0.83515	FRG2	1.9608	0.7175	0.014458	1.83989	0.61758	FRG2	-0.71303	-1.6547	0.024987	0.57177
RNF115	-0.72911	-2.2036	0.036511	1.43758	0.83515	RNF115	-1.1448	-2.2195	0.017025	1.76891	0.65392	RNF115	-0.21231	-0.99757	0.40985	0.95769
IKBKAP	1.3278	0.89443	0.036511	1.43758	0.83515	IKBKAP	1.9266	0.84781	0.016448	1.78389	0.64476	IKBKAP	-0.37479	-0.67444	0.17779	0.85095
VPS18	-0.7289	-4.3762	0.036511	1.43758	0.83515	VPS18	-0.47273	-2.4774	0.30665	0.513357	0.94004	VPS18	0.14154	0.87409	0.65746	0.9817
LY6G6F	1.3271	1.0972	0.036616	1.43633	0.83515	LY6G6F	1.6976	0.8225	0.03143	1.50266	0.72848	LY6G6F	-0.27183	-0.84602	0.30854	0.9409
EPHA3	1.3267	1.3617	0.036668	1.43571	0.83515	EPHA3	1.5277	1.0165	0.053169	1.27434	0.80237	EPHA3	-0.13807	-0.63849	0.55898	0.97039
CENPA	1.3252	1.1692	0.03693	1.43262	0.83515	CENPA	1.7288	0.90807	0.028811	1.54044	0.71895	CENPA	-0.02217	-0.048062	0.86537	0.99842
OR4S2	-0.72793	-3.461	0.03693	1.43262	0.83515	OR4S2	-1.0041	-3.6371	0.036564	1.43695	0.75241	OR4S2	0.43105	1.4017	0.11147	0.77326
TBC1D5	1.3245	1.3015	0.036983	1.432	0.83515	TBC1D5	1.8352	0.92113	0.021215	1.67336	0.67833	TBC1D5	-0.43611	-1.4678	0.12698	0.80265
KIAA1109	1.3232	1.3854	0.03714	1.43016	0.83515	KIAA1109	1.2232	1.3087	0.12362	0.907911	0.87704	KIAA1109	0.136	0.80042	0.67218	0.98331
TMLHE	1.3232	1.1397	0.03714	1.43016	0.83515	TMLHE	2.1153	0.66704	0.0080147	2.09611	0.54255	TMLHE	0.68868	0.98832	0.01142	0.42913
RORB	1.3231	1.2479	0.037245	1.42893	0.83515	RORB	1.7117	1.051	0.03012	1.52115	0.72396	RORB	-0.56706	-1.952	0.059927	0.69995
CEP135	-0.72693	-1.0509	0.037245	1.42893	0.83515	CEP135	-0.52805	-0.90045	0.26228	0.581235	0.92312	CEP135	-0.2693	-0.60144	0.31205	0.94217
DHX15	-0.72688	-1.1526	0.037245	1.42893	0.83515	DHX15	0.067243	0.11145	0.95369	0.0205928	0.99926	DHX15	0.42224	0.66929	0.12027	0.78969
ELMSAN1	1.3226	1.4382	0.037297	1.42833	0.83515	ELMSAN1	1.5596	1.1927	0.047197	1.32609	0.78212	ELMSAN1	0.35088	1.584	0.20644	0.88363
CST8	1.3221	1.2076	0.037349	1.42772	0.83515	CST8	1.5771	1.0219	0.045364	1.34329	0.78212	CST8	0.12305	0.55485	0.71069	0.99095
ANKK1	-0.72634	-2.6683	0.037402	1.42711	0.83515	ANKK1	-0.42776	-1.508	0.35196	0.453507	0.94694	ANKK1	-0.016029	-0.095576	0.88271	0.99842
ALAS2	1.3211	1.2498	0.037507	1.42589	0.83515	ALAS2	1.4338	1.1069	0.06857	1.16387	0.82611	ALAS2	-0.75479	-1.8078	0.019696	0.5206
SPAG5	-0.72578	-2.4933	0.037611	1.42469	0.83515	SPAG5	-0.84089	-2.0209	0.081823	1.08712	0.83626	SPAG5	0.071849	0.5107	0.86323	0.99842
TADA2B	1.3188	1.451	0.037821	1.42227	0.83515	TADA2B	1.2225	1.3998	0.12389	0.906964	0.87723	TADA2B	-1.2917	-3.7531	0.00099529	0.19792
MORF4L2	1.3184	1.3026	0.037821	1.42227	0.83515	MORF4L2	1.8379	0.97872	0.021006	1.67766	0.67833	MORF4L2	-0.44269	-2.3159	0.12216	0.79482
BPTF	1.3182	1.1527	0.037821	1.42227	0.83515	BPTF	1.5466	1.1926	0.049869	1.30217	0.78753	BPTF	-0.6891	-1.5962	0.028811	0.58805
TIA1	1.3189	1.4245	0.037821	1.42227	0.83515	TIA1	1.8447	0.88531	0.020849	1.68091	0.67833	TIA1	-0.17035	-1.2823	0.48748	0.965
SIRT1	1.3183	1.4548	0.037821	1.42227	0.83515	SIRT1	1.215	1.2967	0.12614	0.899147	0.87878	SIRT1	-0.29163	-1.0875	0.27821	0.93079
KLF16	1.3182	1.1383	0.037821	1.42227	0.83515	KLF16	1.6986	0.97436	0.031378	1.50337	0.72848	KLF16	0.20666	0.48827	0.48916	0.965
ZAN	1.3179	1.299	0.037873	1.42167	0.83515	ZAN	1.634	0.95107	0.038135	1.41868	0.76477	ZAN	-0.45986	-1.7456	0.11006	0.76932
ADSL	1.3178	0.8439	0.037873	1.42167	0.83515	ADSL	1.7468	0.67206	0.027763	1.55653	0.71314	ADSL	-0.36507	-0.55392	0.18905	0.86874
KLHL28	-0.72467	-1.1066	0.037926	1.42106	0.83515	KLHL28	-0.5722	-0.81769	0.22797	0.642122	0.91042	KLHL28	-0.17317	-0.45754	0.48072	0.96346
TP53TG3D	-0.7246	-3.8939	0.037926	1.42106	0.83515	TP53TG3D	-0.97756	-3.4068	0.042588	1.37071	0.77841	TP53TG3D	0.42584	1.375	0.1165	0.78035
PPP4R1	1.3166	1.3942	0.037978	1.42047	0.83515	PPP4R1	1.5232	1.1351	0.05406	1.26712	0.80499	PPP4R1	-0.33038	-1.3021	0.22975	0.90757
HIPK3	1.3165	1.06	0.037978	1.42047	0.83515	HIPK3	1.9928	0.73728	0.012991	1.88636	0.60488	HIPK3	-0.18835	-0.49443	0.45207	0.95941
EFNA4	-0.72406	-2.1918	0.037978	1.42047	0.83515	EFNA4	-0.92708	-2.4978	0.054217	1.26586	0.80635	EFNA4	0.34452	0.83927	0.21556	0.89166
TAF15	1.3174	0.98537	0.037978	1.42047	0.83515	TAF15	1.5835	0.87987	0.044683	1.34986	0.78212	TAF15	0.42639	0.88085	0.11572	0.77837
OR8D2	-0.72429	-2.6447	0.037978	1.42047	0.83515	OR8D2	-0.82076	-2.6089	0.088266	1.05421	0.83664	OR8D2	0.2991	1.0994	0.29445	0.93908
C19orf67	-0.72399	-3.6306	0.037978	1.42047	0.83515	C19orf67	-1.0936	-3.8705	0.021844	1.66067	0.68137	C19orf67	0.59873	1.462	0.026977	0.5839
MLC1	1.3159	1.4481	0.03803	1.41987	0.83515	MLC1	1.0999	1.3227	0.16773	0.775389	0.90324	MLC1	-0.48637	-2.2933	0.095181	0.75677
GTF3A	-0.7239	-1.5784	0.03803	1.41987	0.83515	GTF3A	-0.34845	-0.71109	0.43594	0.360573	0.95564	GTF3A	0.1334	0.30964	0.68046	0.98529
NOXA1	1.315	1.2896	0.038135	1.41868	0.83515	NOXA1	1.3126	1.2386	0.096124	1.01717	0.85514	NOXA1	0.10337	0.70677	0.76936	0.99525
CASC3	1.3142	1.2641	0.038188	1.41807	0.83515	CASC3	1.6519	0.98198	0.036092	1.44259	0.75054	CASC3	-0.24511	-1.5821	0.35003	0.94996
TCF24	1.3146	1.1518	0.038188	1.41807	0.83515	TCF24	1.3346	0.97312	0.091095	1.04051	0.8463	TCF24	-0.29722	-1.0684	0.27093	0.92912
TMEM108	-0.72342	-2.4914	0.038188	1.41807	0.83515	TMEM108	-0.70035	-2.1052	0.14468	0.839591	0.88889	TMEM108	-0.03733	-0.17293	0.82279	0.99525
FXYD2	-0.72349	-3.529	0.038188	1.41807	0.83515	FXYD2	-0.97502	-2.8575	0.043269	1.36382	0.78072	FXYD2	0.44061	1.6428	0.10414	0.76932
PLEKHO2	1.3137	1.3815	0.038292	1.41689	0.83515	PLEKHO2	1.5845	1.0486	0.044578	1.35088	0.78212	PLEKHO2	0.17783	1.0594	0.55851	0.97039
OR13J1	1.3141	1.2722	0.038292	1.41689	0.83515	OR13J1	1.3206	1.1123	0.094709	1.02361	0.85351	OR13J1	0.30589	1.5255	0.28072	0.93241
MLLT4	-0.72276	-1.0925	0.038345	1.41629	0.83515	MLLT4	-0.15894	-0.24941	0.66595	0.176558	0.97931	MLLT4	0.074262	0.18613	0.85579	0.99842
MORN1	1.3131	1.332	0.038449	1.41511	0.83515	MORN1	1.5706	1.0336	0.04615	1.33583	0.78212	MORN1	-0.46646	-2.1849	0.10618	0.76932
PRAMEF11	1.3122	1.4578	0.038502	1.41452	0.83515	PRAMEF11	1.6147	1.008	0.040597	1.39151	0.76885	PRAMEF11	-0.75617	-2.5011	0.019591	0.5206
EVI2B	1.312	1.0266	0.038502	1.41452	0.83515	EVI2B	1.8841	0.75794	0.018596	1.73058	0.67362	EVI2B	0.18075	0.37823	0.55076	0.9693
ZNHIT2	-0.72244	-1.3878	0.038554	1.41393	0.83515	ZNHIT2	-0.44677	-0.90928	0.33227	0.478509	0.94307	ZNHIT2	0.42028	1.2289	0.12226	0.79496
HYDIN	-0.72212	-3.5321	0.038554	1.41393	0.83515	HYDIN	-0.81282	-2.9682	0.091671	1.03777	0.84664	HYDIN	0.51976	1.504	0.055998	0.68746
DBNL	1.3111	1.2792	0.038607	1.41333	0.83515	DBNL	1.881	0.87591	0.018858	1.7245	0.67658	DBNL	-0.42773	-1.3421	0.13316	0.80537
ICK	-0.72164	-3.4205	0.038659	1.41275	0.83515	ICK	-1.0089	-3.9549	0.03583	1.44575	0.74754	ICK	0.31048	1.354	0.27213	0.92912
ADGRE3	-0.7215	-3.1463	0.038711	1.41217	0.83515	ADGRE3	-0.91016	-2.7284	0.059246	1.22734	0.80973	ADGRE3	-0.093126	-0.5035	0.67344	0.98333
MGAT4D	-0.72142	-1.3121	0.038711	1.41217	0.83515	MGAT4D	0.39462	0.7917	0.66574	0.176695	0.97931	MGAT4D	-0.089823	-0.29154	0.68151	0.98553
CLVS1	-0.72097	-2.8993	0.038869	1.4104	0.83515	CLVS1	-1.0589	-2.2828	0.026768	1.57238	0.71314	CLVS1	0.42374	1.3232	0.11875	0.78579
WDR46	-0.72074	-1.4029	0.039026	1.40865	0.83515	WDR46	-0.14155	-0.33308	0.68779	0.162544	0.98162	WDR46	-0.13482	-0.60106	0.56773	0.97395
PRPSAP2	1.3085	1.3073	0.039026	1.40865	0.83515	PRPSAP2	1.5888	1.1457	0.044264	1.35395	0.78212	PRPSAP2	0.28099	0.88861	0.3275	0.94402
NRDE2	1.3072	1.2697	0.03913	1.40749	0.83515	NRDE2	1.7567	0.90301	0.027187	1.56564	0.71314	NRDE2	-0.58975	-1.4264	0.051807	0.67462
C5	1.3079	1.3177	0.03913	1.40749	0.83515	C5	1.9016	0.90293	0.017758	1.75061	0.66538	C5	-0.65043	-1.3827	0.036511	0.61846
DGKQ	1.3081	1.1958	0.03913	1.40749	0.83515	DGKQ	1.6528	0.8843	0.03583	1.44575	0.74754	DGKQ	0.045027	0.18276	0.9406	0.99842
DNMBP	-0.71985	-1.7445	0.039235	1.40633	0.83515	DNMBP	-1.2273	-1.2325	0.010267	1.98856	0.5848	DNMBP	0.12213	0.39262	0.71315	0.99099
KRT38	-0.71968	-3.1996	0.039235	1.40633	0.83515	KRT38	-1.1299	-3.1417	0.018649	1.72934	0.67424	KRT38	0.21389	1.533	0.4715	0.96343
PLD2	1.3053	1.4345	0.039445	1.40401	0.83515	PLD2	1.5396	1.069	0.051074	1.2918	0.78964	PLD2	0.0094594	0.052394	0.95532	0.99842
RAP2A	1.305	1.1405	0.039497	1.40344	0.83515	RAP2A	1.7311	0.83542	0.028759	1.54123	0.71895	RAP2A	-0.2679	-0.73672	0.31399	0.94217
ITGA9	-0.71849	-2.2864	0.039602	1.40228	0.83515	ITGA9	-0.7835	-2.1703	0.10409	0.982591	0.85708	ITGA9	-0.057822	-0.22546	0.76726	0.99525
LAMTOR2	1.3049	1.3087	0.039602	1.40228	0.83515	LAMTOR2	1.5896	1.0066	0.044107	1.35549	0.78212	LAMTOR2	-0.036434	-0.14323	0.82493	0.99545
SLC35B2	-0.71831	-3.0173	0.039654	1.40171	0.83515	SLC35B2	-0.76441	-2.3956	0.112	0.950782	0.86397	SLC35B2	-0.058303	-0.33478	0.76595	0.99525
GRPR	-0.71824	-1.5842	0.039654	1.40171	0.83515	GRPR	-0.7581	-1.4691	0.11545	0.937606	0.86397	GRPR	0.031903	0.086114	0.98025	0.99868
WTIP	-0.71833	-0.99247	0.039654	1.40171	0.83515	WTIP	-0.75486	-0.96884	0.11697	0.931926	0.86397	WTIP	0.17149	0.4289	0.57517	0.9752
GLTSCR1L	1.304	1.3439	0.039707	1.40113	0.83515	GLTSCR1L	1.4363	1.1776	0.068098	1.16687	0.82416	GLTSCR1L	0.055478	0.29998	0.91116	0.99842
MARK2	1.3038	1.0915	0.039759	1.40056	0.83515	MARK2	1.4787	0.94648	0.061393	1.21188	0.81445	MARK2	-0.021926	-0.059866	0.86637	0.99842
FAM78B	-0.71752	-3.513	0.039916	1.39885	0.83515	FAM78B	-0.49625	-1.6737	0.28622	0.5433	0.93099	FAM78B	0.27353	1.1762	0.34238	0.94695
CRIP3	-0.71732	-1.774	0.040021	1.39771	0.83515	CRIP3	-0.59754	-1.0267	0.20828	0.681352	0.90701	CRIP3	0.45431	1.1632	0.093243	0.75053
KIZ	1.3019	1.2361	0.040073	1.39715	0.83515	KIZ	1.7635	0.99207	0.026611	1.57494	0.71314	KIZ	-1.3629	-3.1201	0.00078575	0.19792
CHD2	-0.71693	-1.4135	0.040073	1.39715	0.83515	CHD2	0.2526	0.54757	0.823	0.0846002	0.99575	CHD2	-0.78189	-1.8629	0.017339	0.50845
GAS1	-0.71678	-3.0713	0.040073	1.39715	0.83515	GAS1	-0.048446	-0.21081	0.80728	0.0929758	0.99439	GAS1	-0.10559	-0.50403	0.64196	0.9809
SPON1	-0.71707	-2.2405	0.040073	1.39715	0.83515	SPON1	-0.4576	-1.2218	0.3219	0.492279	0.94105	SPON1	-0.008575	-0.042172	0.90288	0.99842
ZFP2	-0.71672	-2.3331	0.040073	1.39715	0.83515	ZFP2	-1.1506	-2.0957	0.016606	1.77973	0.64826	ZFP2	0.46745	1.2086	0.083761	0.73382
AGMAT	-0.71653	-1.9737	0.040126	1.39657	0.83515	AGMAT	-0.85552	-1.7657	0.076951	1.11379	0.83626	AGMAT	0.11934	0.59284	0.72053	0.99219
PRKRIR	1.3005	0.8984	0.040178	1.39601	0.83515	PRKRIR	1.632	0.83619	0.038502	1.41452	0.76477	PRKRIR	-0.47039	-0.98435	0.10346	0.76932
LIPG	1.3002	1.1557	0.040283	1.39488	0.83515	LIPG	1.3658	1.1613	0.082661	1.0827	0.83626	LIPG	-0.24289	-0.84147	0.35375	0.95063
ALKBH8	1.2993	1.4117	0.040388	1.39375	0.83515	ALKBH8	1.5113	1.174	0.05605	1.25142	0.80973	ALKBH8	-0.00079995	-0.0039382	0.92556	0.99842
WFDC1	-0.71587	-1.75	0.040388	1.39375	0.83515	WFDC1	-0.44985	-0.85954	0.32949	0.482158	0.94219	WFDC1	0.13922	0.41353	0.66359	0.98248
TLDC1	1.2988	1.4213	0.04044	1.39319	0.83515	TLDC1	1.7741	1.0632	0.025563	1.59239	0.7036	TLDC1	-0.41787	-1.8793	0.14002	0.81417
TIMM50	-0.71575	-1.715	0.040492	1.39263	0.83515	TIMM50	-0.481	-0.83637	0.29937	0.523792	0.93674	TIMM50	0.68669	1.0859	0.011682	0.43403
NME7	-0.71566	-4.1661	0.040545	1.39206	0.83515	NME7	-1.6487	-5.9562	0.0006286	3.20163	0.31579	NME7	0.24924	1.4669	0.38989	0.95449
CCL27	1.2986	1.2797	0.040597	1.39151	0.83515	CCL27	1.7065	0.96572	0.030592	1.51439	0.72761	CCL27	-0.26703	-0.86218	0.31482	0.94217
FAM83F	-0.71526	-2.8881	0.040597	1.39151	0.83515	FAM83F	-1.0365	-2.7216	0.030173	1.52038	0.72396	FAM83F	-0.01989	-0.10068	0.87129	0.99842
SLC37A2	-0.71498	-2.8724	0.040754	1.38983	0.83515	SLC37A2	-0.29762	-1.122	0.49502	0.305377	0.96886	SLC37A2	0.004081	0.044053	0.93955	0.99842
BCOR	1.2963	1.0307	0.040807	1.38927	0.83515	BCOR	1.4756	1.0548	0.062179	1.20636	0.81737	BCOR	-1.4286	-3.1158	0.00057622	0.17391
KLHL42	1.2973	1.193	0.040807	1.38927	0.83515	KLHL42	1.7707	0.80225	0.025825	1.58796	0.70571	KLHL42	0.0098803	0.024282	0.95642	0.99842
CYGB	1.2962	1.2377	0.040807	1.38927	0.83515	CYGB	1.6656	0.94893	0.034678	1.45995	0.73894	CYGB	0.088887	0.2226	0.81273	0.99525
SHISA3	1.2967	1.2953	0.040807	1.38927	0.83515	SHISA3	1.6011	1.0601	0.042273	1.37394	0.77522	SHISA3	0.10048	0.72116	0.778	0.99525
WFDC2	-0.71487	-2.1241	0.040807	1.38927	0.83515	WFDC2	-0.43424	-1.3856	0.345	0.462181	0.94694	WFDC2	0.3942	1.0822	0.1494	0.81919
ANXA7	1.2971	1.2997	0.040807	1.38927	0.83515	ANXA7	1.4246	1.2923	0.070299	1.15305	0.82657	ANXA7	0.26644	1.1852	0.35595	0.95112
ZNF407	-0.71462	-2.9602	0.040911	1.38816	0.83515	ZNF407	-0.33349	-1.5852	0.45322	0.343691	0.95825	ZNF407	0.10411	0.35179	0.76716	0.99525
UBAP2	-0.71364	-2.996	0.041069	1.38649	0.83515	UBAP2	-0.99495	-2.4564	0.038397	1.4157	0.76477	UBAP2	0.3762	1.1617	0.17056	0.84052
MAP3K6	1.2945	1.1242	0.041121	1.38594	0.83515	MAP3K6	1.0125	1.1664	0.20403	0.690306	0.90701	MAP3K6	0.14291	0.64936	0.65327	0.98157
ENPEP	1.2939	1.2562	0.041173	1.38539	0.83515	ENPEP	1.7337	0.92992	0.028654	1.54281	0.71895	ENPEP	-0.27103	-1.0673	0.30943	0.9409
IL9R	1.2937	1.2312	0.041226	1.38483	0.83515	IL9R	1.8672	0.86545	0.019853	1.70217	0.67833	IL9R	-0.50875	-1.2218	0.083447	0.73382
FBXO36	-0.71317	-3.4517	0.041226	1.38483	0.83515	FBXO36	-0.94034	-3.3374	0.051126	1.29136	0.78964	FBXO36	-0.078162	-0.67419	0.71268	0.99099
ITPR2	-0.71323	-2.9518	0.041226	1.38483	0.83515	ITPR2	-0.56396	-2.9204	0.23368	0.631378	0.91283	ITPR2	-0.025695	-0.24547	0.85684	0.99842
WDR31	-0.71298	-3.55	0.041278	1.38428	0.83515	WDR31	-0.89035	-3.2333	0.065165	1.18599	0.82075	WDR31	0.15991	0.98643	0.60608	0.97563
MBNL2	1.2931	1.0649	0.041331	1.38372	0.83515	MBNL2	1.6287	0.78376	0.038921	1.40982	0.76701	MBNL2	-0.78887	-1.9201	0.01671	0.50236
RPL21	1.2921	1.3517	0.041488	1.38208	0.83515	RPL21	1.5773	1.1002	0.045364	1.34329	0.78212	RPL21	-0.28876	-1.1576	0.2825	0.93306
ZNF254	1.2922	1.3978	0.041488	1.38208	0.83515	ZNF254	1.5974	1.0783	0.04285	1.36805	0.77841	ZNF254	0.23162	1.4167	0.42918	0.95769
MGRN1	1.292	1.3003	0.041592	1.38099	0.83515	MGRN1	1.3651	1.185	0.082766	1.08215	0.83626	MGRN1	-0.16967	-0.71779	0.48937	0.965
C17orf105	1.2916	1.2871	0.041697	1.3799	0.83515	C17orf105	1.2455	1.2391	0.11572	0.936592	0.86397	C17orf105	-0.1109	-0.87344	0.62855	0.97823
LILRA2	-0.71232	-2.2102	0.041697	1.3799	0.83515	LILRA2	-0.50394	-1.5658	0.28025	0.552454	0.92958	LILRA2	0.029008	0.1268	0.98879	0.99868
TMEM164	-0.7122	-1.7068	0.041697	1.3799	0.83515	TMEM164	-0.14162	-0.32246	0.68779	0.162544	0.98162	TMEM164	0.036148	0.13812	0.96805	0.99868
FOXP1	-0.71231	-1.7252	0.041697	1.3799	0.83515	FOXP1	-0.22549	-0.69773	0.5803	0.236347	0.97776	FOXP1	0.18231	0.56808	0.54783	0.96892
H2AFB3	-0.71232	-1.4094	0.041697	1.3799	0.83515	H2AFB3	-0.87432	-1.3705	0.06988	1.15565	0.82611	H2AFB3	0.46984	1.0316	0.082242	0.73114
OSBP	-0.71188	-1.5507	0.041802	1.3788	0.83515	OSBP	0.012288	0.025784	0.88486	0.0531254	0.99876	OSBP	-0.18882	-0.86809	0.45144	0.95941
GLIS2	-0.71114	-1.4857	0.041907	1.37771	0.83515	GLIS2	-0.78693	-1.4887	0.10278	0.988091	0.85708	GLIS2	0.22689	0.75723	0.43981	0.95939
TPH1	-0.71073	-1.6547	0.041959	1.37717	0.83515	TPH1	-0.72278	-1.1288	0.13316	0.875626	0.88614	TPH1	-0.063597	-0.25368	0.75024	0.99402
AQP1	-0.7109	-0.74659	0.041959	1.37717	0.83515	AQP1	-0.63626	-0.75975	0.18224	0.739356	0.90701	AQP1	0.51028	0.76842	0.060189	0.69995
FAM189B	-0.71065	-2.1722	0.041959	1.37717	0.83515	FAM189B	-1.1764	-2.9938	0.013986	1.85431	0.61663	FAM189B	0.5503	1.3085	0.042693	0.63333
CHGB	-0.71025	-2.3488	0.042064	1.37609	0.83515	CHGB	-0.47543	-1.0842	0.3044	0.516555	0.93985	CHGB	0.2327	0.67867	0.4275	0.95769
PGBD1	1.2897	1.1695	0.042116	1.37555	0.83515	PGBD1	1.7442	0.89914	0.027868	1.55489	0.71314	PGBD1	-0.1231	-0.41789	0.59701	0.97524
CCDC120	1.289	1.3219	0.042116	1.37555	0.83515	CCDC120	1.5788	1.1002	0.045207	1.34479	0.78212	CCDC120	0.20335	0.54821	0.49707	0.96523
IGSF22	1.2891	1.4078	0.042116	1.37555	0.83515	IGSF22	1.5929	1.1049	0.043531	1.3612	0.78212	IGSF22	0.16083	0.88668	0.60351	0.97524
MND1	-0.70988	-1.9811	0.042169	1.37501	0.83515	MND1	-1.0387	-2.9344	0.029911	1.52417	0.72396	MND1	0.44412	1.1016	0.10168	0.76633
PRKCG	-0.70975	-3.982	0.042169	1.37501	0.83515	PRKCG	-1.4282	-5.5581	0.0029859	2.52492	0.47143	PRKCG	0.50314	1.5382	0.06396	0.69995
SSBP3	-0.70959	-0.61527	0.042221	1.37447	0.83515	SSBP3	-0.39961	-0.30065	0.38109	0.418972	0.95029	SSBP3	-0.64155	-1.2728	0.038397	0.62638
PPP1CB	-0.70964	-1.2161	0.042221	1.37447	0.83515	PPP1CB	0.43784	0.67151	0.62268	0.205735	0.97841	PPP1CB	0.24879	0.46627	0.39057	0.9547
GSPT1	1.2869	1.0916	0.042378	1.37286	0.83515	GSPT1	1.8442	0.82533	0.020849	1.68091	0.67833	GSPT1	-0.58558	-1.8163	0.053326	0.67939
ZNF100	1.2866	1.1839	0.042378	1.37286	0.83515	ZNF100	1.6117	0.93902	0.040964	1.3876	0.76969	ZNF100	-0.54947	-1.4045	0.065375	0.69995
CDK5RAP3	1.2872	1.5068	0.042378	1.37286	0.83515	CDK5RAP3	1.5542	1.07	0.048298	1.31607	0.78736	CDK5RAP3	-0.25142	-1.269	0.33918	0.94695
HOXA5	1.2865	1.0699	0.042378	1.37286	0.83515	HOXA5	1.3817	1.0161	0.079151	1.10154	0.83626	HOXA5	-0.078986	-0.24607	0.71021	0.99095
EIF2AK4	-0.70864	-1.7375	0.042378	1.37286	0.83515	EIF2AK4	-0.34309	-0.61716	0.44264	0.353949	0.95632	EIF2AK4	0.32232	0.63081	0.25144	0.92224
LANCL1	1.2862	1.3684	0.042483	1.37178	0.83515	LANCL1	1.718	0.99648	0.029597	1.52875	0.72396	LANCL1	-0.15567	-0.89902	0.5198	0.96739
IL11	-0.70836	-2.6726	0.042483	1.37178	0.83515	IL11	-0.28001	-1.4972	0.5153	0.28794	0.97276	IL11	0.15286	0.83183	0.62609	0.97755
GZMH	1.286	1.3579	0.042535	1.37125	0.83515	GZMH	1.6431	0.99209	0.037035	1.43139	0.75615	GZMH	-0.50986	-2.5392	0.082713	0.73114
LRRC36	1.2851	1.17	0.04264	1.37018	0.83515	LRRC36	1.5125	0.9952	0.055946	1.25223	0.80973	LRRC36	-0.11235	-0.56499	0.62541	0.97755
CENPL	-0.70783	-1.863	0.04264	1.37018	0.83515	CENPL	-0.59541	-1.3002	0.21016	0.67745	0.90701	CENPL	0.73929	1.1685	0.0065479	0.35775
NIPSNAP3B	-0.70767	-3.2127	0.042693	1.36964	0.83515	NIPSNAP3B	-0.40142	-1.4195	0.37952	0.420765	0.95029	NIPSNAP3B	0.052921	0.70027	0.91807	0.99842
PTDSS2	1.2841	1.4719	0.042693	1.36964	0.83515	PTDSS2	1.572	1.0628	0.045993	1.33731	0.78212	PTDSS2	0.39922	1.2432	0.14358	0.81586
TRAPPC11	1.2839	1.2932	0.042745	1.36911	0.83515	TRAPPC11	1.4868	1.035	0.060031	1.22162	0.80973	TRAPPC11	-0.53561	-1.8303	0.071713	0.71414
VMA21	1.2838	1.1504	0.042745	1.36911	0.83515	VMA21	1.4862	1.0849	0.060136	1.22087	0.80973	VMA21	-0.30649	-1.364	0.25877	0.92442
TMEM87A	1.2838	1.2696	0.042745	1.36911	0.83515	TMEM87A	2.0053	0.7682	0.012624	1.8988	0.60488	TMEM87A	-0.18663	-0.82334	0.45542	0.96003
ATP5G1	-0.70734	-1.4349	0.042745	1.36911	0.83515	ATP5G1	-0.29594	-0.56765	0.49707	0.303582	0.96886	ATP5G1	0.27723	1.196	0.33452	0.94467
GOLGA8H	-0.70728	-2.3665	0.042745	1.36911	0.83515	GOLGA8H	-1.3629	-2.3955	0.0046097	2.33633	0.50273	GOLGA8H	0.53616	1.4161	0.047878	0.65989
PRSS58	-0.70697	-2.6528	0.042797	1.36859	0.83515	PRSS58	-0.76004	-2.3329	0.11425	0.942144	0.86397	PRSS58	0.053507	0.25281	0.91676	0.99842
ST6GAL2	1.2835	1.012	0.042902	1.36752	0.83515	ST6GAL2	1.69	0.82186	0.032006	1.49477	0.73349	ST6GAL2	-0.11418	-0.46459	0.62001	0.97755
ANKRD20A2	-0.70679	-3.7371	0.042902	1.36752	0.83515	ANKRD20A2	-0.37623	-1.4752	0.40566	0.391838	0.95422	ANKRD20A2	0.30597	1.2703	0.28051	0.93241
UBE3A	1.2834	1.4048	0.042954	1.367	0.83515	UBE3A	1.34	1.1491	0.089471	1.04832	0.84154	UBE3A	0.071477	0.44945	0.86454	0.99842
TMEM63A	-0.70672	-2.7277	0.043007	1.36646	0.83515	TMEM63A	-0.59475	-2.5067	0.21063	0.67648	0.90701	TMEM63A	-0.064188	-0.47328	0.74919	0.99402
ABCD1	1.2829	1.5833	0.043059	1.36594	0.83515	ABCD1	1.8985	0.9901	0.017915	1.74678	0.66538	ABCD1	-0.14294	-0.79836	0.54688	0.96865
ATP5L2	-0.70605	-0.71047	0.043059	1.36594	0.83515	ATP5L2	0.020999	0.025736	0.89581	0.0477841	0.99926	ATP5L2	-0.17602	-0.34451	0.4759	0.96343
MS4A12	-0.70639	-2.0153	0.043059	1.36594	0.83515	MS4A12	-1.3256	-1.8221	0.0058146	2.23548	0.53361	MS4A12	0.084926	0.27889	0.82389	0.99525
FMO2	-0.706	-3.1627	0.043059	1.36594	0.83515	FMO2	-0.84137	-2.8944	0.081613	1.08824	0.83626	FMO2	0.29437	1.3371	0.3022	0.93961
TTC31	-0.70574	-2.2936	0.043112	1.3654	0.83515	TTC31	-0.49898	-1.6174	0.28423	0.54633	0.93099	TTC31	0.49561	1.622	0.067627	0.69995
TTPA	1.2815	1.1592	0.043164	1.36488	0.83515	TTPA	1.4508	0.98937	0.065846	1.18147	0.82211	TTPA	-0.094892	-0.49185	0.6682	0.98305
KCNN1	1.2818	1.3957	0.043164	1.36488	0.83515	KCNN1	1.5618	1.0241	0.046831	1.32947	0.78212	KCNN1	-0.034866	-0.28417	0.82981	0.99616
ELAVL4	1.2818	1.2833	0.043164	1.36488	0.83515	ELAVL4	1.6214	1.065	0.039759	1.40056	0.768	ELAVL4	0.039379	0.16793	0.95762	0.99842
HCRTR1	1.2812	1.4352	0.043164	1.36488	0.83515	HCRTR1	1.6588	1.0887	0.035306	1.45215	0.74393	HCRTR1	0.034986	0.23554	0.97161	0.99868
ODF3L2	-0.70559	-2.2021	0.043269	1.36382	0.83515	ODF3L2	-0.90929	-1.5395	0.05935	1.22658	0.80973	ODF3L2	0.27057	0.89998	0.34772	0.94883
GRN	-0.70552	-3.5445	0.043269	1.36382	0.83515	GRN	-0.62456	-3.3067	0.1902	0.720789	0.90701	GRN	0.16598	0.98462	0.58989	0.9752
LRRC40	1.2805	1.2917	0.043321	1.3633	0.83515	LRRC40	1.2427	1.1181	0.1164	0.934047	0.86397	LRRC40	-0.20797	-0.52752	0.41786	0.95769
LPPR2	1.2803	1.2044	0.043321	1.3633	0.83515	LPPR2	1.7524	0.91788	0.027397	1.5623	0.71314	LPPR2	0.093472	0.49036	0.7989	0.99525
PRICKLE4	-0.70477	-2.8625	0.043373	1.36278	0.83515	PRICKLE4	-0.92025	-2.8578	0.05605	1.25142	0.80973	PRICKLE4	0.50526	1.538	0.063122	0.69995
GALR1	-0.70398	-3.4028	0.043426	1.36225	0.83515	GALR1	-0.69757	-2.7018	0.14605	0.835498	0.89045	GALR1	0.22091	1.0183	0.45401	0.95941
SUCLG2	-0.70404	-2.9815	0.043426	1.36225	0.83515	SUCLG2	-0.21222	-0.65112	0.59916	0.222457	0.97841	SUCLG2	0.41473	1.3814	0.12745	0.80382
C11orf86	-0.7038	-1.6523	0.043478	1.36173	0.83515	C11orf86	-1.4601	-2.6148	0.0023049	2.63735	0.44554	C11orf86	0.32652	0.83355	0.24437	0.91585
NLE1	1.2798	0.9888	0.043531	1.3612	0.83515	NLE1	2.0193	0.73299	0.012258	1.91158	0.60488	NLE1	-0.80234	-1.7159	0.015034	0.48316
PIGC	-0.70335	-2.4299	0.043531	1.3612	0.83515	PIGC	-0.67222	-1.7803	0.16092	0.79339	0.90324	PIGC	0.27569	0.97763	0.33798	0.94695
NRP2	-0.70366	-3.6799	0.043531	1.3612	0.83515	NRP2	-1.0234	-3.6407	0.03274	1.48492	0.73832	NRP2	0.27473	1.2888	0.33944	0.94695
DSC3	-0.70308	-3.02	0.043583	1.36068	0.83515	DSC3	-1.3231	-4.3796	0.0058146	2.23548	0.53361	DSC3	0.1543	0.95196	0.62237	0.97755
IQSEC2	-0.70287	-2.9721	0.043635	1.36017	0.83515	IQSEC2	-0.62323	-2.0623	0.19104	0.718876	0.90701	IQSEC2	-0.11169	-0.57982	0.62651	0.97755
CTSB	-0.70271	-2.2963	0.043635	1.36017	0.83515	CTSB	-0.55844	-1.9364	0.23876	0.622038	0.91727	CTSB	0.26045	1.0494	0.36705	0.95112
FARP1	1.2785	1.297	0.043845	1.35808	0.83515	FARP1	0.98582	0.9637	0.21598	0.665586	0.90757	FARP1	-0.17773	-0.63896	0.47245	0.96343
ZNF787	1.2785	1.3843	0.043845	1.35808	0.83515	ZNF787	1.3479	1.2382	0.087114	1.05991	0.83664	ZNF787	-0.047939	-0.38319	0.79434	0.99525
GCOM1	1.2783	1.2578	0.043845	1.35808	0.83515	GCOM1	1.7146	0.93808	0.029963	1.52341	0.72396	GCOM1	0.12652	0.44026	0.70089	0.98979
BPIFB1	1.2779	1.2684	0.043897	1.35757	0.83515	BPIFB1	1.4224	1.2101	0.070927	1.14919	0.82773	BPIFB1	0.080519	0.53432	0.83787	0.99764
GFER	-0.70184	-2.3168	0.044107	1.35549	0.83515	GFER	-0.71478	-1.7539	0.13698	0.863343	0.8863	GFER	0.42401	1.3026	0.11854	0.78549
HERC4	1.2774	1.318	0.044159	1.35498	0.83515	HERC4	1.7312	0.95427	0.028759	1.54123	0.71895	HERC4	0.064233	0.35161	0.88628	0.99842
ZNF18	1.2763	1.4178	0.044316	1.35344	0.83515	ZNF18	1.0273	1.503	0.19822	0.702853	0.90701	ZNF18	-0.064759	-0.37535	0.74793	0.99402
ARHGAP8	-0.70131	-3.5375	0.044316	1.35344	0.83515	ARHGAP8	-0.79618	-3.2203	0.099109	1.00389	0.85514	ARHGAP8	0.25427	1.5558	0.37926	0.95449
DPP8	1.2754	0.93939	0.044369	1.35292	0.83515	DPP8	1.5227	0.86174	0.05406	1.26712	0.80499	DPP8	-0.66158	-1.1839	0.034259	0.60874
DPH6	1.2745	0.97921	0.044474	1.35189	0.83515	DPH6	1.6866	0.82379	0.032373	1.48982	0.73659	DPH6	-1.0288	-2.0076	0.0037192	0.29098
OR11H4	1.2743	1.4363	0.044474	1.35189	0.83515	OR11H4	2.0319	0.78693	0.011734	1.93055	0.60488	OR11H4	0.12525	0.51951	0.70477	0.99015
ZNF83	-0.69973	-1.5895	0.044578	1.35088	0.83515	ZNF83	-0.8806	-1.4027	0.067837	1.16853	0.82327	ZNF83	0.24367	0.61569	0.40246	0.95769
PMS1	-0.69996	-1.7251	0.044578	1.35088	0.83515	PMS1	-0.77376	-1.8702	0.10801	0.966536	0.85837	PMS1	0.21794	0.66337	0.46118	0.96041
HOPX	-0.69993	-1.9255	0.044578	1.35088	0.83515	HOPX	-0.59918	-0.88515	0.20733	0.683338	0.90701	HOPX	0.3831	0.85946	0.16244	0.8363
NPTX1	-0.69968	-2.6894	0.044631	1.35036	0.83515	NPTX1	-1.1926	-3.8753	0.012782	1.8934	0.60488	NPTX1	0.70692	1.4658	0.0095862	0.4094
DUSP22	-0.69941	-1.333	0.044683	1.34986	0.83515	DUSP22	-0.71118	-1.0422	0.13855	0.858393	0.88647	DUSP22	-0.21896	-0.59074	0.39717	0.95769
PSCA	-0.69837	-2.6007	0.04484	1.34833	0.83515	PSCA	-0.38279	-1.1711	0.39838	0.399702	0.95205	PSCA	0.32212	1.2574	0.25202	0.92235
RGPD1	-0.69877	-2.0313	0.04484	1.34833	0.83515	RGPD1	0.086202	0.17593	0.97737	0.009941	0.99926	RGPD1	0.38602	1.3247	0.15883	0.83068
GAS2L2	-0.6988	-2.737	0.04484	1.34833	0.83515	GAS2L2	-0.67939	-2.2478	0.15647	0.805569	0.90324	GAS2L2	0.11654	1.4152	0.72928	0.99351
TRAF3IP2	1.2721	1.2197	0.044945	1.34732	0.83515	TRAF3IP2	1.4075	0.98157	0.073651	1.13282	0.83492	TRAF3IP2	-0.63361	-2.0133	0.039707	0.62654
FOXN4	1.2719	1.3193	0.044945	1.34732	0.83515	FOXN4	1.2571	1.1963	0.11226	0.949775	0.86397	FOXN4	-0.064455	-0.54028	0.74872	0.99402
HAPLN2	-0.69772	-2.8215	0.044945	1.34732	0.83515	HAPLN2	-0.96601	-2.2229	0.045469	1.34228	0.78212	HAPLN2	0.49777	1.4277	0.066579	0.69995
IL36G	1.2711	1.1657	0.044997	1.34682	0.83515	IL36G	1.4806	1.0129	0.061079	1.21411	0.81311	IL36G	-0.45441	-1.3453	0.11414	0.77691
SLMO1	1.271	1.447	0.045102	1.3458	0.83515	SLMO1	1.5473	1.1619	0.049817	1.30262	0.78753	SLMO1	-0.43291	-2.1455	0.12944	0.80537
PCP4L1	-0.69731	-2.2057	0.045102	1.3458	0.83515	PCP4L1	-1.0603	-2.5238	0.026663	1.57409	0.71314	PCP4L1	0.44011	1.4048	0.1045	0.76932
BCL11B	-0.69729	-3.6575	0.045102	1.3458	0.83515	BCL11B	-1.3518	-3.7976	0.0048193	2.31702	0.50273	BCL11B	0.40346	1.5021	0.13934	0.81271
OR51V1	1.2703	1.2945	0.045155	1.34529	0.83515	OR51V1	1.3754	1.1021	0.080304	1.09526	0.83626	OR51V1	0.10982	0.49766	0.74919	0.99402
CERS2	-0.69714	-1.1226	0.045259	1.3443	0.83515	CERS2	-0.6914	-1.0412	0.14945	0.825504	0.89324	CERS2	0.23095	0.71128	0.43075	0.95796
NCK1	-0.69696	-2.3104	0.045312	1.34379	0.83515	NCK1	-0.58904	-1.0528	0.21472	0.668128	0.90701	NCK1	-0.023794	-0.081056	0.86129	0.99842
NCKIPSD	1.2682	1.3112	0.045416	1.34279	0.83515	NCKIPSD	0.88899	1.2928	0.26674	0.573912	0.92511	NCKIPSD	-0.39355	-1.8862	0.16024	0.83397
CEBPD	1.2687	1.3738	0.045416	1.34279	0.83515	CEBPD	1.6188	1.0134	0.040073	1.39715	0.768	CEBPD	-0.21969	-0.82076	0.3957	0.95766
PCDHB8	1.2688	1.2735	0.045416	1.34279	0.83515	PCDHB8	1.3561	1.1064	0.084652	1.07236	0.83626	PCDHB8	-0.11575	-0.56099	0.61708	0.97755
TOX2	1.2674	1.2359	0.045469	1.34228	0.83515	TOX2	1.1549	1.0387	0.14646	0.834281	0.89215	TOX2	-0.15861	-0.54778	0.51383	0.96728
FBXL20	1.2673	1.3115	0.045469	1.34228	0.83515	FBXL20	1.2999	0.98771	0.099267	1.0032	0.85514	FBXL20	0.15415	0.44582	0.62279	0.97755
SLC7A2	-0.69637	-1.4564	0.045574	1.34128	0.83515	SLC7A2	0.16327	0.3697	0.93122	0.0309477	0.99926	SLC7A2	0.25757	0.66078	0.37334	0.95329
PGGT1B	-0.69625	-1.5306	0.045626	1.34079	0.83515	PGGT1B	-0.17527	-0.28795	0.64426	0.190939	0.97929	PGGT1B	-0.37204	-0.81757	0.18208	0.85943
FNDC4	-0.69629	-2.819	0.045626	1.34079	0.83515	FNDC4	-0.4926	-2.2476	0.29005	0.537527	0.93412	FNDC4	0.11901	0.87698	0.72142	0.99219
RTBDN	-0.69629	-2.8811	0.045626	1.34079	0.83515	RTBDN	-0.6514	-2.6664	0.17334	0.761101	0.90701	RTBDN	0.27305	1.4677	0.34295	0.94695
VWA2	-0.69599	-3.3516	0.045731	1.33979	0.83515	VWA2	-0.98904	-3.4187	0.039602	1.40228	0.768	VWA2	0.20572	0.84171	0.4912	0.965
DMRTB1	-0.69561	-3.2987	0.045836	1.33879	0.83515	DMRTB1	-0.89004	-3.4443	0.065165	1.18599	0.82075	DMRTB1	0.24776	1.6551	0.39246	0.95586
RFWD2	1.2642	1.1085	0.046045	1.33682	0.83515	RFWD2	1.5052	0.88456	0.056888	1.24498	0.80973	RFWD2	-0.27654	-0.54373	0.30079	0.93908
PANX3	-0.69513	-2.9235	0.046097	1.33633	0.83515	PANX3	-0.75037	-1.9039	0.11891	0.924782	0.86774	PANX3	0.21822	0.9586	0.46035	0.96041
CRYGC	1.2629	1.1932	0.04615	1.33583	0.83515	CRYGC	1.5178	1.1236	0.05516	1.25838	0.80973	CRYGC	-0.70124	-2.1435	0.026873	0.58295
ATG13	-0.69503	-1.576	0.04615	1.33583	0.83515	ATG13	-0.45432	-1.0746	0.32535	0.487649	0.94219	ATG13	-0.20377	-0.59101	0.42541	0.95769
PHEX	-0.69476	-2.7719	0.04615	1.33583	0.83515	PHEX	-0.69005	-1.9815	0.15008	0.823677	0.89377	PHEX	0.0017268	0.0082835	0.93237	0.99842
TMEM199	-0.69511	-1.9046	0.04615	1.33583	0.83515	TMEM199	-0.97978	-1.5866	0.042116	1.37555	0.77522	TMEM199	0.39793	0.93219	0.14463	0.81586
CDYL	-0.69464	-3.7842	0.04615	1.33583	0.83515	CDYL	-1.0194	-4.8485	0.033368	1.47667	0.73843	CDYL	0.84653	1.4218	0.0022525	0.2638
CLSTN1	-0.69477	-2.5655	0.04615	1.33583	0.83515	CLSTN1	-0.89927	-2.3985	0.062598	1.20344	0.81737	CLSTN1	0.23356	1.5181	0.42546	0.95769
CARD11	1.2623	1.3947	0.046255	1.33484	0.83515	CARD11	1.5338	1.2409	0.052017	1.28385	0.79567	CARD11	-0.021094	-0.22795	0.86847	0.99842
NUSAP1	-0.69352	-1.9933	0.046255	1.33484	0.83515	NUSAP1	-0.91859	-1.9947	0.056784	1.24577	0.80973	NUSAP1	0.15429	0.44853	0.62237	0.97755
RASAL3	-0.69415	-2.6911	0.046255	1.33484	0.83515	RASAL3	-0.81864	-2.1792	0.089209	1.04959	0.84057	RASAL3	0.095759	0.45361	0.79167	0.99525
KDM6A	1.2624	1.3561	0.046255	1.33484	0.83515	KDM6A	1.231	1.2019	0.12038	0.919446	0.87211	KDM6A	0.24388	0.64828	0.40178	0.95769
RBM42	-0.69378	-1.5676	0.046255	1.33484	0.83515	RBM42	-0.33471	-0.82819	0.4516	0.345246	0.95803	RBM42	0.34692	1.0566	0.21194	0.88916
C6orf10	-0.69412	-3.6355	0.046255	1.33484	0.83515	C6orf10	-1.4139	-4.4573	0.0033002	2.48146	0.47143	C6orf10	0.34327	1.6388	0.21776	0.89475
FGFR1OP	1.262	1.1956	0.046307	1.33435	0.83515	FGFR1OP	1.362	1.0389	0.083709	1.07723	0.83626	FGFR1OP	-0.33413	-1.0882	0.2253	0.90325
MEGF6	-0.69324	-2.8212	0.046307	1.33435	0.83515	MEGF6	-0.49651	-1.7526	0.28596	0.543695	0.93099	MEGF6	0.001178	0.0083863	0.93091	0.99842
PSMC6	-0.69312	-0.52688	0.046307	1.33435	0.83515	PSMC6	0.15224	0.16686	0.94531	0.0244257	0.99926	PSMC6	0.04402	0.062918	0.94384	0.99842
TCTN1	-0.69267	-1.4772	0.046412	1.33337	0.83515	TCTN1	-0.80177	-1.8268	0.096909	1.01364	0.85514	TCTN1	-0.077248	-0.28764	0.71566	0.99144
C3orf67	-0.6928	-2.6639	0.046412	1.33337	0.83515	C3orf67	-0.53706	-1.295	0.25568	0.592303	0.92272	C3orf67	0.25019	0.83151	0.38848	0.95449
UBE2Z	-0.69264	-2.7113	0.046412	1.33337	0.83515	UBE2Z	-0.75927	-2.6739	0.11498	0.939378	0.86397	UBE2Z	0.4523	1.5231	0.095181	0.75677
CMTM3	-0.69241	-2.6758	0.046464	1.33288	0.83515	CMTM3	-1.2211	-3.2063	0.010581	1.97547	0.58551	CMTM3	0.049172	0.23742	0.92923	0.99842
FGF23	1.2606	1.5137	0.046621	1.33142	0.83515	FGF23	1.7728	1.0255	0.025616	1.59149	0.7036	FGF23	-0.33067	-1.5035	0.22949	0.90757
STARD8	-0.69156	-3.4718	0.046674	1.33092	0.83515	STARD8	-0.841	-3.197	0.081718	1.08768	0.83626	STARD8	0.10212	0.58214	0.77292	0.99525
INVS	-0.69173	-3.7178	0.046674	1.33092	0.83515	INVS	-1.0428	-3.6187	0.029178	1.53494	0.72338	INVS	0.36822	1.5512	0.18167	0.85905
DYNLRB1	-0.69152	-1.9548	0.046726	1.33044	0.83515	DYNLRB1	-1.2834	-1.9214	0.0073861	2.13158	0.53759	DYNLRB1	0.34451	1.3677	0.21556	0.89166
TRPC5	1.2604	1.314	0.046778	1.32996	0.83515	TRPC5	1.6281	0.97698	0.038973	1.40924	0.76701	TRPC5	-0.057439	-0.24566	0.76831	0.99525
ZNF839	1.2595	1.2877	0.046778	1.32996	0.83515	ZNF839	1.5662	1.0353	0.046569	1.3319	0.78212	ZNF839	0.13193	0.45567	0.68502	0.98724
BRINP3	-0.69112	-0.58323	0.046883	1.32898	0.83515	BRINP3	-0.23686	-0.19048	0.56574	0.247383	0.97583	BRINP3	0.01574	0.02318	0.97245	0.99868
ZNF727	-0.69093	-0.90035	0.046936	1.32849	0.83515	ZNF727	-0.6305	-0.79453	0.18669	0.728879	0.90701	ZNF727	0.22144	0.42856	0.45291	0.95941
ACVR1B	-0.6901	-0.89047	0.046988	1.32801	0.83515	ACVR1B	-0.43293	-0.60643	0.34657	0.460209	0.94694	ACVR1B	-0.30782	-0.71052	0.25673	0.92315
FRMD1	-0.69069	-1.0502	0.046988	1.32801	0.83515	FRMD1	-1.0672	-0.94678	0.025354	1.59595	0.70145	FRMD1	0.15526	0.30154	0.61928	0.97755
FAM187B	-0.69062	-2.7172	0.046988	1.32801	0.83515	FAM187B	-1.2131	-2.4974	0.011158	1.95241	0.6	FAM187B	0.24919	1.2082	0.38989	0.95449
TBX10	-0.69025	-1.8521	0.046988	1.32801	0.83515	TBX10	-0.63795	-1.352	0.18114	0.741986	0.90701	TBX10	0.73908	1.2359	0.0065479	0.35775
TCP10L	-0.69051	-2.4753	0.046988	1.32801	0.83515	TCP10L	-0.92959	-2.2105	0.053745	1.26966	0.80453	TCP10L	0.43984	1.318	0.10487	0.76932
KIAA1586	1.2581	1.3408	0.04704	1.32753	0.83515	KIAA1586	1.3333	1.1391	0.091304	1.03951	0.84653	KIAA1586	-0.20544	-0.51526	0.42279	0.95769
MYLK4	-0.6893	-2.6057	0.047093	1.32704	0.83515	MYLK4	-0.95708	-2.5246	0.047512	1.3232	0.78325	MYLK4	0.45901	1.4769	0.08989	0.74382
TMEM120A	1.2564	1.2175	0.047355	1.32463	0.83515	TMEM120A	1.2044	1.1397	0.12939	0.888099	0.88395	TMEM120A	-0.52132	-1.4591	0.07758	0.72634
IFI27L2	-0.68787	-0.93838	0.047512	1.3232	0.83515	IFI27L2	-0.1992	-0.37453	0.61477	0.211287	0.97841	IFI27L2	-0.22622	-0.5431	0.38324	0.95449
ATE1	-0.68759	-3.11	0.047512	1.3232	0.83515	ATE1	-0.8758	-3.0657	0.069722	1.15663	0.82611	ATE1	0.031263	0.32151	0.98182	0.99868
HSH2D	-0.68788	-1.2368	0.047512	1.3232	0.83515	HSH2D	-0.90791	-1.1449	0.059927	1.22238	0.80973	HSH2D	0.19192	0.47283	0.52483	0.96739
FAM157B	-0.68773	-3.4463	0.047512	1.3232	0.83515	FAM157B	-0.52525	-1.9154	0.26459	0.577427	0.92511	FAM157B	0.20016	1.0533	0.50513	0.96523
TRIM49D1	-0.68798	-2.7028	0.047512	1.3232	0.83515	TRIM49D1	-0.67327	-2.1595	0.16019	0.795365	0.90324	TRIM49D1	0.36083	1.5099	0.19209	0.86874
PAK1IP1	1.2551	1.1475	0.047617	1.32224	0.83515	PAK1IP1	1.5418	0.89757	0.050707	1.29493	0.78964	PAK1IP1	0.66503	0.83215	0.014405	0.4766
ORAI1	-0.68674	-0.98971	0.047669	1.32176	0.83515	ORAI1	-0.80344	-1.1328	0.096124	1.01717	0.85514	ORAI1	0.46042	0.96927	0.088947	0.74382
MX2	-0.68607	-2.8455	0.047826	1.32034	0.83515	MX2	-1.369	-4.2109	0.0043478	2.36173	0.50273	MX2	0.41077	1.6926	0.13159	0.80537
SF3B4	1.2541	1.0425	0.047878	1.31986	0.83515	SF3B4	2.1129	0.70949	0.0080671	2.09328	0.54417	SF3B4	-1.1746	-2.1973	0.0017287	0.23611
TAS2R38	1.2542	1.3561	0.047878	1.31986	0.83515	TAS2R38	1.5908	1.0577	0.04374	1.35912	0.78212	TAS2R38	-0.55662	-1.6968	0.063279	0.69995
LYVE1	1.2544	1.296	0.047878	1.31986	0.83515	LYVE1	2.0489	0.74065	0.010581	1.97547	0.58551	LYVE1	-0.24402	-0.99461	0.35196	0.95013
RCN1	1.2545	1.3289	0.047878	1.31986	0.83515	RCN1	2.0268	0.82409	0.011943	1.92289	0.60488	RCN1	-0.062017	-0.29646	0.75464	0.99402
UBL4B	-0.6858	-2.4193	0.047878	1.31986	0.83515	UBL4B	-0.90914	-2.3404	0.05935	1.22658	0.80973	UBL4B	0.19761	0.91345	0.51084	0.96728
KIAA1328	-0.68519	-3.4131	0.047983	1.31891	0.83515	KIAA1328	-0.78579	-3.6858	0.10309	0.986783	0.85708	KIAA1328	0.35052	1.4547	0.20655	0.88363
CGB5	-0.68463	-1.3664	0.04814	1.31749	0.83515	CGB5	-0.98904	-1.6036	0.039602	1.40228	0.768	CGB5	0.24463	0.74228	0.4	0.95769
TLX3	1.2523	1.5677	0.048193	1.31702	0.83515	TLX3	1.6044	1.2043	0.041854	1.37826	0.77522	TLX3	-0.20885	-1.4485	0.41582	0.95769
GLMP	1.2515	1.4117	0.048245	1.31655	0.83515	GLMP	1.3986	1.217	0.075432	1.12244	0.83626	GLMP	-0.056075	-0.19721	0.77177	0.99525
EAF1	1.2517	0.90383	0.048245	1.31655	0.83515	EAF1	1.4051	0.84731	0.074018	1.13066	0.8356	EAF1	-0.1033	-0.16821	0.64751	0.98157
ZEB2	1.2508	1.3325	0.048455	1.31466	0.83515	ZEB2	0.91014	1.4553	0.25479	0.593818	0.92272	ZEB2	0.13092	0.63093	0.68764	0.98772
MAGEL2	1.2506	1.2566	0.048507	1.3142	0.83515	MAGEL2	1.6889	0.93644	0.032216	1.49193	0.73477	MAGEL2	-0.27062	-1.4458	0.31001	0.94159
NBL1	-0.68345	-3.2883	0.048507	1.3142	0.83515	NBL1	-0.65543	-2.6235	0.17103	0.766928	0.90701	NBL1	-0.0017789	-0.013969	0.92294	0.99842
POU5F1B	-0.68356	-1.8498	0.048507	1.3142	0.83515	POU5F1B	-1.0094	-2.2348	0.035673	1.44766	0.74753	POU5F1B	0.13576	0.47023	0.67271	0.98331
BNIP3	-0.68282	-1.1573	0.048612	1.31326	0.83515	BNIP3	-0.56495	-0.82498	0.23305	0.632551	0.91243	BNIP3	0.17338	0.35958	0.57009	0.9752
MYO9B	-0.68317	-3.94	0.048612	1.31326	0.83515	MYO9B	-0.66361	-2.1015	0.16574	0.780573	0.90324	MYO9B	0.54114	1.5589	0.046097	0.65476
RAB36	1.2501	1.3581	0.048769	1.31186	0.83515	RAB36	1.5897	1.0079	0.044054	1.35601	0.78212	RAB36	-0.11693	-0.63938	0.61399	0.97755
PCYT1A	-0.68263	-2.5704	0.048769	1.31186	0.83515	PCYT1A	-1.1322	-2.5791	0.018491	1.73304	0.67238	PCYT1A	0.46144	1.4132	0.088004	0.74185
SSR1	1.25	1.2991	0.048874	1.31092	0.83515	SSR1	2.0009	0.7908	0.012782	1.8934	0.60488	SSR1	0.02552	0.080589	0.99853	0.9999
GPR89B	1.2496	1.0328	0.048926	1.31046	0.83515	GPR89B	1.4694	1.0264	0.06286	1.20163	0.81861	GPR89B	-0.49396	-1.3877	0.090833	0.7472
OR5J2	1.2496	1.4861	0.048979	1.30999	0.83515	OR5J2	1.8081	1.0526	0.023258	1.63343	0.68837	OR5J2	-0.45553	-1.8569	0.11341	0.77626
TUBB	-0.682	-1.1904	0.048979	1.30999	0.83515	TUBB	0.12123	0.23515	0.98062	0.00849925	0.99926	TUBB	-0.35642	-0.97427	0.19843	0.87454
NNMT	1.2496	1.3987	0.048979	1.30999	0.83515	NNMT	1.4678	1.1556	0.063227	1.1991	0.81886	NNMT	0.050634	0.25657	0.92436	0.99842
RWDD1	-0.68139	-2.2621	0.049031	1.30953	0.83515	RWDD1	-0.4151	-0.8633	0.36511	0.437576	0.95029	RWDD1	-0.15331	-0.55125	0.5241	0.96739
MOV10L1	-0.68178	-2.3398	0.049031	1.30953	0.83515	MOV10L1	-0.98472	-2.3123	0.040702	1.39038	0.76931	MOV10L1	0.025348	0.11806	0.99916	0.9999
COL4A4	-0.68178	-1.593	0.049031	1.30953	0.83515	COL4A4	-0.2329	-0.43166	0.57072	0.243577	0.97583	COL4A4	0.091525	0.19754	0.80477	0.99525
C18orf32	-0.6814	-2.0416	0.049031	1.30953	0.83515	C18orf32	-1.3716	-2.2167	0.0042431	2.37232	0.50273	C18orf32	0.20936	1.1081	0.4825	0.96443
ANKRD18B	-0.68087	-1.3249	0.049083	1.30907	0.83515	ANKRD18B	-0.59155	-0.86843	0.21304	0.671539	0.90701	ANKRD18B	0.093721	0.28567	0.79785	0.99525
HSPBAP1	-0.68078	-1.1061	0.049136	1.3086	0.83515	HSPBAP1	-1.0935	-1.2844	0.021844	1.66067	0.68137	HSPBAP1	0.30661	0.6014	0.27894	0.93127
GBX2	1.2487	1.5701	0.049188	1.30814	0.83515	GBX2	1.4619	1.2029	0.064379	1.19126	0.81957	GBX2	-0.065518	-0.52523	0.74584	0.99402
RPS7	1.2487	1.0877	0.049188	1.30814	0.83515	RPS7	1.2853	1.0941	0.10356	0.984808	0.85708	RPS7	-0.047037	-0.11999	0.7966	0.99525
TMCC1	-0.67976	-2.2839	0.049398	1.30629	0.83515	TMCC1	-1.1101	-2.1011	0.019958	1.69988	0.67833	TMCC1	0.11531	0.36797	0.73311	0.99402
SEMA3E	-0.67962	-2.0296	0.049398	1.30629	0.83515	SEMA3E	-0.33016	-0.91664	0.45757	0.339542	0.96055	SEMA3E	0.1747	0.68281	0.56689	0.97374
GSK3A	-0.67988	-2.2377	0.049398	1.30629	0.83515	GSK3A	-1.173	-2.4419	0.014353	1.84306	0.61758	GSK3A	0.27171	1.1943	0.34568	0.94787
RPL26L1	-0.67951	-1.1201	0.04945	1.30583	0.83515	RPL26L1	-0.36726	-0.68185	0.41551	0.381419	0.95564	RPL26L1	0.2482	0.54546	0.39157	0.95517
METTL4	-0.67924	-1.8494	0.04945	1.30583	0.83515	METTL4	-1.0214	-1.6187	0.033106	1.48009	0.73832	METTL4	0.45216	0.96772	0.095338	0.75707
DPF1	1.2476	1.4838	0.049502	1.30538	0.83515	DPF1	1.576	0.93429	0.045469	1.34228	0.78212	DPF1	-0.71111	-2.1083	0.025406	0.57275
CCDC89	1.247	1.3182	0.049607	1.30446	0.83515	CCDC89	1.4024	1.0741	0.074908	1.12547	0.83626	CCDC89	-0.38082	-1.4959	0.1725	0.8424
AK6	1.2468	1.1637	0.049607	1.30446	0.83515	AK6	1.5323	0.96181	0.052436	1.28037	0.79825	AK6	-0.45857	-1.4453	0.11116	0.77248
MFN2	1.2462	1.4157	0.049712	1.30354	0.83515	MFN2	1.831	1.0233	0.021425	1.66908	0.67881	MFN2	-1.0337	-2.5919	0.0036668	0.29046
SPAG11B	1.2459	1.2855	0.049712	1.30354	0.83515	SPAG11B	1.6707	0.91582	0.033892	1.4699	0.73894	SPAG11B	-0.28083	-0.96104	0.29424	0.93908
DAZAP1	-0.67869	-2.7556	0.049712	1.30354	0.83515	DAZAP1	-1.3448	-2.1901	0.0050288	2.29854	0.51892	DAZAP1	0.16957	0.55438	0.58009	0.9752
OR4F21	1.2457	1.368	0.049764	1.30308	0.83515	OR4F21	2.0923	0.87045	0.0092195	2.03529	0.58033	OR4F21	-1.7573	-1.8649	5.2383e-05	0.043478
CGN	1.2456	1.5598	0.049764	1.30308	0.83515	CGN	1.3996	1.3625	0.075327	1.12305	0.83626	CGN	-0.059704	-0.52496	0.76129	0.99525
GALR2	-0.67803	-3.6313	0.049869	1.30217	0.83515	GALR2	-0.74845	-3.5672	0.1197	0.921906	0.87114	GALR2	0.1145	0.89277	0.73541	0.99402
GAB4	-0.67789	-3.7935	0.049869	1.30217	0.83515	GAB4	-1.013	-4.7085	0.034887	1.45734	0.73894	GAB4	0.54984	1.537	0.042693	0.63333
SCML2	-0.67782	-3.7704	0.049921	1.30172	0.83515	SCML2	-1.2474	-4.5896	0.00901	2.04528	0.57912	SCML2	0.52706	1.5507	0.051807	0.67462
CPOX	-0.67781	-3.4729	0.049974	1.30126	0.83515	CPOX	-0.87646	-4.1496	0.069565	1.15761	0.82611	CPOX	0.5594	1.4848	0.039497	0.62654
TGFBR1	1.2445	1.4453	0.050026	1.3008	0.83515	TGFBR1	1.4977	1.1277	0.05825	1.2347	0.80973	TGFBR1	-0.021619	-0.12543	0.86716	0.99842
LENG1	-0.67734	-1.2267	0.050079	1.30034	0.83515	LENG1	-0.41122	-0.79323	0.36815	0.433975	0.95029	LENG1	-0.13779	-0.46634	0.55972	0.97039
SH3PXD2B	1.2441	1.441	0.050183	1.29944	0.83515	SH3PXD2B	1.7392	0.94682	0.028287	1.54841	0.71788	SH3PXD2B	-0.5198	-2.3191	0.078366	0.72846
MICALL1	-0.677	-2.3853	0.050183	1.29944	0.83515	MICALL1	-0.52181	-1.5598	0.26679	0.57383	0.92511	MICALL1	-0.3018	-1.2816	0.26517	0.92848
CD101	1.2441	1.1144	0.050183	1.29944	0.83515	CD101	1.6136	0.84052	0.040754	1.38983	0.76954	CD101	-0.26827	-0.76129	0.31341	0.94217
FCRL5	1.2443	1.2103	0.050183	1.29944	0.83515	FCRL5	1.4185	1.1053	0.071556	1.14535	0.8288	FCRL5	-0.064331	-0.22832	0.74887	0.99402
OR2AK2	1.244	1.1841	0.050183	1.29944	0.83515	OR2AK2	1.2283	0.99042	0.12148	0.915495	0.87444	OR2AK2	0.013097	0.039952	0.96517	0.99868
PRAMEF20	-0.67691	-3.2017	0.050183	1.29944	0.83515	PRAMEF20	-0.94969	-4.029	0.049136	1.3086	0.78753	PRAMEF20	0.069542	0.69664	0.87004	0.99842
SPATA13	-0.67704	-0.94111	0.050183	1.29944	0.83515	SPATA13	-1.4753	-1.0502	0.0022001	2.65756	0.44554	SPATA13	0.27277	0.79141	0.34348	0.94695
SAMD5	-0.67682	-3.2496	0.050183	1.29944	0.83515	SAMD5	-0.90524	-3.5577	0.061131	1.21374	0.81324	SAMD5	0.30292	1.4889	0.28701	0.93594
STT3B	-0.67671	-1.3107	0.050236	1.29898	0.83515	STT3B	0.1143	0.19676	0.98869	0.00493986	0.99926	STT3B	-0.31855	-0.82409	0.24306	0.9153
RPS6	1.2431	1.3123	0.050236	1.29898	0.83515	RPS6	1.3334	1.0385	0.091304	1.03951	0.84653	RPS6	0.062896	0.42736	0.88999	0.99842
TAS2R43	1.2435	1.4992	0.050236	1.29898	0.83515	TAS2R43	1.2569	1.3815	0.11231	0.949582	0.86397	TAS2R43	0.071553	0.62518	0.86427	0.99842
NPIPA8	-0.67659	-1.5571	0.050288	1.29854	0.83515	NPIPA8	-0.79598	-1.0282	0.099109	1.00389	0.85514	NPIPA8	0.60471	0.95576	0.025039	0.57177
ARL16	1.2425	1.1682	0.05034	1.29809	0.83515	ARL16	1.7562	0.86852	0.027187	1.56564	0.71314	ARL16	-0.76612	-2.3186	0.018806	0.5206
PDPK1	1.2423	0.86144	0.05034	1.29809	0.83515	PDPK1	2.2751	0.59094	0.0037716	2.42347	0.4898	PDPK1	-1.2271	-2.1669	0.001362	0.23423
PRR20B	1.2425	1.2124	0.05034	1.29809	0.83515	PRR20B	1.3513	1.0597	0.085909	1.06596	0.83664	PRR20B	-0.42704	-1.2473	0.13353	0.80537
UFSP2	-0.67644	-3.9269	0.050393	1.29763	0.83515	UFSP2	-1.2416	-4.5282	0.0094814	2.02313	0.58413	UFSP2	0.16517	1.1179	0.5924	0.9752
UBE2N	1.2415	1.0765	0.050445	1.29718	0.83515	UBE2N	1.2184	0.84805	0.12504	0.902951	0.87743	UBE2N	-0.12947	-0.32154	0.58198	0.9752
LGR6	-0.67627	-2.088	0.050445	1.29718	0.83515	LGR6	-0.61147	-1.6303	0.19874	0.701715	0.90701	LGR6	0.32101	0.86106	0.2539	0.92248
MRPL57	1.2408	1.1496	0.050498	1.29673	0.83515	MRPL57	2.1408	0.89902	0.0072813	2.13779	0.53759	MRPL57	-2.0631	-4.0163	5.2383e-05	0.043478
BRSK2	1.2412	1.2007	0.050498	1.29673	0.83515	BRSK2	1.4201	1.0149	0.071241	1.14727	0.8288	BRSK2	-0.36917	-1.2088	0.18481	0.86238
TAS2R7	1.2406	1.4063	0.050498	1.29673	0.83515	TAS2R7	1.6501	0.98981	0.036197	1.44133	0.75109	TAS2R7	0.033301	0.20077	0.97658	0.99868
RPL28	1.2389	0.97617	0.05055	1.29628	0.83515	RPL28	1.9297	0.81932	0.016396	1.78526	0.64476	RPL28	-0.68041	-1.2907	0.03033	0.59031
ARL6IP4	1.2397	1.5094	0.05055	1.29628	0.83515	ARL6IP4	1.2197	1.3856	0.12472	0.904064	0.87743	ARL6IP4	-0.3035	-1.2658	0.2627	0.92787
POLR1D	1.2395	1.3186	0.05055	1.29628	0.83515	POLR1D	1.4963	0.96371	0.058303	1.23431	0.80973	POLR1D	-0.044712	-0.39151	0.80325	0.99525
RAB34	1.2404	1.2437	0.05055	1.29628	0.83515	RAB34	1.5617	1.0653	0.046831	1.32947	0.78212	RAB34	-0.034065	-0.16864	0.8319	0.9963
PRKCDBP	1.24	1.2703	0.05055	1.29628	0.83515	PRKCDBP	1.5898	1.079	0.044054	1.35601	0.78212	PRKCDBP	0.14727	0.43069	0.64112	0.9809
RBM23	1.2396	1.4452	0.05055	1.29628	0.83515	RBM23	0.92868	1.2711	0.24547	0.610002	0.91727	RBM23	0.09009	0.50328	0.80875	0.99525
TOM1L1	-0.67586	-1.0044	0.050602	1.29583	0.83515	TOM1L1	-0.45916	-0.71488	0.32053	0.494131	0.94093	TOM1L1	0.45662	0.94485	0.091723	0.74797
GAL3ST4	1.2383	1.2919	0.050655	1.29538	0.83515	GAL3ST4	1.3607	1.2444	0.083814	1.07668	0.83626	GAL3ST4	0.011376	0.077872	0.96061	0.99842
C2orf48	1.2373	1.414	0.050707	1.29493	0.83515	C2orf48	1.6761	1.0853	0.033421	1.47598	0.73843	C2orf48	-0.28149	-1.1782	0.29319	0.93878
SLCO1B3	-0.67526	-1.729	0.050707	1.29493	0.83515	SLCO1B3	-1.2017	-2.4733	0.011996	1.92096	0.60488	SLCO1B3	0.63252	1.2863	0.019277	0.5206
HS2ST1	-0.67522	-2.5562	0.050707	1.29493	0.83515	HS2ST1	-1.1584	-3.3827	0.01582	1.80079	0.64119	HS2ST1	0.40699	1.3231	0.13504	0.80537
TYMS	1.2367	1.2349	0.050812	1.29403	0.83515	TYMS	1.2642	1.0666	0.10938	0.961062	0.85837	TYMS	-0.92582	-2.1633	0.0068622	0.36053
VPS33A	1.2357	1.3015	0.050864	1.29359	0.83515	VPS33A	1.3947	1.2945	0.075956	1.11944	0.83626	VPS33A	-0.37322	-1.5297	0.1803	0.85654
HIST1H3I	1.2362	1.0882	0.050864	1.29359	0.83515	HIST1H3I	1.5248	0.9415	0.053588	1.27093	0.80425	HIST1H3I	0.34886	0.58321	0.20885	0.88521
PCDHGA4	-0.67412	-3.4958	0.051126	1.29136	0.83515	PCDHGA4	-1.2961	-4.3398	0.006967	2.15695	0.53759	PCDHGA4	0.12362	0.49309	0.70901	0.99092
TMEM128	-0.67392	-1.4779	0.051126	1.29136	0.83515	TMEM128	-0.89068	-1.2872	0.065113	1.18633	0.82075	TMEM128	0.53673	1.1161	0.047774	0.65989
PGRMC2	-0.67412	-3.5699	0.051126	1.29136	0.83515	PGRMC2	-1.1944	-4.6664	0.012677	1.89698	0.60488	PGRMC2	0.46302	1.5703	0.086904	0.74023
NXPE2	1.2337	1.4647	0.051231	1.29047	0.83515	NXPE2	1.3806	1.1865	0.079204	1.10125	0.83626	NXPE2	0.057705	0.45881	0.90519	0.99842
RBM14	1.2337	1.3661	0.051231	1.29047	0.83515	RBM14	1.6447	1.029	0.036826	1.43385	0.75268	RBM14	0.29414	1.0693	0.30293	0.93987
IGLON5	1.2329	1.3054	0.051283	1.29003	0.83515	IGLON5	1.6084	1.0513	0.04154	1.38153	0.77522	IGLON5	-0.71167	-2.164	0.025301	0.57275
RAX	1.2329	1.4806	0.051283	1.29003	0.83515	RAX	1.9629	0.87527	0.014301	1.84463	0.61758	RAX	-0.38691	-1.4994	0.16679	0.83723
RHOD	1.2336	1.2618	0.051283	1.29003	0.83515	RHOD	1.5257	1.0239	0.053588	1.27093	0.80425	RHOD	-0.24827	-1.2563	0.34411	0.94695
CHRNA4	1.2332	1.405	0.051283	1.29003	0.83515	CHRNA4	1.8236	0.89623	0.022106	1.65549	0.68336	CHRNA4	-0.18769	-0.93706	0.45306	0.95941
IGSF10	-0.67375	-1.8625	0.051283	1.29003	0.83515	IGSF10	-0.36728	-0.85396	0.41551	0.381419	0.95564	IGSF10	-0.022392	-0.063529	0.86459	0.99842
ARF5	1.2316	1.1628	0.051441	1.28869	0.83515	ARF5	1.8608	0.85382	0.02022	1.69422	0.67833	ARF5	-0.38864	-1.3824	0.1649	0.83723
GGT1	-0.67332	-2.1378	0.051441	1.28869	0.83515	GGT1	-0.85907	-2.2518	0.075432	1.12244	0.83626	GGT1	0.064033	0.2596	0.88649	0.99842
GOLGA8B	-0.67326	-2.0764	0.051441	1.28869	0.83515	GOLGA8B	-0.66615	-0.85838	0.16448	0.783887	0.90324	GOLGA8B	0.3771	0.65484	0.16873	0.83749
CCT8L2	-0.67278	-3.1071	0.051598	1.28737	0.83515	CCT8L2	-1.4469	-2.4552	0.0024096	2.61806	0.4466	CCT8L2	0.33665	1.2479	0.2285	0.90757
GSTA1	1.2308	1.4176	0.051702	1.28649	0.83515	GSTA1	1.1436	1.377	0.15076	0.821714	0.89407	GSTA1	0.19352	0.72368	0.52158	0.96739
PIGP	-0.67262	-4.1469	0.051702	1.28649	0.83515	PIGP	-1.1681	-4.916	0.01472	1.83209	0.61758	PIGP	0.56569	1.6132	0.036773	0.62005
SYCE3	-0.67224	-2.6804	0.051755	1.28605	0.83515	SYCE3	-0.73047	-1.8002	0.12844	0.8913	0.88329	SYCE3	0.38709	1.2962	0.15778	0.82861
UBAC1	-0.67207	-2.3924	0.051755	1.28605	0.83515	UBAC1	-0.93466	-1.8811	0.052383	1.28081	0.79825	UBAC1	0.47033	1.4231	0.08198	0.73114
G0S2	1.2305	1.5215	0.05186	1.28517	0.83515	G0S2	1.3773	1.2384	0.079885	1.09753	0.83626	G0S2	-0.14595	-1.656	0.53997	0.968
GRB2	1.2305	1.0387	0.051912	1.28473	0.83515	GRB2	1.4889	1.1016	0.059508	1.22542	0.80973	GRB2	-0.95998	-1.5369	0.0057622	0.34687
ANGEL2	1.23	1.4007	0.052017	1.28385	0.83515	ANGEL2	1.5453	1.0156	0.050131	1.29989	0.78753	ANGEL2	-0.19123	-0.81572	0.44756	0.95939
NAT1	1.2294	1.205	0.052069	1.28342	0.83515	NAT1	1.14	1.1828	0.15259	0.816474	0.89935	NAT1	-0.8013	-2.0795	0.015244	0.48826
BEND7	1.2292	1.2078	0.052069	1.28342	0.83515	BEND7	1.0943	1.1948	0.17093	0.767182	0.90701	BEND7	0.08633	0.38477	0.82022	0.99525
CD180	1.2299	1.3339	0.052069	1.28342	0.83515	CD180	1.7333	0.97931	0.028654	1.54281	0.71895	CD180	0.22034	0.71874	0.45516	0.9599
ZPBP	-0.6718	-2.9438	0.052069	1.28342	0.83515	ZPBP	-0.90742	-3.1305	0.06045	1.2186	0.81096	ZPBP	0.35903	1.2171	0.19413	0.86874
GIMAP4	1.229	1.5855	0.052122	1.28298	0.83515	GIMAP4	1.8883	1.0087	0.018282	1.73798	0.66858	GIMAP4	0.097555	0.45922	0.78539	0.99525
PHC3	-0.67168	-2.8791	0.052174	1.28255	0.83515	PHC3	-0.94523	-2.8171	0.049974	1.30126	0.78753	PHC3	0.32837	1.4471	0.24175	0.91375
COQ10A	-0.67085	-2.253	0.052279	1.28167	0.83515	COQ10A	-0.99984	-2.2293	0.037192	1.42955	0.75774	COQ10A	0.26379	1.1324	0.36092	0.95112
OR7A5	1.2279	1.2167	0.052436	1.28037	0.83515	OR7A5	1.8344	0.79914	0.02132	1.67121	0.67833	OR7A5	0.32609	0.8256	0.24494	0.91585
PRKCSH	1.2275	1.0978	0.052488	1.27994	0.83515	PRKCSH	1.6526	0.97233	0.03583	1.44575	0.74754	PRKCSH	-0.6583	-1.499	0.034992	0.61116
MRPL44	1.2277	1.2155	0.052488	1.27994	0.83515	MRPL44	1.8051	0.88062	0.023468	1.62952	0.69243	MRPL44	-0.35954	-0.99793	0.19466	0.86924
ASCL2	1.2276	1.4181	0.052488	1.27994	0.83515	ASCL2	1.3521	1.2056	0.085752	1.06676	0.83664	ASCL2	0.10121	0.55505	0.77559	0.99525
PPP1R3F	-0.67035	-2.6682	0.052488	1.27994	0.83515	PPP1R3F	-1.0979	-4.0125	0.021477	1.66803	0.67881	PPP1R3F	0.76585	1.375	0.0055526	0.34304
C5orf49	1.2273	1.6465	0.052541	1.2795	0.83515	C5orf49	1.1804	1.4479	0.13772	0.861003	0.88647	C5orf49	-1.2386	-3.1267	0.0012572	0.2243
GEMIN2	1.2269	1.1079	0.052593	1.27907	0.83515	GEMIN2	1.6635	0.78492	0.034835	1.45798	0.73894	GEMIN2	-0.17367	-0.34317	0.47999	0.96343
MRPS25	1.2261	1.1121	0.05275	1.27778	0.83515	MRPS25	1.991	0.89151	0.012991	1.88636	0.60488	MRPS25	-1.4786	-1.9879	0.00041907	0.17021
NAGPA	1.2261	1.5382	0.05275	1.27778	0.83515	NAGPA	1.6885	1.039	0.032216	1.49193	0.73477	NAGPA	-0.26774	-1.3643	0.3142	0.94217
LRIT1	1.2257	1.0809	0.05275	1.27778	0.83515	LRIT1	1.2705	1.0171	0.10786	0.96714	0.85837	LRIT1	-0.29431	-0.80594	0.27459	0.92943
RTKN2	-0.6695	-1.5409	0.05275	1.27778	0.83515	RTKN2	-0.39455	-0.99593	0.38617	0.413221	0.95029	RTKN2	-0.11222	-0.4032	0.62562	0.97755
PRKCA	1.226	1.3557	0.05275	1.27778	0.83515	PRKCA	1.7219	1.0009	0.029335	1.53261	0.72396	PRKCA	0.17424	0.69911	0.56794	0.97395
PAK3	-0.66942	-3.262	0.052855	1.27691	0.83515	PAK3	-0.58032	-2.5474	0.22258	0.652514	0.91024	PAK3	-0.040541	-0.17346	0.81409	0.99525
STX19	1.2249	1.1896	0.052855	1.27691	0.83515	STX19	1.4241	1.105	0.070403	1.15241	0.82657	STX19	0.0082551	0.043342	0.95191	0.99842
HSF4	-0.66889	-1.1891	0.052907	1.27649	0.83515	HSF4	-0.88363	-1.3102	0.066998	1.17394	0.82293	HSF4	0.11981	0.32622	0.71949	0.99184
INPP5F	-0.66891	-3.018	0.052907	1.27649	0.83515	INPP5F	-0.93807	-2.1654	0.051493	1.28825	0.7921	INPP5F	0.12536	0.48794	0.7044	0.99015
CXorf36	-0.66911	-2.7436	0.052907	1.27649	0.83515	CXorf36	-0.65498	-1.6066	0.17135	0.766116	0.90701	CXorf36	0.25826	1.0662	0.37156	0.95292
ZDHHC6	-0.6688	-1.2722	0.05296	1.27605	0.83515	ZDHHC6	-0.6161	-1.4535	0.19597	0.70781	0.90701	ZDHHC6	0.37653	1.4243	0.16988	0.83954
ETF1	1.2239	1.3008	0.053012	1.27563	0.83515	ETF1	1.941	0.80558	0.01561	1.8066	0.64086	ETF1	-0.75503	-1.7112	0.019696	0.5206
NDFIP1	1.2239	1.4154	0.053012	1.27563	0.83515	NDFIP1	1.6896	1.0132	0.032006	1.49477	0.73349	NDFIP1	0.045955	0.29491	0.93814	0.99842
PYGL	1.2235	1.2677	0.053012	1.27563	0.83515	PYGL	1.1407	1.2027	0.15228	0.817357	0.89916	PYGL	0.21633	0.90419	0.46537	0.96041
AGPAT1	-0.6684	-1.8972	0.053117	1.27477	0.83515	AGPAT1	-0.28959	-0.78793	0.50466	0.297001	0.97166	AGPAT1	-0.31251	-1.4077	0.25149	0.92224
UBLCP1	-0.66852	-3.0133	0.053117	1.27477	0.83515	UBLCP1	-0.7628	-2.4589	0.11278	0.947768	0.86397	UBLCP1	-0.022783	-0.12372	0.86386	0.99842
CHMP2A	1.2232	0.88082	0.053169	1.27434	0.83515	CHMP2A	1.633	0.85448	0.038345	1.41629	0.76477	CHMP2A	-1.3574	-1.9647	0.00083814	0.19792
CCL15	1.2229	1.2864	0.053169	1.27434	0.83515	CCL15	1.2445	1.252	0.11587	0.936029	0.86397	CCL15	-0.29716	-1.5976	0.27108	0.92912
MNAT1	1.2228	0.91154	0.053169	1.27434	0.83515	MNAT1	1.9861	0.7474	0.013201	1.87939	0.6087	MNAT1	-0.6165	-1.4271	0.043897	0.63969
SLC27A6	1.2231	1.3703	0.053169	1.27434	0.83515	SLC27A6	1.2972	1.1071	0.099895	1.00046	0.85708	SLC27A6	-0.057666	-0.34706	0.76784	0.99525
FOXQ1	1.2233	1.4309	0.053169	1.27434	0.83515	FOXQ1	1.6095	1.0431	0.041226	1.38483	0.77384	FOXQ1	0.023772	0.1042	0.99633	0.99958
IL12RB1	1.2228	1.272	0.053169	1.27434	0.83515	IL12RB1	1.6265	0.99817	0.039183	1.4069	0.76742	IL12RB1	0.097105	0.81476	0.78669	0.99525
MTBP	-0.66831	-1.3851	0.053169	1.27434	0.83515	MTBP	-0.93874	-1.1866	0.051388	1.28914	0.7921	MTBP	0.24	0.96592	0.41111	0.95769
KRT222	1.2224	1.0476	0.053222	1.27391	0.83515	KRT222	1.548	0.97074	0.04966	1.30399	0.78753	KRT222	-0.79766	-2.2587	0.015663	0.49259
ABHD10	1.2224	1.289	0.053222	1.27391	0.83515	ABHD10	1.0599	1.2989	0.18523	0.732289	0.90701	ABHD10	0.15424	0.5843	0.62258	0.97755
NRL	-0.66789	-3.8704	0.053222	1.27391	0.83515	NRL	-0.9796	-4.3679	0.042169	1.37501	0.77522	NRL	0.57107	1.5962	0.034521	0.61019
WASL	-0.66765	-3.2117	0.053274	1.27348	0.83515	WASL	-0.6635	-1.959	0.16579	0.780442	0.90324	WASL	0.21366	1.0147	0.47187	0.96343
C15orf39	-0.66778	-3.4716	0.053274	1.27348	0.83515	C15orf39	-0.84673	-2.0695	0.079885	1.09753	0.83626	C15orf39	0.2705	1.6553	0.34788	0.94899
LRRC4C	-0.66773	-4.1581	0.053274	1.27348	0.83515	LRRC4C	-1.0176	-3.7478	0.03363	1.47327	0.73894	LRRC4C	0.26952	1.6839	0.35003	0.94996
EXOC4	1.2213	1.4504	0.053326	1.27306	0.83515	EXOC4	2.4394	0.63972	0.0023049	2.63735	0.44554	EXOC4	-0.51611	-1.8793	0.080199	0.72908
APELA	-0.66733	-1.4246	0.053326	1.27306	0.83515	APELA	-1.2071	-1.0658	0.011577	1.9364	0.60488	APELA	0.13541	0.57356	0.67381	0.98333
DNAL1	-0.66693	-0.7493	0.053431	1.27221	0.83515	DNAL1	-0.35436	-0.47474	0.42949	0.367047	0.95564	DNAL1	0.37862	0.59931	0.16721	0.83749
RASAL1	-0.66689	-1.9684	0.053431	1.27221	0.83515	RASAL1	-0.23206	-0.4973	0.57171	0.242824	0.97623	RASAL1	0.25667	0.79416	0.3748	0.95329
C11orf57	-0.66671	-1.9656	0.053536	1.27135	0.83515	C11orf57	-0.59667	-1.0593	0.20917	0.679501	0.90701	C11orf57	-0.035182	-0.090995	0.82892	0.9961
RIN3	1.219	1.4254	0.05385	1.26881	0.83515	RIN3	1.4861	1.1163	0.060136	1.22087	0.80973	RIN3	-0.47018	-1.9379	0.10361	0.76932
UMAD1	1.2186	0.88927	0.053903	1.26839	0.83515	UMAD1	1.6949	0.74673	0.031797	1.49761	0.73221	UMAD1	-1.31	-2.429	0.00099529	0.19792
PATL2	1.2189	1.3477	0.053903	1.26839	0.83515	PATL2	1.4298	1.1412	0.069513	1.15793	0.82611	PATL2	0.087062	0.24166	0.81823	0.99525
TSC1	1.2186	1.1248	0.053903	1.26839	0.83515	TSC1	0.87884	0.80125	0.27318	0.563551	0.92905	TSC1	0.164	0.37755	0.59502	0.9752
ANGEL1	-0.66591	-3.7626	0.053903	1.26839	0.83515	ANGEL1	-1.0355	-3.9721	0.030487	1.51589	0.72761	ANGEL1	0.096224	0.45432	0.79041	0.99525
ANP32E	1.2183	1.2346	0.053955	1.26797	0.83515	ANP32E	1.4785	1.0258	0.061393	1.21188	0.81445	ANP32E	-0.26702	-0.79841	0.31482	0.94217
TAF6L	1.217	1.1838	0.05406	1.26712	0.83515	TAF6L	1.1223	1.067	0.15862	0.799642	0.90324	TAF6L	-0.9923	-2.1671	0.0047669	0.33212
RECQL4	1.217	1.3398	0.05406	1.26712	0.83515	RECQL4	1.3058	1.2023	0.097695	1.01013	0.85514	RECQL4	-0.25047	-1.1842	0.34107	0.94695
RALY	-0.66546	-1.5905	0.054112	1.26671	0.83515	RALY	-0.0664	-0.16133	0.78444	0.10544	0.99297	RALY	-0.055198	-0.13988	0.77433	0.99525
LILRB5	-0.66512	-0.92086	0.054217	1.26586	0.83515	LILRB5	-0.7243	-0.94113	0.1319	0.879755	0.88588	LILRB5	-0.12645	-0.36453	0.58821	0.9752
DHH	1.216	1.2473	0.054374	1.26461	0.83515	DHH	1.5633	1.0857	0.046831	1.32947	0.78212	DHH	-0.19921	-0.99066	0.4341	0.9585
SLC22A13	1.2161	1.3185	0.054374	1.26461	0.83515	SLC22A13	1.421	1.1924	0.07098	1.14886	0.82773	SLC22A13	-0.18287	-0.6353	0.46181	0.96041
SLC6A2	-0.66443	-3.2227	0.054374	1.26461	0.83515	SLC6A2	-1.2215	-2.2934	0.010477	1.97976	0.5848	SLC6A2	-0.023413	-0.3059	0.86234	0.99842
OGDHL	-0.66462	-2.1585	0.054374	1.26461	0.83515	OGDHL	-0.32517	-1.2674	0.46317	0.33426	0.96199	OGDHL	-0.043527	-0.16241	0.80665	0.99525
ATP6V0A4	1.2157	1.4198	0.054374	1.26461	0.83515	ATP6V0A4	1.4046	1.2266	0.07428	1.12913	0.83579	ATP6V0A4	0.19328	0.91826	0.52226	0.96739
CCDC170	1.2154	1.237	0.054374	1.26461	0.83515	CCDC170	1.0522	1.2049	0.18848	0.724735	0.90701	CCDC170	0.62571	1.1276	0.020849	0.53209
C9orf3	-0.66466	-3.4862	0.054374	1.26461	0.83515	C9orf3	-0.77079	-3.7646	0.10927	0.961499	0.85837	C9orf3	0.20349	1.2947	0.49686	0.96523
CT45A6	1.2153	1.3205	0.054426	1.26419	0.83515	CT45A6	1.4973	1.0035	0.05825	1.2347	0.80973	CT45A6	-0.20485	-1.6221	0.42336	0.95769
MBIP	1.2152	1.0751	0.054426	1.26419	0.83515	MBIP	1.7235	0.9157	0.029178	1.53494	0.72338	MBIP	-0.63307	-1.5555	0.039811	0.62654
PEX19	1.2151	1.0398	0.054426	1.26419	0.83515	PEX19	1.3854	0.91687	0.078208	1.10675	0.83626	PEX19	0.07172	0.19578	0.8637	0.99842
HAUS8	-0.6642	-0.97821	0.054531	1.26336	0.83515	HAUS8	0.15635	0.27566	0.94044	0.0266689	0.99926	HAUS8	0.089519	0.22189	0.81058	0.99525
KIAA2018	-0.66394	-2.4956	0.054531	1.26336	0.83515	KIAA2018	-1.0392	-1.7602	0.029806	1.5257	0.72396	KIAA2018	0.46258	1.1798	0.087009	0.74023
MAPRE3	1.213	1.4455	0.054688	1.26211	0.83515	MAPRE3	1.6366	0.98929	0.037611	1.42469	0.76221	MAPRE3	-0.9577	-2.8358	0.0057622	0.34687
PPIL1	1.2132	1.1316	0.054688	1.26211	0.83515	PPIL1	1.4853	0.99567	0.060189	1.22048	0.80973	PPIL1	-0.35552	-1.0342	0.19916	0.87489
MTERF4	1.2131	1.1765	0.054688	1.26211	0.83515	MTERF4	1.1159	1.0934	0.16155	0.791693	0.90324	MTERF4	-0.31504	-0.83917	0.24835	0.92047
DNAH5	-0.66347	-2.5853	0.054793	1.26127	0.83515	DNAH5	-1.1	-2.6491	0.02132	1.67121	0.67833	DNAH5	0.42531	1.1626	0.11708	0.78197
KIAA1211	-0.66348	-2.7558	0.054793	1.26127	0.83515	KIAA1211	-1.3711	-3.1239	0.0042431	2.37232	0.50273	KIAA1211	0.49472	1.3848	0.067837	0.69995
UBTD2	-0.66315	-3.612	0.054845	1.26086	0.83515	UBTD2	-1.1015	-3.834	0.021163	1.67442	0.67833	UBTD2	0.28696	1.2646	0.31535	0.94283
LOC100144595	-0.66316	-1.5953	0.054845	1.26086	0.83515	LOC100144595	-1.1083	-1.6913	0.020168	1.69534	0.67833	LOC100144595	0.31133	1.335	0.27067	0.92912
KANSL3	-0.66295	-1.1676	0.054898	1.26044	0.83515	KANSL3	-0.30262	-0.54725	0.48979	0.30999	0.96851	KANSL3	0.076958	0.18372	0.84851	0.99828
UMPS	1.2121	1.3524	0.054898	1.26044	0.83515	UMPS	1.4106	1.0496	0.073075	1.13623	0.83254	UMPS	0.071857	0.43636	0.86317	0.99842
NUP205	-0.66294	-1.1918	0.05495	1.26003	0.83515	NUP205	-0.44611	-0.72849	0.33263	0.478039	0.94316	NUP205	-0.46327	-0.8964	0.10833	0.76932
CSAG3	-0.6628	-2.2024	0.05495	1.26003	0.83515	CSAG3	-0.75095	-2.1356	0.11854	0.926135	0.86738	CSAG3	0.22088	0.7335	0.45416	0.95941
C20orf202	-0.6628	-1.7148	0.05495	1.26003	0.83515	C20orf202	-0.93545	-1.3662	0.052226	1.28211	0.79696	C20orf202	0.18298	0.80235	0.54631	0.96865
SPATA31E1	-0.66272	-1.9953	0.05495	1.26003	0.83515	SPATA31E1	-1.5388	-1.8661	0.0014144	2.84943	0.42029	SPATA31E1	0.6271	1.1234	0.020639	0.52949
SAP25	1.2115	1.1081	0.055003	1.25961	0.83515	SAP25	1.3534	0.90932	0.085385	1.06862	0.83664	SAP25	-0.36449	-0.99387	0.18984	0.86874
RTEL1	-0.66247	-0.70315	0.055003	1.25961	0.83515	RTEL1	-0.38668	-0.45154	0.39398	0.404526	0.95055	RTEL1	-0.15573	-0.26128	0.5197	0.96739
MRPL18	1.2099	1.1186	0.055212	1.25797	0.83515	MRPL18	1.517	1.0755	0.055369	1.25673	0.80973	MRPL18	-0.33933	-1.3237	0.21886	0.89576
MRPS2	1.2096	1.0578	0.055265	1.25755	0.83515	MRPS2	1.5864	0.96641	0.044369	1.35292	0.78212	MRPS2	-1.3041	-2.0764	0.00099529	0.19792
LIMCH1	-0.66192	-2.7065	0.055317	1.25714	0.83515	LIMCH1	-0.69747	-2.3236	0.14615	0.835201	0.8908	LIMCH1	0.11174	0.41484	0.744	0.99402
PIFO	1.2093	1.0477	0.055369	1.25673	0.83515	PIFO	1.8505	0.78553	0.020691	1.68422	0.67833	PIFO	-0.78896	-1.7887	0.016658	0.50158
KIAA1671	1.2083	1.1495	0.055474	1.25591	0.83515	KIAA1671	1.7193	0.85964	0.029492	1.5303	0.72396	KIAA1671	-0.61563	-1.655	0.044107	0.64079
CTSK	-0.66139	-1.784	0.055526	1.2555	0.83515	CTSK	-0.29352	-0.69596	0.49984	0.301169	0.96886	CTSK	-0.47618	-1.4867	0.099895	0.76311
KLHDC3	1.2081	1.3392	0.055526	1.2555	0.83515	KLHDC3	1.0833	1.3568	0.17538	0.75602	0.90701	KLHDC3	-0.19221	-1.0868	0.44578	0.95939
GPATCH2	1.2082	1.4209	0.055526	1.2555	0.83515	GPATCH2	1.7139	1.0711	0.030068	1.5219	0.72396	GPATCH2	0.17783	0.64418	0.55851	0.97039
GLA	-0.66136	-2.0857	0.055526	1.2555	0.83515	GLA	-0.24061	-0.44276	0.56124	0.250851	0.97498	GLA	0.54702	1.0295	0.044107	0.64079
KRTAP21-2	-0.66135	-3.1513	0.055526	1.2555	0.83515	KRTAP21-2	-0.69111	-2.6711	0.14966	0.824894	0.89368	KRTAP21-2	0.25829	1.2875	0.37135	0.95283
SCRN3	-0.66125	-2.4778	0.055631	1.25468	0.83515	SCRN3	-1.3569	-3.2017	0.0047669	2.32176	0.50273	SCRN3	-0.2317	-0.93971	0.37266	0.95324
KIAA1614	1.2077	1.2081	0.055631	1.25468	0.83515	KIAA1614	1.6618	0.83573	0.03494	1.45668	0.73894	KIAA1614	-0.21614	-0.81577	0.4022	0.95769
ICA1	1.2076	1.463	0.055631	1.25468	0.83515	ICA1	1.5866	1.0457	0.044316	1.35344	0.78212	ICA1	0.027793	0.13201	0.99251	0.99868
CNTD2	-0.66122	-3.0819	0.055631	1.25468	0.83515	CNTD2	-1.1033	-3.594	0.021058	1.67658	0.67833	CNTD2	0.024184	0.14238	0.99759	0.99969
MYCBP2	-0.66112	-3.099	0.055736	1.25386	0.83515	MYCBP2	-0.86599	-3.0823	0.072551	1.13936	0.83193	MYCBP2	0.23605	1.7215	0.4198	0.95769
MAP7D2	-0.66048	-3.081	0.055788	1.25346	0.83515	MAP7D2	-0.24842	-0.89783	0.55207	0.258006	0.97448	MAP7D2	-0.28755	-1.5232	0.28408	0.93356
MPL	-0.66064	-3.704	0.055788	1.25346	0.83515	MPL	-1.1598	-3.8243	0.015715	1.80369	0.64103	MPL	0.4845	1.652	0.074018	0.72231
ACSS1	-0.66044	-2.2858	0.055841	1.25305	0.83515	ACSS1	-0.69297	-1.6449	0.14866	0.827806	0.89324	ACSS1	-0.0077579	-0.029542	0.90492	0.99842
LGALS7	-0.66011	-1.0726	0.055893	1.25264	0.83515	LGALS7	-0.33005	-0.47459	0.45773	0.339391	0.96055	LGALS7	-0.27681	-0.55521	0.30021	0.93908
LIMK1	-0.66015	-3.4764	0.055893	1.25264	0.83515	LIMK1	-0.51759	-1.3177	0.26998	0.568668	0.92765	LIMK1	0.25054	1.0963	0.38764	0.95449
HYAL1	-0.66021	-3.084	0.055893	1.25264	0.83515	HYAL1	-0.67776	-2.371	0.15762	0.802389	0.90324	HYAL1	0.30525	1.5789	0.28224	0.93306
C10orf25	1.2064	1.2182	0.055946	1.25223	0.83515	C10orf25	1.0836	1.1623	0.17517	0.75654	0.90701	C10orf25	-0.55916	-1.6975	0.062127	0.69995
IRAK4	1.2063	1.2995	0.055946	1.25223	0.83515	IRAK4	1.3923	1.094	0.076323	1.11734	0.83626	IRAK4	0.28018	0.49527	0.32876	0.94402
ARNTL2	-0.65967	-2.3757	0.05605	1.25142	0.83515	ARNTL2	-1.216	-1.7089	0.011001	1.95857	0.59322	ARNTL2	0.21129	0.70858	0.47774	0.96343
CHRDL1	1.2059	1.0941	0.056103	1.25101	0.83515	CHRDL1	0.91266	1.253	0.25354	0.595954	0.92272	CHRDL1	-0.74706	-2.2957	0.020377	0.52639
DBF4	1.2058	1.1776	0.056103	1.25101	0.83515	DBF4	1.3832	0.9678	0.078628	1.10442	0.83626	DBF4	-0.72134	-2.0055	0.02352	0.55985
C11orf30	1.2058	1.337	0.056103	1.25101	0.83515	C11orf30	1.2836	1.1771	0.10409	0.982591	0.85708	C11orf30	-0.49417	-1.352	0.090728	0.7472
MDH2	1.2059	1.313	0.056103	1.25101	0.83515	MDH2	1.5113	1.0009	0.05605	1.25142	0.80973	MDH2	-0.28797	-1.3017	0.2835	0.93356
CASC10	1.2057	1.2549	0.056103	1.25101	0.83515	CASC10	1.4548	1	0.065322	1.18494	0.82075	CASC10	0.3573	0.89632	0.19644	0.87149
EN1	1.2053	1.0581	0.05626	1.2498	0.83515	EN1	1.38	0.81535	0.079309	1.10068	0.83626	EN1	-0.27022	-0.57159	0.31069	0.94159
IMMP2L	-0.65916	-1.859	0.05626	1.2498	0.83515	IMMP2L	-0.50125	-1.3452	0.2824	0.549135	0.92958	IMMP2L	0.31969	0.9008	0.2561	0.9228
RBP1	-0.6593	-2.7362	0.05626	1.2498	0.83515	RBP1	-1.0128	-2.8028	0.03494	1.45668	0.73894	RBP1	0.38049	0.96779	0.16537	0.83723
GAL3ST1	-0.65931	-1.9075	0.05626	1.2498	0.83515	GAL3ST1	-0.59655	-1.2496	0.20938	0.679065	0.90701	GAL3ST1	0.57364	1.0334	0.03384	0.60487
DDX1	-0.6586	-1.4305	0.056417	1.24859	0.83618	DDX1	-0.02276	-0.048274	0.8395	0.0759793	0.99575	DDX1	-0.3558	-0.96506	0.199	0.87489
MUC16	-0.65867	-1.7026	0.056417	1.24859	0.83618	MUC16	-0.77189	-1.3284	0.10864	0.96401	0.85837	MUC16	0.43625	1.2731	0.10744	0.76932
GABBR1	1.2046	1.4376	0.056574	1.24738	0.83786	GABBR1	1.2636	1.1422	0.10953	0.960467	0.85837	GABBR1	-0.38052	-1.8696	0.1725	0.8424
TEX26	1.204	1.102	0.056679	1.24658	0.83819	TEX26	1.6374	0.87499	0.037507	1.42589	0.76089	TEX26	-0.045974	-0.14563	0.79969	0.99525
PKM	-0.65784	-0.61994	0.056888	1.24498	0.83819	PKM	-0.17589	-0.17542	0.64379	0.191256	0.97929	PKM	1.2666	0.64269	0	0
PLA2G2A	1.2031	1.4272	0.056993	1.24418	0.83819	PLA2G2A	1.5246	1.0291	0.053745	1.26966	0.80453	PLA2G2A	-0.40779	-2.0712	0.14825	0.81919
OTX1	1.2027	1.5759	0.056993	1.24418	0.83819	OTX1	1.5054	1.1976	0.056888	1.24498	0.80973	OTX1	0.44921	1.6689	0.097852	0.76276
CYP1A2	1.2022	1.3451	0.057046	1.24377	0.83819	CYP1A2	1.8146	0.84915	0.022892	1.64032	0.68837	CYP1A2	-0.43133	-1.9143	0.1308	0.80537
TF	1.2019	1.0646	0.057046	1.24377	0.83819	TF	1.5131	1.0938	0.055788	1.25346	0.80973	TF	-0.61829	-1.8293	0.043321	0.63469
FAM49A	1.202	1.3124	0.057046	1.24377	0.83819	FAM49A	1.4188	1.0459	0.071556	1.14535	0.8288	FAM49A	-0.26365	-1.0032	0.32085	0.94402
COL17A1	-0.65758	-2.3461	0.057098	1.24338	0.83819	COL17A1	-1.1957	-3.3348	0.012467	1.90424	0.60488	COL17A1	0.3165	1.1481	0.26176	0.92787
ZNF560	-0.65711	-3.2313	0.05715	1.24298	0.83819	ZNF560	-0.54412	-1.6273	0.24924	0.603382	0.92106	ZNF560	0.12135	0.68073	0.71482	0.99099
PAFAH1B1	1.2014	0.97218	0.057203	1.24258	0.83819	PAFAH1B1	1.9659	0.86273	0.014248	1.84625	0.61758	PAFAH1B1	-0.17366	-0.30065	0.47999	0.96343
RBM12B	-0.65681	-3.7636	0.057203	1.24258	0.83819	RBM12B	-0.59805	-2.3651	0.20812	0.681686	0.90701	RBM12B	0.093608	0.48482	0.79843	0.99525
PHF13	-0.65676	-1.8289	0.057255	1.24219	0.83819	PHF13	-0.54803	-1.0964	0.2461	0.608888	0.91758	PHF13	-0.0047059	-0.020468	0.91341	0.99842
HDHD2	-0.65626	-1.9975	0.057255	1.24219	0.83819	HDHD2	-1.0283	-2.9669	0.031482	1.50194	0.72848	HDHD2	0.53944	1.4636	0.046883	0.65689
RASSF9	-0.65669	-3.2925	0.057255	1.24219	0.83819	RASSF9	-1.2376	-4.2581	0.0096386	2.01599	0.58413	RASSF9	0.57821	1.5111	0.03253	0.59674
ANKS4B	-0.65666	-3.1295	0.057255	1.24219	0.83819	ANKS4B	-1.0931	-3.2599	0.021896	1.65964	0.68189	ANKS4B	0.44092	1.6315	0.10377	0.76932
SERTAD1	-0.65601	-1.9555	0.05736	1.24139	0.83908	SERTAD1	-0.8416	-1.0609	0.081561	1.08852	0.83626	SERTAD1	0.09224	0.35044	0.80246	0.99525
CCL17	-0.65524	-1.3284	0.057517	1.2402	0.83982	CCL17	-0.62449	-1.2012	0.19031	0.720538	0.90701	CCL17	0.43233	0.92561	0.11048	0.77083
NUDT4	-0.65536	-1.6748	0.057517	1.2402	0.83982	NUDT4	-0.66442	-1.2606	0.16532	0.781675	0.90324	NUDT4	0.64446	1.0936	0.017601	0.50986
ZC3HAV1	1.2007	1.2933	0.057622	1.23941	0.83982	ZC3HAV1	1.5717	1.0493	0.046045	1.33682	0.78212	ZC3HAV1	-0.080768	-0.33992	0.70566	0.99015
ANKHD1-EIF4EBP3	-0.65503	-3.5648	0.057622	1.23941	0.83982	ANKHD1-EIF4EBP3	-0.41649	-2.0465	0.36406	0.438827	0.95029	ANKHD1-EIF4EBP3	0.11785	1.1457	0.72499	0.99219
FAM162A	1.2005	1.3862	0.057674	1.23902	0.83982	FAM162A	1.5924	1.1491	0.043531	1.3612	0.78212	FAM162A	-0.47317	-1.8858	0.10147	0.76633
BLMH	1.2002	1.2705	0.057674	1.23902	0.83982	BLMH	1.3061	1.1255	0.097538	1.01083	0.85514	BLMH	-0.026819	-0.08303	0.85312	0.99842
TMEM8B	-0.65488	-2.0129	0.057727	1.23862	0.83994	TMEM8B	-0.68208	-1.8827	0.155	0.809668	0.90324	TMEM8B	0.08459	0.41392	0.82493	0.99545
EHMT2	1.1995	1.3445	0.057831	1.23784	0.84018	EHMT2	1.8249	0.84057	0.022001	1.65756	0.68293	EHMT2	-0.33623	-0.98317	0.22247	0.89884
ADGRD1	-0.65439	-1.4078	0.057831	1.23784	0.84018	ADGRD1	-0.87516	-1.3221	0.069827	1.15598	0.82611	ADGRD1	0.061501	0.15634	0.89398	0.99842
CGA	1.1989	1.4341	0.057988	1.23666	0.84027	CGA	1.6723	1.0522	0.033735	1.47192	0.73894	CGA	-0.055904	-0.58093	0.77229	0.99525
INO80	1.1982	0.9836	0.058093	1.23588	0.84027	INO80	2.1411	0.81133	0.0072813	2.13779	0.53759	INO80	-0.3134	-0.8011	0.25071	0.92224
C4orf17	-0.65407	-1.7953	0.058093	1.23588	0.84027	C4orf17	-0.51295	-1.046	0.27381	0.562551	0.92905	C4orf17	-0.015365	-0.0665	0.88413	0.99842
EPB41L2	-0.65397	-1.8462	0.058093	1.23588	0.84027	EPB41L2	-1.3011	-1.0092	0.0066527	2.177	0.53361	EPB41L2	0.57927	1.2625	0.032321	0.59674
USPL1	1.1976	0.9052	0.058146	1.23548	0.84027	USPL1	1.5441	1.0318	0.050288	1.29854	0.78753	USPL1	-0.8133	-1.6468	0.014091	0.46946
ARHGEF7	1.1976	1.503	0.058146	1.23548	0.84027	ARHGEF7	1.0623	1.3306	0.18449	0.734027	0.90701	ARHGEF7	-0.16662	-0.56183	0.49513	0.96523
STH	1.1976	1.2588	0.058146	1.23548	0.84027	STH	1.4962	1.0228	0.058303	1.23431	0.80973	STH	-0.069985	-0.463	0.73447	0.99402
PPP2R5E	-0.65304	-2.1237	0.058355	1.23392	0.84242	PPP2R5E	-1.3288	-3.9358	0.0056574	2.24738	0.53361	PPP2R5E	0.30584	0.9127	0.28088	0.93241
WBSCR27	1.1962	1.2682	0.058565	1.23236	0.84242	WBSCR27	1.4338	0.98662	0.068622	1.16354	0.82611	WBSCR27	0.047106	0.21847	0.9352	0.99842
CASP1	-0.65257	-2.1676	0.058565	1.23236	0.84242	CASP1	-0.68243	-1.6287	0.15479	0.810257	0.90312	CASP1	0.15095	0.6616	0.63206	0.98042
CDK16	1.1958	1.4104	0.058617	1.23198	0.84242	CDK16	1.2518	1.2494	0.11378	0.943934	0.86397	CDK16	0.027716	0.16765	0.99267	0.99868
ALG8	1.1958	1.1912	0.058669	1.23159	0.84242	ALG8	1.5957	0.98028	0.043007	1.36646	0.77841	ALG8	-0.56933	-1.7004	0.059089	0.69839
UPF1	-0.65243	-0.5486	0.058669	1.23159	0.84242	UPF1	-0.45142	-0.43319	0.32808	0.48402	0.94219	UPF1	0.12072	0.52231	0.71671	0.99168
ZNF227	-0.65224	-1.0565	0.058722	1.2312	0.84242	ZNF227	-0.065112	-0.11004	0.78633	0.104395	0.99325	ZNF227	-0.45998	-1.0981	0.11006	0.76932
ZNF552	-0.65234	-2.3713	0.058722	1.2312	0.84242	ZNF552	-0.56078	-1.4808	0.23625	0.626628	0.91407	ZNF552	0.18717	0.82462	0.53667	0.968
RBM26	1.1949	1.2097	0.058931	1.22966	0.84242	RBM26	1.2388	1.143	0.11734	0.930554	0.86397	RBM26	-0.43939	-1.3162	0.12415	0.79697
LRRFIP2	-0.65187	-2.7805	0.058931	1.22966	0.84242	LRRFIP2	-0.75524	-2.035	0.11682	0.932483	0.86397	LRRFIP2	0.27955	1.307	0.33017	0.94402
AMER1	1.1942	1.4636	0.058984	1.22927	0.84242	AMER1	1.6838	1.0659	0.032792	1.48423	0.73832	AMER1	-0.46418	-2.0129	0.10749	0.76932
ATP8A2	1.1946	1.0634	0.058984	1.22927	0.84242	ATP8A2	1.3711	0.96047	0.081404	1.08935	0.83626	ATP8A2	-0.0044256	-0.0098459	0.91441	0.99842
SLC27A2	-0.65177	-3.5833	0.058984	1.22927	0.84242	SLC27A2	-0.59303	-2.1927	0.212	0.673664	0.90701	SLC27A2	0.35875	1.6437	0.19439	0.86874
IL36B	1.194	1.5447	0.059036	1.22888	0.84242	IL36B	1.3326	1.2567	0.091671	1.03777	0.84664	IL36B	-0.17608	-1.7628	0.47585	0.96343
SNX18	1.1942	1.4332	0.059036	1.22888	0.84242	SNX18	1.1267	1.2733	0.15705	0.803962	0.90324	SNX18	-0.03019	-0.14168	0.84348	0.99828
SNTG2	-0.65175	-3.0488	0.059036	1.22888	0.84242	SNTG2	-0.82834	-2.54	0.085699	1.06702	0.83664	SNTG2	0.080385	0.43083	0.83834	0.99764
MYH11	1.1937	1.4956	0.059089	1.22849	0.84242	MYH11	1.2881	1.1695	0.10267	0.988556	0.85708	MYH11	-0.036229	-0.11494	0.82572	0.99564
KIAA0513	1.1939	1.313	0.059089	1.22849	0.84242	KIAA0513	1.6567	0.9354	0.035464	1.45021	0.74477	KIAA0513	0.16125	0.63915	0.60236	0.97524
MAEA	1.1924	1.3675	0.059246	1.22734	0.84269	MAEA	1.6621	0.97756	0.03494	1.45668	0.73894	MAEA	-0.38797	-1.294	0.16574	0.83723
PFDN2	1.1931	1.3375	0.059246	1.22734	0.84269	PFDN2	1.7438	0.99419	0.027868	1.55489	0.71314	PFDN2	-0.16644	-0.65657	0.49555	0.96523
C1QTNF9B-AS1	1.1928	1.412	0.059246	1.22734	0.84269	C1QTNF9B-AS1	1.4244	1.1694	0.070299	1.15305	0.82657	C1QTNF9B-AS1	-0.063703	-0.258	0.75008	0.99402
KCNA10	-0.65145	-1.5486	0.059298	1.22696	0.84269	KCNA10	-0.29023	-0.58132	0.50398	0.297587	0.97084	KCNA10	-0.14547	-0.47361	0.54112	0.968
TM2D2	-0.65074	-0.72071	0.059508	1.22542	0.84269	TM2D2	-0.25875	-0.31288	0.53976	0.267799	0.97276	TM2D2	-0.25482	-0.51316	0.33394	0.94435
SCN11A	-0.65067	-1.0528	0.05956	1.22505	0.84269	SCN11A	-0.88747	-1.2487	0.066056	1.18009	0.82293	SCN11A	0.59128	0.88014	0.028863	0.58805
HHAT	1.1919	1.286	0.05956	1.22505	0.84269	HHAT	1.388	1.0955	0.077475	1.11084	0.83626	HHAT	0.33011	1.0047	0.23871	0.91105
RBM8A	1.1919	1.0686	0.059612	1.22467	0.84269	RBM8A	1.5596	0.98742	0.047197	1.32609	0.78212	RBM8A	-0.6545	-1.5645	0.035621	0.61538
SNRPG	1.1916	0.90713	0.059717	1.2239	0.84269	SNRPG	1.328	1.0394	0.092876	1.0321	0.85005	SNRPG	-0.36871	-0.88051	0.18539	0.8638
SPAG9	1.1917	1.3185	0.059717	1.2239	0.84269	SPAG9	1.4859	1.1702	0.060136	1.22087	0.80973	SPAG9	0.12668	0.33154	0.70026	0.98964
SF3B3	-0.6502	-1.2532	0.05977	1.22352	0.84269	SF3B3	0.39991	0.77969	0.66061	0.180055	0.97931	SF3B3	-0.25547	-0.93891	0.33284	0.94435
ZNF304	-0.64998	-2.6213	0.05977	1.22352	0.84269	ZNF304	-0.55332	-1.9191	0.24243	0.615414	0.91727	ZNF304	-0.087348	-0.48531	0.68916	0.98772
FIGN	1.1914	1.2229	0.05977	1.22352	0.84269	FIGN	1.6354	0.88349	0.037978	1.42047	0.76477	FIGN	-0.054885	-0.29005	0.77517	0.99525
RNF130	-0.6502	-2.1054	0.05977	1.22352	0.84269	RNF130	-1.2156	-2.3976	0.011001	1.95857	0.59322	RNF130	0.28947	0.82441	0.31063	0.94159
CXCR5	-0.65	-2.5777	0.05977	1.22352	0.84269	CXCR5	-0.63045	-1.7287	0.18669	0.728879	0.90701	CXCR5	0.24652	1.3977	0.39544	0.95766
BUB1B	1.1905	1.2874	0.059979	1.222	0.8444	BUB1B	1.4935	0.99072	0.058774	1.23081	0.80973	BUB1B	-0.29555	-1.1644	0.27297	0.92912
DSG1	1.1904	1.5613	0.059979	1.222	0.8444	DSG1	1.5958	1.1232	0.043007	1.36646	0.77841	DSG1	-0.19118	-0.96286	0.44762	0.95939
GNB4	-0.64931	-3.0674	0.060189	1.22048	0.84615	GNB4	-0.77312	-2.7099	0.10817	0.965893	0.85837	GNB4	0.32899	1.4135	0.24102	0.91375
GGTLC1	1.19	1.4413	0.060241	1.22011	0.84615	GGTLC1	1.2829	1.1747	0.10414	0.982382	0.85708	GGTLC1	-0.15392	-0.80907	0.52289	0.96739
ISOC2	1.1901	1.22	0.060241	1.22011	0.84615	ISOC2	1.566	0.99543	0.046569	1.3319	0.78212	ISOC2	0.29618	1.1794	0.29911	0.93908
STAG3	1.1896	1.2708	0.060346	1.21935	0.84615	STAG3	1.746	0.8783	0.027763	1.55653	0.71314	STAG3	-0.48698	-2.0968	0.094605	0.75502
RPL35A	1.1894	1.1473	0.060346	1.21935	0.84615	RPL35A	1.5904	0.91133	0.043897	1.35757	0.78212	RPL35A	-0.12684	-0.39722	0.58722	0.9752
PLA2G12B	1.1891	1.317	0.06045	1.2186	0.84615	PLA2G12B	0.95333	1.2824	0.23295	0.632737	0.91243	PLA2G12B	-0.11425	-0.37485	0.61985	0.97755
ZNF469	1.1892	1.3105	0.06045	1.2186	0.84615	ZNF469	1.4899	0.95308	0.059193	1.22773	0.80973	ZNF469	0.052883	0.24869	0.91823	0.99842
SQLE	1.1887	1.1525	0.060503	1.21822	0.84615	SQLE	0.96219	1.0871	0.2285	0.641114	0.91042	SQLE	-0.15467	-0.34858	0.52158	0.96739
HSD17B2	1.1886	1.3822	0.060503	1.21822	0.84615	HSD17B2	1.4275	1.0319	0.06988	1.15565	0.82611	HSD17B2	-0.0423	-0.20836	0.80885	0.99525
OR5K3	-0.64791	-2.1949	0.060765	1.21635	0.84727	OR5K3	-0.59847	-2.3194	0.20775	0.682459	0.90701	OR5K3	-0.02349	-0.085311	0.86213	0.99842
DHX16	-0.64798	-0.66467	0.060765	1.21635	0.84727	DHX16	-0.72359	-0.78535	0.13269	0.877162	0.88597	DHX16	0.48233	0.82442	0.075118	0.72376
PCDHGA11	-0.64773	-3.2534	0.060765	1.21635	0.84727	PCDHGA11	-0.75493	-3.3116	0.11692	0.932111	0.86397	PCDHGA11	0.18858	1.1825	0.53363	0.968
NFKBIB	1.1875	1.5638	0.060817	1.21598	0.84727	NFKBIB	1.1442	1.4754	0.1505	0.822464	0.8939	NFKBIB	-0.45339	-2.0542	0.11472	0.7775
CCR2	1.1872	1.5795	0.06087	1.2156	0.84727	CCR2	1.2551	1.3678	0.11289	0.947345	0.86397	CCR2	0.20063	1.1167	0.50414	0.96523
KRTAP4-7	-0.64749	-3.8472	0.060922	1.21523	0.84727	KRTAP4-7	-0.72744	-2.7449	0.13007	0.885823	0.88395	KRTAP4-7	0.20243	1.5609	0.49895	0.96523
GJA4	1.187	1.5441	0.061027	1.21448	0.84727	GJA4	1.4961	1.194	0.058303	1.23431	0.80973	GJA4	-0.70717	-2.1873	0.025825	0.57275
THOC5	1.1867	1.2797	0.061027	1.21448	0.84727	THOC5	1.2368	1.1982	0.11781	0.928818	0.86467	THOC5	-0.49558	-1.1961	0.089733	0.74382
SIRT2	1.1868	1.2328	0.061027	1.21448	0.84727	SIRT2	1.4986	0.86208	0.058041	1.23627	0.80973	SIRT2	0.18183	0.4736	0.54877	0.96892
CTSC	1.187	1.1198	0.061027	1.21448	0.84727	CTSC	1.8453	1.0595	0.020849	1.68091	0.67833	CTSC	0.16164	0.63814	0.6011	0.97524
SRRD	-0.64714	-0.88782	0.061131	1.21374	0.84761	SRRD	-0.27279	-0.37895	0.52357	0.281025	0.97276	SRRD	0.022771	0.070155	0.99309	0.99868
ZNF439	-0.64661	-2.0921	0.061184	1.21336	0.84761	ZNF439	-1.0169	-1.6424	0.033944	1.46924	0.73894	ZNF439	0.062185	0.20547	0.89246	0.99842
ATXN3	-0.6467	-0.90206	0.061184	1.21336	0.84761	ATXN3	-0.25809	-0.40616	0.54044	0.267253	0.97276	ATXN3	0.63998	0.95665	0.018387	0.51694
PIK3R2	-0.64638	-1.7879	0.061341	1.21225	0.84819	PIK3R2	-0.68926	-1.0341	0.15065	0.822031	0.89403	PIK3R2	0.20437	0.73128	0.49387	0.965
BTK	-0.64583	-2.9759	0.061498	1.21114	0.84819	BTK	-0.79288	-3.3806	0.10058	0.997488	0.85708	BTK	0.35943	1.5534	0.19398	0.86874
GSTA2	1.1842	1.4546	0.061603	1.2104	0.84819	GSTA2	1.2582	1.3037	0.11179	0.951597	0.86397	GSTA2	-0.050189	-0.19011	0.78863	0.99525
WFDC9	1.1836	1.4567	0.062022	1.20745	0.84819	WFDC9	1.4889	1.1359	0.059508	1.22542	0.80973	WFDC9	-0.40885	-2.1082	0.14767	0.81919
GPAM	1.1836	1.1687	0.062022	1.20745	0.84819	GPAM	1.5741	0.96003	0.045836	1.33879	0.78212	GPAM	-0.13133	-0.67219	0.57779	0.9752
SEMG2	1.1834	1.4159	0.062074	1.20709	0.84819	SEMG2	1.704	0.98538	0.030749	1.51217	0.72829	SEMG2	-0.18405	-0.93053	0.4594	0.96041
RAD1	1.1834	1.1965	0.062074	1.20709	0.84819	RAD1	1.2409	1.0675	0.11666	0.933078	0.86397	RAD1	-0.062553	-0.18453	0.75348	0.99402
MTRNR2L2	1.1833	1.3434	0.062074	1.20709	0.84819	MTRNR2L2	0.94124	1.4641	0.23908	0.621457	0.91727	MTRNR2L2	-0.037753	-0.16674	0.8219	0.99525
LRRC45	-0.64439	-2.0803	0.062074	1.20709	0.84819	LRRC45	-0.35683	-0.8146	0.42761	0.368952	0.95564	LRRC45	0.14202	0.35376	0.65568	0.98157
ZAR1	-0.64429	-2.8663	0.062074	1.20709	0.84819	ZAR1	-0.74359	-2.9945	0.12184	0.91421	0.87444	ZAR1	0.20016	1.237	0.50508	0.96523
ATP6V0A2	1.1831	1.4814	0.062127	1.20672	0.84819	ATP6V0A2	1.5033	1.1502	0.057098	1.24338	0.80973	ATP6V0A2	0.058319	0.37851	0.90293	0.99842
ADAP2	1.1829	1.4007	0.062232	1.20599	0.84819	ADAP2	1.1568	1.2841	0.14589	0.835974	0.89006	ADAP2	0.038569	0.1736	0.95951	0.99842
SOD1	1.1827	1.2616	0.062284	1.20562	0.84819	SOD1	1.6402	1.0712	0.037349	1.42772	0.76013	SOD1	-0.18752	-1.0092	0.45343	0.95941
PRIM1	1.1816	1.0573	0.062336	1.20526	0.84819	PRIM1	1.9517	0.91335	0.015034	1.82293	0.62609	PRIM1	-1.0765	-2.5839	0.0029859	0.27941
SUPT20H	1.182	1.5516	0.062336	1.20526	0.84819	SUPT20H	1.3532	1.2963	0.08549	1.06808	0.83664	SUPT20H	-0.38907	-1.6144	0.16443	0.83723
CCNG1	1.1817	1.2136	0.062336	1.20526	0.84819	CCNG1	1.6058	0.90044	0.041802	1.3788	0.77522	CCNG1	-0.31057	-0.98156	0.25369	0.92248
LTBP1	1.182	1.2204	0.062336	1.20526	0.84819	LTBP1	0.98771	1.185	0.21545	0.666654	0.90701	LTBP1	-0.27783	-0.8487	0.29817	0.93908
NR1H4	-0.64344	-1.127	0.062336	1.20526	0.84819	NR1H4	-1.2975	-1.0812	0.0069146	2.16023	0.53759	NR1H4	0.32173	0.84269	0.2527	0.92248
CACNG8	-0.64324	-3.7842	0.062389	1.20489	0.84819	CACNG8	-1.0854	-3.9138	0.022682	1.64432	0.68513	CACNG8	-0.25381	-1.3678	0.33536	0.94523
ZNF226	1.1812	1.0399	0.062441	1.20453	0.84819	ZNF226	1.1842	1.0608	0.13651	0.864836	0.8863	ZNF226	-0.46013	-1.0642	0.11001	0.76932
SOCS5	1.1812	1.3902	0.062441	1.20453	0.84819	SOCS5	1.0537	1.1931	0.18785	0.726189	0.90701	SOCS5	0.13258	0.72049	0.68282	0.98601
DUOXA2	1.1803	1.3708	0.062546	1.2038	0.84819	DUOXA2	1.5042	1.1157	0.056993	1.24418	0.80973	DUOXA2	-0.27638	-1.428	0.30094	0.93908
OBSCN	1.1805	1.2326	0.062546	1.2038	0.84819	OBSCN	1.2583	1.1408	0.11179	0.951597	0.86397	OBSCN	0.1556	0.34276	0.61844	0.97755
WFDC5	1.1794	1.4061	0.062755	1.20235	0.84819	WFDC5	1.0232	1.2434	0.19974	0.699535	0.90701	WFDC5	-0.27367	-1.4343	0.30529	0.9409
IL4R	-0.64305	-2.2536	0.062755	1.20235	0.84819	IL4R	-0.21486	-0.61628	0.59586	0.224856	0.97841	IL4R	-0.20612	-0.87919	0.42153	0.95769
TFDP1	1.1791	1.0382	0.062755	1.20235	0.84819	TFDP1	1.1453	0.82224	0.15013	0.823533	0.89377	TFDP1	0.047876	0.073496	0.93237	0.99842
DOK4	1.1793	1.5019	0.062755	1.20235	0.84819	DOK4	1.2881	1.3965	0.10267	0.988556	0.85708	DOK4	0.15868	0.70587	0.60943	0.9766
OMA1	1.1789	1.2279	0.062808	1.20199	0.84819	OMA1	1.0003	1.0964	0.20911	0.679625	0.90701	OMA1	-0.059645	-0.37955	0.7615	0.99525
PPA1	-0.64285	-1.1916	0.062808	1.20199	0.84819	PPA1	-0.71822	-0.86563	0.13541	0.868349	0.8863	PPA1	-0.016785	-0.048997	0.88078	0.99842
TCAF2	-0.64276	-2.4426	0.062808	1.20199	0.84819	TCAF2	-0.53667	-1.2588	0.25589	0.591947	0.92272	TCAF2	0.0079636	0.030986	0.95102	0.99842
C9orf91	1.1784	1.4942	0.062913	1.20126	0.84819	C9orf91	1.1659	1.3525	0.14217	0.847192	0.88777	C9orf91	-0.012163	-0.067954	0.89309	0.99842
URB1	1.1787	0.91968	0.062913	1.20126	0.84819	URB1	1.7107	0.73684	0.030173	1.52038	0.72396	URB1	0.081437	0.12319	0.83463	0.99725
PHF8	1.1777	1.1171	0.063017	1.20054	0.84819	PHF8	1.3123	0.8635	0.096228	1.0167	0.85514	PHF8	-0.52941	-1.4198	0.074489	0.72376
OPTC	1.1777	1.1952	0.063017	1.20054	0.84819	OPTC	1.3211	1.1607	0.094552	1.02433	0.85351	OPTC	-0.48063	-1.3563	0.097538	0.76124
DNAJC5B	1.1774	1.3523	0.063017	1.20054	0.84819	DNAJC5B	1.5862	1.0843	0.044369	1.35292	0.78212	DNAJC5B	-0.13754	-0.55106	0.56024	0.9707
ASCL4	1.1778	1.217	0.063017	1.20054	0.84819	ASCL4	1.4388	1.0532	0.067627	1.16988	0.82293	ASCL4	0.10762	0.42383	0.75636	0.99402
MYOZ3	-0.64244	-0.83075	0.063017	1.20054	0.84819	MYOZ3	-0.57246	-0.75098	0.22792	0.642218	0.91042	MYOZ3	0.20811	0.43764	0.48596	0.965
SLC16A3	1.178	1.4735	0.063017	1.20054	0.84819	SLC16A3	1.4729	1.1475	0.062389	1.20489	0.81737	SLC16A3	0.12621	1.2908	0.70183	0.98995
GINS2	1.1774	0.92671	0.06307	1.20018	0.84819	GINS2	1.9867	0.65972	0.013201	1.87939	0.6087	GINS2	-0.66384	-1.1578	0.03384	0.60487
CPSF3L	-0.64195	-1.2401	0.063279	1.19874	0.84819	CPSF3L	0.11535	0.19991	0.98732	0.00554207	0.99926	CPSF3L	-0.092965	-0.26611	0.6737	0.98333
IGF1R	-0.64207	-3.7419	0.063279	1.19874	0.84819	IGF1R	-0.59371	-2.3419	0.21137	0.674957	0.90701	IGF1R	0.07139	0.66925	0.8648	0.99842
LRTOMT	1.1756	1.1007	0.063384	1.19802	0.84819	LRTOMT	1.19	1.0315	0.13436	0.87173	0.8863	LRTOMT	-0.18996	-0.47948	0.4495	0.95941
APOL1	-0.64183	-2.5955	0.063436	1.19766	0.84819	APOL1	-1.0652	-3.6614	0.025877	1.58709	0.70571	APOL1	0.17127	1.1374	0.57559	0.9752
SAMD4A	1.1743	1.2248	0.063541	1.19695	0.84819	SAMD4A	1.3839	1.0574	0.078523	1.105	0.83626	SAMD4A	0.24066	0.82776	0.40927	0.95769
NBPF15	1.1742	1.1421	0.063594	1.19658	0.84819	NBPF15	1.1095	1.0174	0.16386	0.785527	0.90324	NBPF15	0.010315	0.026149	0.95794	0.99842
ADGRL4	-0.64148	-2.4225	0.063646	1.19623	0.84819	ADGRL4	-0.82763	-3.0009	0.085752	1.06676	0.83664	ADGRL4	-0.14257	-1.007	0.54788	0.96892
COPZ1	-0.64132	-1.2014	0.063803	1.19516	0.84819	COPZ1	-0.91364	-1.5236	0.058355	1.23392	0.80973	COPZ1	0.2909	0.73575	0.30833	0.9409
TECRL	-0.64118	-3.0073	0.063855	1.19481	0.84819	TECRL	-0.85349	-2.9634	0.07758	1.11025	0.83626	TECRL	0.060816	0.35596	0.89581	0.99842
PTRHD1	-0.64106	-0.78406	0.063908	1.19444	0.84819	PTRHD1	-0.9617	-0.89587	0.046412	1.33337	0.78212	PTRHD1	-0.13918	-0.28073	0.556	0.96994
FSCN2	-0.64087	-1.9989	0.06396	1.19409	0.84819	FSCN2	-0.43915	-1.7531	0.34023	0.468227	0.94475	FSCN2	-0.20629	-0.66079	0.42127	0.95769
KY	1.1731	1.1008	0.06396	1.19409	0.84819	KY	1.6704	0.89805	0.033892	1.4699	0.73894	KY	-0.16001	-0.41109	0.51001	0.96728
LIAS	1.1719	1.5673	0.064117	1.19303	0.84819	LIAS	1.8895	0.9155	0.018229	1.73924	0.66858	LIAS	-0.53825	-1.9143	0.070194	0.70937
FMNL2	1.1721	1.2395	0.064117	1.19303	0.84819	FMNL2	1.3503	1.1635	0.086433	1.06332	0.83664	FMNL2	-0.54763	-1.7776	0.066056	0.69995
SNRPE	1.1722	1.4693	0.064117	1.19303	0.84819	SNRPE	1.6804	0.98712	0.033002	1.48146	0.73832	SNRPE	-0.51932	-1.6238	0.078628	0.72846
CCBE1	1.1718	1.3702	0.064117	1.19303	0.84819	CCBE1	1.5046	1.0296	0.056993	1.24418	0.80973	CCBE1	-0.19831	-0.94271	0.43541	0.95904
PFN1	1.1713	1.2884	0.064327	1.19161	0.84819	PFN1	1.6635	0.88152	0.034835	1.45798	0.73894	PFN1	-0.45873	-1.0573	0.11105	0.77203
FAM135B	-0.64009	-3.2888	0.064327	1.19161	0.84819	FAM135B	-1.0567	-2.2602	0.02703	1.56815	0.71314	FAM135B	0.33132	1.1865	0.23719	0.90997
ASUN	-0.6398	-0.8129	0.064432	1.1909	0.84819	ASUN	-0.17848	-0.26252	0.64065	0.193379	0.97929	ASUN	0.18925	0.32407	0.53185	0.968
SAMD3	-0.63975	-3.5345	0.064432	1.1909	0.84819	SAMD3	-0.8106	-4.0559	0.093138	1.03087	0.85005	SAMD3	0.049826	0.46601	0.92693	0.99842
LOC100505478	1.171	1.4658	0.064536	1.1902	0.84819	LOC100505478	1.2839	1.1606	0.10409	0.982591	0.85708	LOC100505478	-0.065828	-0.32595	0.74521	0.99402
ATP6V1B1	1.1703	1.4163	0.064589	1.18984	0.84819	ATP6V1B1	1.251	1.2335	0.11388	0.943553	0.86397	ATP6V1B1	-0.42837	-1.4448	0.13284	0.80537
GRTP1	-0.63933	-3.3739	0.064589	1.18984	0.84819	GRTP1	-1.1182	-4.3963	0.019644	1.70677	0.67833	GRTP1	0.21204	1.2045	0.4758	0.96343
CKM	-0.63914	-1.853	0.064694	1.18914	0.84819	CKM	-0.50548	-1.118	0.27915	0.554162	0.92958	CKM	-0.10999	-0.37542	0.63133	0.97992
ARL4C	-0.63905	-2.182	0.064746	1.18879	0.84819	ARL4C	-0.77358	-2.0844	0.10812	0.966094	0.85837	ARL4C	0.18608	0.79955	0.53903	0.968
SP4	1.1695	1.2191	0.064798	1.18844	0.84819	SP4	1.1588	1.0042	0.14521	0.838003	0.88889	SP4	-0.30825	-0.96773	0.25636	0.92315
ZBTB11	-0.6386	-1.9064	0.064851	1.18808	0.84819	ZBTB11	-0.39851	-0.78971	0.3824	0.417482	0.95029	ZBTB11	-0.1436	-0.53247	0.54547	0.96865
ILK	-0.63846	-1.6948	0.064903	1.18774	0.84819	ILK	-1.2253	-1.8571	0.01032	1.98632	0.5848	ILK	-0.064548	-0.21504	0.74851	0.99402
OR1L4	-0.63853	-2.0633	0.064903	1.18774	0.84819	OR1L4	-0.44864	-1.7056	0.33028	0.481118	0.94219	OR1L4	0.25731	0.83277	0.37381	0.95329
VWA5B1	-0.63851	-2.6471	0.064903	1.18774	0.84819	VWA5B1	-1.0377	-2.9445	0.029963	1.52341	0.72396	VWA5B1	0.26335	0.95497	0.36134	0.95112
VRTN	-0.63812	-1.5595	0.064955	1.18739	0.84819	VRTN	-0.48663	-0.98129	0.29481	0.530458	0.93412	VRTN	-0.12856	-1.1463	0.58381	0.9752
ETFDH	-0.638	-1.9053	0.065008	1.18703	0.84819	ETFDH	-0.20714	-0.51906	0.60519	0.218108	0.97841	ETFDH	-0.14455	-0.5345	0.54295	0.968
RRAS	-0.6373	-1.9912	0.065113	1.18633	0.84819	RRAS	-0.47826	-1.6955	0.30199	0.520007	0.93789	RRAS	-0.011915	-0.043977	0.89356	0.99842
SETD6	-0.63707	-1.0687	0.065113	1.18633	0.84819	SETD6	-0.3482	-0.60921	0.43625	0.360265	0.95564	SETD6	-0.011156	-0.027901	0.89544	0.99842
CRYGA	-0.6379	-1.5377	0.065113	1.18633	0.84819	CRYGA	-0.099211	-0.18866	0.74243	0.129344	0.99063	CRYGA	0.033899	0.095898	0.97449	0.99868
CABLES2	-0.63724	-3.7094	0.065113	1.18633	0.84819	CABLES2	-0.87169	-4.3013	0.070822	1.14983	0.82773	CABLES2	0.22769	1.443	0.43814	0.95939
RAB11FIP2	1.1682	1.3137	0.065165	1.18599	0.84819	RAB11FIP2	1.3101	1.0251	0.096752	1.01434	0.85514	RAB11FIP2	-0.23527	-0.76246	0.36674	0.95112
VPS37D	-0.63697	-1.369	0.065217	1.18564	0.84819	VPS37D	-0.45772	-0.58213	0.32169	0.492562	0.94105	VPS37D	0.13563	0.25301	0.67307	0.98333
LHFPL3	1.1669	1.4006	0.06527	1.18529	0.84819	LHFPL3	1.2891	1.1171	0.10251	0.989234	0.85708	LHFPL3	-0.54563	-1.9337	0.066894	0.69995
S100G	1.167	1.4818	0.06527	1.18529	0.84819	S100G	1.365	1.2772	0.082766	1.08215	0.83626	S100G	-0.19216	-1.0443	0.44594	0.95939
HHATL	-0.63637	-2.4318	0.065375	1.18459	0.84819	HHATL	-0.66392	-2.2537	0.16553	0.781123	0.90324	HHATL	0.1279	1.1059	0.6968	0.98901
CALR3	-0.63635	-2.8447	0.065375	1.18459	0.84819	CALR3	-1.0474	-3.1375	0.028339	1.54762	0.71788	CALR3	0.22887	1.4354	0.4351	0.95901
MCTP2	-0.63626	-0.80764	0.065427	1.18424	0.84819	MCTP2	-0.61784	-0.7307	0.19471	0.710612	0.90701	MCTP2	0.02588	0.0488	0.99743	0.99969
C1orf146	-0.63628	-2.3568	0.065427	1.18424	0.84819	C1orf146	-1.0975	-1.3482	0.021582	1.66591	0.68099	C1orf146	0.56641	0.94834	0.036459	0.61846
PQLC1	-0.63592	-3.4049	0.065479	1.1839	0.84819	PQLC1	-0.53477	-2.2263	0.2572	0.589729	0.92272	PQLC1	-0.20358	-1.5004	0.42562	0.95769
IFNW1	-0.63593	-2.4472	0.065479	1.1839	0.84819	IFNW1	-0.76999	-2.2603	0.10953	0.960467	0.85837	IFNW1	0.10585	0.46878	0.76145	0.99525
C1orf27	-0.63527	-2.1515	0.065794	1.18181	0.84819	C1orf27	-1.3179	-2.9327	0.0060241	2.22011	0.53361	C1orf27	0.22244	0.80393	0.4505	0.95941
DDT	-0.63527	-2.5111	0.065794	1.18181	0.84819	DDT	-0.62273	-1.8776	0.19146	0.717922	0.90701	DDT	0.33607	1.317	0.22954	0.90757
C9orf9	1.1648	1.3962	0.065898	1.18113	0.84819	C9orf9	1.4859	1.1045	0.060136	1.22087	0.80973	C9orf9	0.40093	1.184	0.14212	0.81513
NOTO	-0.63502	-1.4342	0.065951	1.18078	0.84819	NOTO	-0.8448	-1.0426	0.080775	1.09272	0.83626	NOTO	-0.063671	-0.15613	0.75013	0.99402
NDOR1	1.164	0.94045	0.066056	1.18009	0.84819	NDOR1	1.1508	0.96493	0.14851	0.828244	0.89324	NDOR1	-0.60729	-1.1248	0.046255	0.65504
ADGRE5	-0.63478	-3.073	0.066056	1.18009	0.84819	ADGRE5	-0.69013	-1.8995	0.14997	0.823996	0.89377	ADGRE5	0.50232	1.296	0.064327	0.69995
SOX1	1.1637	1.3628	0.066108	1.17975	0.84819	SOX1	1.0041	1.2443	0.20843	0.68104	0.90701	SOX1	-0.70683	-1.6179	0.025877	0.57275
RTCB	1.1632	1.261	0.066213	1.17906	0.84819	RTCB	1.0368	0.98746	0.19398	0.712243	0.90701	RTCB	-0.30236	-1.5179	0.26427	0.9281
SEPP1	1.1635	1.2328	0.066213	1.17906	0.84819	SEPP1	1.4041	1.1899	0.074384	1.12852	0.83579	SEPP1	-0.12745	-0.57434	0.58607	0.9752
LEMD1	1.1633	0.99182	0.066213	1.17906	0.84819	LEMD1	1.3105	0.9478	0.096647	1.01481	0.85514	LEMD1	0.1599	0.263	0.60608	0.97563
EEF2KMT	-0.634	-2.1307	0.066422	1.17769	0.84819	EEF2KMT	-0.85424	-1.5995	0.077213	1.11231	0.83626	EEF2KMT	-0.066969	-0.38025	0.74264	0.99402
NET1	-0.63365	-1.8775	0.066579	1.17666	0.84819	NET1	-0.76662	-1.3453	0.11116	0.954051	0.86397	NET1	-0.24354	-0.63352	0.35265	0.95044
OIP5	-0.63384	-1.9189	0.066579	1.17666	0.84819	OIP5	-0.44959	-0.92651	0.32975	0.481815	0.94219	OIP5	0.035038	0.12667	0.9715	0.99868
TRIM24	-0.63365	-2.973	0.066579	1.17666	0.84819	TRIM24	-0.92178	-1.8434	0.055422	1.25632	0.80973	TRIM24	0.096399	0.76587	0.78968	0.99525
TMEM88B	-0.63325	-1.1119	0.066579	1.17666	0.84819	TMEM88B	-0.48136	-0.71127	0.29927	0.523937	0.93674	TMEM88B	0.56389	0.8323	0.037402	0.62195
VASP	-0.63336	-2.4784	0.066579	1.17666	0.84819	VASP	-0.85274	-2.7363	0.077894	1.1085	0.83626	VASP	0.23038	0.91324	0.43164	0.95796
ELK4	-0.6333	-3.1891	0.066579	1.17666	0.84819	ELK4	-0.70316	-1.8172	0.14306	0.844482	0.88777	ELK4	0.22504	1.4022	0.44426	0.95939
WNT3A	1.1618	1.3862	0.066579	1.17666	0.84819	WNT3A	1.4605	1.0954	0.064484	1.19055	0.81957	WNT3A	0.27946	1.4454	0.33059	0.94405
SP2	-0.63309	-2.1119	0.066684	1.17598	0.84819	SP2	-0.47397	-1.4118	0.30555	0.514918	0.94004	SP2	-0.14772	-0.67252	0.53567	0.968
RIMKLB	1.1615	1.418	0.066684	1.17598	0.84819	RIMKLB	1.1858	1.2521	0.13599	0.866493	0.8863	RIMKLB	0.16274	0.68251	0.59775	0.97524
COX17	1.161	1.3741	0.066737	1.17563	0.84819	COX17	1.9365	0.91976	0.015925	1.79792	0.64271	COX17	-0.93491	-2.6644	0.0065479	0.35775
APOH	1.1611	1.5521	0.066737	1.17563	0.84819	APOH	1.5399	1.2431	0.051021	1.29225	0.78964	APOH	-0.57953	-2.1215	0.054898	0.68205
GIP	1.1611	1.3744	0.066737	1.17563	0.84819	GIP	1.5518	0.99934	0.048821	1.31139	0.78753	GIP	-0.35817	-1.4479	0.19654	0.87154
XAGE2	1.1606	1.4502	0.066737	1.17563	0.84819	XAGE2	1.4241	1.2448	0.070403	1.15241	0.82657	XAGE2	-0.28729	-1.2635	0.28465	0.93385
GPR20	1.1603	1.4402	0.066737	1.17563	0.84819	GPR20	1.5541	1.1428	0.048298	1.31607	0.78736	GPR20	-0.15737	-0.64853	0.51624	0.96739
ARL14EPL	1.161	1.2479	0.066737	1.17563	0.84819	ARL14EPL	1.3615	1.0913	0.083709	1.07723	0.83626	ARL14EPL	-0.18894	-0.5891	0.45144	0.95941
GAMT	1.1601	1.5024	0.066789	1.1753	0.84819	GAMT	1.3743	1.3186	0.080671	1.09328	0.83626	GAMT	-0.2872	-1.0666	0.2847	0.93385
GOLGA8O	-0.63229	-2.5906	0.066789	1.1753	0.84819	GOLGA8O	-0.53589	-1.6477	0.25663	0.590693	0.92272	GOLGA8O	-0.043713	-0.25127	0.80644	0.99525
TMEM59L	-0.63233	-3.0535	0.066789	1.1753	0.84819	TMEM59L	-0.70495	-1.4827	0.14212	0.847345	0.88777	TMEM59L	0.19648	0.51799	0.51383	0.96728
ADGRG5	-0.63248	-2.5084	0.066789	1.1753	0.84819	ADGRG5	-1.0089	-2.7457	0.03583	1.44575	0.74754	ADGRG5	0.34659	1.0841	0.21215	0.88916
GBX1	1.1598	1.4459	0.066841	1.17496	0.84819	GBX1	1.4883	1.1171	0.059665	1.22428	0.80973	GBX1	-0.45762	-1.6471	0.11221	0.77552
RSU1	1.1596	1.3341	0.066841	1.17496	0.84819	RSU1	1.7439	0.87436	0.027868	1.55489	0.71314	RSU1	-0.47813	-1.4674	0.099109	0.76311
DDAH2	1.1599	1.5341	0.066841	1.17496	0.84819	DDAH2	1.4167	1.2332	0.071765	1.14409	0.8288	DDAH2	0.089107	0.69746	0.812	0.99525
OR2L5	-0.632	-2.1629	0.066894	1.17461	0.84819	OR2L5	-1.4534	-1.9764	0.0023573	2.62759	0.44554	OR2L5	0.42074	0.98001	0.12169	0.79344
CMTR1	1.1593	1.0893	0.066946	1.17428	0.84819	CMTR1	1.1687	1.2017	0.14154	0.849121	0.88777	CMTR1	-0.75591	-1.3762	0.019591	0.5206
PLCB3	1.1592	1.4512	0.066946	1.17428	0.84819	PLCB3	1.2271	1.4336	0.1219	0.913996	0.87448	PLCB3	-0.03531	-0.2301	0.82844	0.99609
NDUFA4L2	-0.63193	-1.4993	0.066998	1.17394	0.84819	NDUFA4L2	-0.71718	-1.1577	0.13583	0.867004	0.8863	NDUFA4L2	0.25608	0.87896	0.37569	0.95347
FAM192A	-0.63167	-2.0018	0.067208	1.17258	0.84819	FAM192A	-0.61495	-1.6938	0.1966	0.706416	0.90701	FAM192A	0.33379	1.1969	0.23321	0.90757
PCDHA4	1.158	1.3192	0.06726	1.17224	0.84819	PCDHA4	1.3295	1.1125	0.092509	1.03382	0.84904	PCDHA4	-0.21987	-1.2409	0.39539	0.95766
ANAPC11	-0.63156	-0.88426	0.06726	1.17224	0.84819	ANAPC11	-0.8031	-1.9446	0.096386	1.01599	0.85514	ANAPC11	0.17783	0.42818	0.55851	0.97039
ATG2A	-0.6315	-2.4707	0.06726	1.17224	0.84819	ATG2A	-0.41234	-1.303	0.36742	0.434837	0.95029	ATG2A	0.24074	1.0252	0.40922	0.95769
DAB2IP	1.1573	1.288	0.067417	1.17123	0.84819	DAB2IP	1.3041	1.1628	0.098062	1.0085	0.85514	DAB2IP	-0.13401	-0.56019	0.56988	0.97517
ST3GAL3	1.1575	1.2999	0.067417	1.17123	0.84819	ST3GAL3	1.291	0.99432	0.10204	0.99123	0.85708	ST3GAL3	-0.11616	-0.48235	0.61561	0.97755
TMEM255A	-0.63129	-2.4118	0.067417	1.17123	0.84819	TMEM255A	-0.70189	-1.9555	0.14337	0.843542	0.88777	TMEM255A	0.39309	1.2364	0.15029	0.81925
CC2D1B	1.1568	1.5026	0.06747	1.17089	0.84819	CC2D1B	1.2527	1.1731	0.11351	0.944966	0.86397	CC2D1B	-0.34107	-1.7532	0.21624	0.89177
KCNG1	1.1567	1.719	0.06747	1.17089	0.84819	KCNG1	1.5048	1.2352	0.056941	1.24457	0.80973	KCNG1	-0.23481	-1.1006	0.36757	0.95112
LCMT1	1.157	1.4546	0.06747	1.17089	0.84819	LCMT1	1.4465	1.1844	0.066789	1.1753	0.82293	LCMT1	-0.25	-0.89331	0.34201	0.94695
KIF3B	-0.6311	-3.212	0.06747	1.17089	0.84819	KIF3B	-0.77564	-2.3082	0.10697	0.970738	0.85837	KIF3B	0.11877	0.94885	0.72237	0.99219
ABLIM3	1.1562	1.417	0.067522	1.17055	0.84819	ABLIM3	1.7677	0.93143	0.025877	1.58709	0.70571	ABLIM3	-0.26366	-2.0073	0.32085	0.94402
MASTL	1.1558	1.102	0.067522	1.17055	0.84819	MASTL	1.5035	1.305	0.057098	1.24338	0.80973	MASTL	-0.21411	-0.48251	0.40639	0.95769
C14orf2	1.1564	1.1488	0.067522	1.17055	0.84819	C14orf2	1.201	1.0595	0.13054	0.884256	0.88395	C14orf2	-0.0021896	-0.01092	0.92179	0.99842
DSC1	1.1561	1.2056	0.067522	1.17055	0.84819	DSC1	1.3639	0.97506	0.082923	1.08132	0.83626	DSC1	0.078475	0.37888	0.84379	0.99828
GSDMD	1.1561	1.3372	0.067522	1.17055	0.84819	GSDMD	1.258	1.2494	0.11184	0.951403	0.86397	GSDMD	0.29785	0.96327	0.29649	0.93908
VPS54	-0.63054	-1.3114	0.067732	1.16921	0.84819	VPS54	-0.30636	-0.703	0.4858	0.313542	0.96745	VPS54	-0.30984	-0.87649	0.25464	0.92257
MPPE1	-0.63047	-2.609	0.067784	1.16887	0.84819	MPPE1	-0.91933	-4.0082	0.056155	1.25061	0.80973	MPPE1	0.4979	1.5973	0.06637	0.69995
CFB	1.155	1.3676	0.067837	1.16853	0.84819	CFB	1.612	0.91402	0.040911	1.38816	0.76969	CFB	-0.71828	-2.5424	0.023992	0.56404
PRR7	-0.63009	-2.074	0.067889	1.1682	0.84819	PRR7	-0.79828	-1.7579	0.098376	1.00711	0.85514	PRR7	0.39028	0.99275	0.15411	0.82409
CDH1	1.1544	1.482	0.067941	1.16787	0.84819	CDH1	1.6259	1.0832	0.039235	1.40633	0.76742	CDH1	-0.36816	-1.452	0.18633	0.86688
GCDH	1.1544	1.3694	0.067941	1.16787	0.84819	GCDH	1.2191	1.2243	0.12488	0.903507	0.87743	GCDH	0.16456	1.445	0.59371	0.9752
SERF1A	1.1536	1.1397	0.068098	1.16687	0.84819	SERF1A	1.239	1.1284	0.11718	0.931147	0.86397	SERF1A	-0.50876	-1.2323	0.083447	0.73382
SLC6A14	-0.62972	-0.82997	0.068098	1.16687	0.84819	SLC6A14	-0.97577	-0.87097	0.043059	1.36594	0.77841	SLC6A14	0.29028	0.41119	0.30901	0.9409
CNBD1	1.1534	1.201	0.068098	1.16687	0.84819	CNBD1	1.6989	0.91238	0.031378	1.50337	0.72848	CNBD1	0.46199	1.1288	0.087323	0.74023
SPATA31C1	-0.62948	-1.2613	0.068308	1.16553	0.84819	SPATA31C1	-0.27304	-0.51569	0.52289	0.28159	0.97276	SPATA31C1	0.23423	0.98989	0.4241	0.95769
MAS1L	1.1513	1.5864	0.068465	1.16453	0.84819	MAS1L	1.2814	1.3549	0.1044	0.9813	0.8572	MAS1L	-0.30437	-1.9145	0.26166	0.92787
UBE2L6	-0.62884	-3.4187	0.068465	1.16453	0.84819	UBE2L6	-0.6994	-3.0614	0.145	0.838632	0.88889	UBE2L6	0.11935	0.83599	0.72053	0.99219
SPIB	-0.62904	-2.4541	0.068465	1.16453	0.84819	SPIB	-1.0229	-3.1469	0.032897	1.48284	0.73832	SPIB	0.24827	0.9746	0.3913	0.95517
CERKL	-0.62891	-2.4978	0.068465	1.16453	0.84819	CERKL	-0.91432	-3.6177	0.058146	1.23548	0.80973	CERKL	0.27745	1.0668	0.33426	0.94435
ATP11C	1.1516	1.3769	0.068465	1.16453	0.84819	ATP11C	1.3444	1.036	0.088004	1.0555	0.83664	ATP11C	0.30166	1.161	0.28931	0.93599
LYL1	-0.62922	-3.0514	0.068465	1.16453	0.84819	LYL1	-0.97217	-3.3342	0.044212	1.35446	0.78212	LYL1	0.64256	1.4545	0.01802	0.5142
ZNF860	1.1508	1.4698	0.06857	1.16387	0.84819	ZNF860	1.7474	0.95573	0.027711	1.55735	0.71314	ZNF860	-0.16059	-1.0022	0.50859	0.96713
MDN1	-0.62861	-0.97115	0.06857	1.16387	0.84819	MDN1	0.14384	0.21677	0.95631	0.0194013	0.99926	MDN1	0.1421	0.39828	0.65542	0.98157
PPP2R5C	-0.62872	-1.285	0.06857	1.16387	0.84819	PPP2R5C	-0.72513	-1.3205	0.13122	0.882	0.88395	PPP2R5C	0.2195	0.6239	0.4572	0.96007
POTEB3	-0.62828	-0.96566	0.068622	1.16354	0.84819	POTEB3	-0.7208	-0.83023	0.13394	0.87309	0.8863	POTEB3	0.16263	0.34039	0.59827	0.97524
LLGL2	1.1502	1.1782	0.068622	1.16354	0.84819	LLGL2	1.4059	1.0301	0.073861	1.13158	0.8356	LLGL2	0.15531	0.53861	0.61912	0.97755
H2AFV	-0.62838	-2.2516	0.068622	1.16354	0.84819	H2AFV	-0.81578	-1.9836	0.090309	1.04427	0.84386	H2AFV	0.22703	0.79881	0.43971	0.95939
OXSR1	-0.62831	-3.7556	0.068622	1.16354	0.84819	OXSR1	-0.89766	-3.3723	0.062965	1.2009	0.81861	OXSR1	0.32724	1.3876	0.24332	0.9153
RTL1	1.149	1.4008	0.068675	1.1632	0.84819	RTL1	1.1927	1.1894	0.13342	0.874779	0.88622	RTL1	0.097161	0.3267	0.78654	0.99525
CXCL1	1.1494	1.3007	0.068675	1.1632	0.84819	CXCL1	1.4499	1.0292	0.065898	1.18113	0.82222	CXCL1	0.16478	0.89501	0.59329	0.9752
PTCD3	1.1486	1.6116	0.068727	1.16287	0.84819	PTCD3	1.647	1.0802	0.036668	1.43571	0.75241	PTCD3	-1.0105	-3.1941	0.0041383	0.30739
CCT2	1.1487	1.0496	0.068727	1.16287	0.84819	CCT2	2.1599	0.84711	0.0066527	2.177	0.53361	CCT2	-0.80198	-1.8544	0.015034	0.48316
SLC22A23	1.1488	1.3217	0.068727	1.16287	0.84819	SLC22A23	1.5348	1.0032	0.051912	1.28473	0.79535	SLC22A23	-0.25874	-1.2954	0.32797	0.94402
GPR141	-0.62805	-2.4827	0.068727	1.16287	0.84819	GPR141	-1.0925	-2.3471	0.022001	1.65756	0.68293	GPR141	0.43505	1.3999	0.10828	0.76932
HSPB7	1.1484	1.4359	0.068779	1.16254	0.84819	HSPB7	1.0776	1.3891	0.1781	0.749336	0.90701	HSPB7	-0.21218	-1.8455	0.41011	0.95769
KLK1	-0.62798	-2.6275	0.068779	1.16254	0.84819	KLK1	-0.89519	-2.3896	0.063855	1.19481	0.81957	KLK1	0.013049	0.069661	0.96501	0.99868
RSPH10B2	-0.62799	-1.5312	0.068779	1.16254	0.84819	RSPH10B2	-0.16508	-0.43297	0.65731	0.18223	0.97929	RSPH10B2	0.22188	0.75841	0.45165	0.95941
YAP1	1.1477	1.3986	0.068884	1.16188	0.84839	YAP1	1.2814	1.249	0.1044	0.9813	0.8572	YAP1	0.020537	0.10128	0.98701	0.99868
IST1	1.1481	1.2947	0.068884	1.16188	0.84839	IST1	1.7393	0.93939	0.028287	1.54841	0.71788	IST1	0.073087	0.2094	0.85956	0.99842
NNT	-0.6276	-1.2277	0.069041	1.16089	0.84977	NNT	-0.30089	-0.51303	0.49141	0.308556	0.96851	NNT	0.2632	0.81193	0.3616	0.95112
FAM131A	-0.62742	-3.2796	0.069094	1.16056	0.84987	FAM131A	-0.72839	-2.5967	0.12965	0.887227	0.88395	FAM131A	0.40696	1.6618	0.1351	0.80543
ZNF446	-0.62723	-2.6064	0.069146	1.16023	0.84997	ZNF446	-0.63411	-2.5011	0.18324	0.73698	0.90701	ZNF446	0.045167	0.41452	0.94002	0.99842
OR14C36	-0.62686	-2.4966	0.069251	1.15957	0.85016	OR14C36	-1.3799	-2.5126	0.0041383	2.38318	0.50273	OR14C36	-0.098363	-0.42992	0.65904	0.98197
CCL13	-0.62686	-3.2492	0.069251	1.15957	0.85016	CCL13	-0.98515	-3.5761	0.04044	1.39319	0.76885	CCL13	0.1548	1.0098	0.62122	0.97755
REC114	-0.62659	-2.2491	0.069408	1.15859	0.851	REC114	-0.27678	-0.83363	0.5187	0.285084	0.97276	REC114	0.13872	1.0063	0.66485	0.98248
CLEC4C	-0.62664	-2.7007	0.069408	1.15859	0.851	CLEC4C	-1.0128	-2.6785	0.03494	1.45668	0.73894	CLEC4C	0.56245	1.3812	0.03803	0.62425
KCTD5	1.1459	1.5538	0.069618	1.15728	0.85117	KCTD5	1.1444	1.2531	0.15039	0.822781	0.89387	KCTD5	0.54722	1.4173	0.044054	0.64079
GZMA	1.1457	0.92978	0.06967	1.15695	0.85117	GZMA	1.2442	0.82786	0.11598	0.935617	0.86397	GZMA	0.17857	0.40411	0.55673	0.97011
MROH2B	-0.62623	-2.9123	0.06967	1.15695	0.85117	MROH2B	-0.61801	-2.0125	0.19455	0.710969	0.90701	MROH2B	0.4497	1.6034	0.097328	0.76116
TGFBR3L	1.1454	1.6515	0.069722	1.15663	0.85117	TGFBR3L	1.3868	1.2221	0.077789	1.10908	0.83626	TGFBR3L	0.005366	0.058961	0.94301	0.99842
VPS26B	1.1451	1.4398	0.069827	1.15598	0.85117	VPS26B	1.4298	1.1867	0.069513	1.15793	0.82611	VPS26B	-0.21011	-1.3768	0.41393	0.95769
PPM1F	1.1451	1.5071	0.069827	1.15598	0.85117	PPM1F	1.2048	1.2497	0.12928	0.888469	0.88395	PPM1F	0.21606	0.89278	0.46611	0.96041
PRG4	-0.62602	-2.0344	0.069827	1.15598	0.85117	PRG4	-1.2882	-2.2665	0.0071765	2.14409	0.53759	PRG4	0.40558	1.4958	0.13656	0.80801
OTUD7A	-0.62588	-1.2942	0.06988	1.15565	0.85117	OTUD7A	-0.2166	-0.38831	0.59345	0.226616	0.97841	OTUD7A	0.24368	0.89131	0.40236	0.95769
SLC25A37	1.145	1.5127	0.069984	1.155	0.85117	SLC25A37	1.1987	1.2913	0.13127	0.881835	0.88395	SLC25A37	0.11461	1.21	0.73525	0.99402
TMPRSS15	-0.62533	-2.0626	0.070089	1.15435	0.85117	TMPRSS15	-0.78119	-2.8504	0.10482	0.979556	0.85769	TMPRSS15	0.13529	0.64901	0.67433	0.98335
OR4X1	-0.62547	-3.9005	0.070089	1.15435	0.85117	OR4X1	-0.96798	-4.392	0.045207	1.34479	0.78212	OR4X1	0.12304	1.0067	0.71069	0.99095
OR52B2	-0.62552	-2.7925	0.070089	1.15435	0.85117	OR52B2	-0.51971	-2.0118	0.26841	0.571201	0.92541	OR52B2	0.26733	1.5685	0.35406	0.95063
LIPC	-0.62521	-1.7634	0.070194	1.1537	0.85117	LIPC	-0.56425	-1.3078	0.23353	0.631657	0.91283	LIPC	0.19085	0.54178	0.5275	0.96739
PJA1	1.1443	1.5438	0.070246	1.15338	0.85117	PJA1	0.93781	1.2301	0.24096	0.618055	0.91727	PJA1	0.011748	0.053196	0.96176	0.99842
C9orf57	-0.62502	-1.8067	0.070299	1.15305	0.85117	C9orf57	-0.76323	-1.0664	0.11257	0.948577	0.86397	C9orf57	0.37504	0.70428	0.17197	0.8424
FAM98A	1.1433	1.2599	0.070351	1.15273	0.85117	FAM98A	1.661	0.9708	0.034992	1.45603	0.73894	FAM98A	-0.80978	-2.106	0.014458	0.47751
GANC	1.143	1.4535	0.070351	1.15273	0.85117	GANC	1.2958	1.3789	0.1001	0.999566	0.85708	GANC	-0.26871	-1.7236	0.31294	0.94217
EVI5	1.1427	1.4486	0.070351	1.15273	0.85117	EVI5	1.2921	1.2311	0.10141	0.993919	0.85708	EVI5	-0.25413	-0.99853	0.33478	0.94499
TMEM139	1.1438	1.412	0.070351	1.15273	0.85117	TMEM139	1.2041	1.2555	0.12949	0.887764	0.88395	TMEM139	-0.18107	-0.8159	0.46496	0.96041
RPS27L	1.1421	1.2306	0.070403	1.15241	0.85117	RPS27L	1.4779	1.182	0.061446	1.21151	0.81458	RPS27L	0.016057	0.038855	0.97365	0.99868
SERPINB13	-0.62456	-1.9825	0.070403	1.15241	0.85117	SERPINB13	-0.25233	-0.83982	0.5473	0.261775	0.97339	SERPINB13	0.085064	0.3521	0.82352	0.99525
GTF3C2	-0.62446	-2.3476	0.070403	1.15241	0.85117	GTF3C2	-0.79912	-2.1657	0.098062	1.0085	0.85514	GTF3C2	0.29071	1.4039	0.30864	0.9409
KMT2C	-0.62409	-3.2609	0.070561	1.15144	0.85164	KMT2C	-0.592	-2.3525	0.21278	0.672069	0.90701	KMT2C	0.28384	1.18	0.32205	0.94402
FAM46C	-0.62396	-1.3524	0.070613	1.15112	0.85164	FAM46C	-0.41649	-0.71265	0.36406	0.438827	0.95029	FAM46C	-0.064225	-0.16268	0.74914	0.99402
ADCYAP1	1.1413	1.4064	0.070665	1.1508	0.85164	ADCYAP1	0.66619	0.77528	0.41734	0.37951	0.95564	ADCYAP1	-1.3971	-3.1077	0.0006286	0.17391
DCT	1.1414	1.6858	0.070665	1.1508	0.85164	DCT	1.2076	1.3496	0.12823	0.89201	0.88329	DCT	-0.31228	-2.0311	0.25165	0.92225
GM2A	1.1413	1.1699	0.070665	1.1508	0.85164	GM2A	1.6014	0.94459	0.042273	1.37394	0.77522	GM2A	-0.45552	-1.428	0.11341	0.77626
PLEKHA1	-0.62372	-1.6167	0.07077	1.15015	0.85183	PLEKHA1	-0.82708	-2.0034	0.085961	1.0657	0.83664	PLEKHA1	-0.12211	-0.63427	0.59958	0.97524
TVP23C	1.141	1.4558	0.07077	1.15015	0.85183	TVP23C	1.2276	1.2929	0.12174	0.914567	0.87444	TVP23C	-0.0844	-0.50241	0.69649	0.98901
BCL9L	1.1408	1.1159	0.070927	1.14919	0.85211	BCL9L	1.7572	0.92176	0.027135	1.56647	0.71314	BCL9L	-0.28234	-0.61648	0.29204	0.93808
KLC3	-0.6235	-2.5185	0.070927	1.14919	0.85211	KLC3	-0.73353	-2.7555	0.12672	0.897155	0.879	KLC3	-0.051679	-0.31302	0.78387	0.99525
KIF21B	1.1407	1.3114	0.070927	1.14919	0.85211	KIF21B	1.5498	1.0282	0.049502	1.30538	0.78753	KIF21B	0.37547	1.5961	0.1715	0.8424
RELL1	-0.62324	-1.8833	0.07098	1.14886	0.8522	RELL1	-0.77046	-1.3597	0.10948	0.960665	0.85837	RELL1	0.27714	0.73145	0.33478	0.94499
KDM4D	-0.62315	-2.4834	0.071032	1.14855	0.85229	KDM4D	-0.74017	-2.5207	0.12331	0.909002	0.87704	KDM4D	-0.31141	-1.4666	0.25291	0.92248
ARMS2	-0.62281	-2.7307	0.071189	1.14759	0.85311	ARMS2	-0.37245	-1.1491	0.40943	0.38782	0.95422	ARMS2	-0.19676	-1.1573	0.43834	0.95939
KMT2E	-0.62293	-2.7324	0.071189	1.14759	0.85311	KMT2E	-0.6132	-2.9058	0.19759	0.704235	0.90701	KMT2E	0.41017	1.6601	0.13248	0.80537
SLC9B2	-0.62242	-3.7661	0.071346	1.14663	0.85445	SLC9B2	-0.71258	-2.4383	0.13798	0.860184	0.88647	SLC9B2	0.18492	1.0707	0.54201	0.968
PNPLA6	-0.62187	-1.7179	0.071451	1.14599	0.85464	PNPLA6	0.027134	0.11301	0.90414	0.0437643	0.99926	PNPLA6	-0.37481	-1.8514	0.17774	0.85095
LCN6	1.1394	1.3797	0.071451	1.14599	0.85464	LCN6	1.2483	1.1678	0.11461	0.940777	0.86397	LCN6	0.095093	0.81706	0.79398	0.99525
NAT2	-0.62164	-3.9159	0.071503	1.14568	0.85473	NAT2	-0.92232	-3.255	0.055422	1.25632	0.80973	NAT2	-0.089876	-0.74121	0.68135	0.98545
BBS5	-0.62158	-1.4115	0.071556	1.14535	0.85482	BBS5	-0.3916	-0.83125	0.38874	0.410341	0.95029	BBS5	0.096122	0.24905	0.79073	0.99525
APH1A	1.1389	0.92143	0.071661	1.14472	0.855	APH1A	1.0676	0.83113	0.18193	0.740096	0.90701	APH1A	-0.44421	-0.90337	0.12127	0.79199
ISYNA1	1.1387	1.2573	0.071661	1.14472	0.855	ISYNA1	1.2847	1.1759	0.10393	0.983259	0.85708	ISYNA1	-0.15843	-0.48762	0.51409	0.96728
TMOD2	1.1383	1.4618	0.071713	1.1444	0.85509	TMOD2	1.4433	1.1009	0.067051	1.17359	0.82293	TMOD2	-0.39841	-1.5825	0.15563	0.82699
THBS4	1.1379	1.3856	0.07187	1.14345	0.85554	THBS4	1.1743	1.0991	0.13997	0.853965	0.88777	THBS4	-0.51198	-1.4188	0.081875	0.73114
DNAJB13	-0.62108	-2.1286	0.07187	1.14345	0.85554	DNAJB13	-0.93537	-2.2207	0.052226	1.28211	0.79696	DNAJB13	0.39843	1.323	0.14442	0.81586
ZNHIT1	-0.62068	-2.0785	0.071975	1.14282	0.85554	ZNHIT1	-0.63237	-1.5273	0.18518	0.732406	0.90701	ZNHIT1	-0.085526	-0.28285	0.69371	0.98851
MAN1A2	-0.62081	-2.0816	0.071975	1.14282	0.85554	MAN1A2	-0.68507	-2.1886	0.15317	0.814826	0.89942	MAN1A2	0.14915	0.61697	0.63651	0.9809
ERMN	-0.62068	-1.9761	0.071975	1.14282	0.85554	ERMN	-1.2078	-2.4301	0.011577	1.9364	0.60488	ERMN	0.28228	0.8963	0.32509	0.94402
UBE2D2	1.1372	1.2104	0.072132	1.14187	0.85688	UBE2D2	1.4589	1.0902	0.064746	1.18879	0.82075	UBE2D2	0.18896	0.67987	0.53274	0.968
CFAP47	-0.62017	-1.946	0.072184	1.14156	0.85697	CFAP47	-0.22217	-0.52463	0.58544	0.232518	0.97841	CFAP47	-0.011531	-0.086486	0.8945	0.99842
ZNF506	-0.61975	-1.091	0.072394	1.1403	0.85839	ZNF506	-0.65999	-0.60252	0.16831	0.77389	0.90456	ZNF506	0.21803	0.64396	0.46092	0.96041
CD226	1.1363	1.4392	0.072394	1.1403	0.85839	CD226	0.9998	1.3023	0.20932	0.679189	0.90701	CD226	0.48708	1.4733	0.072237	0.71666
SLC14A2	1.1358	1.3334	0.072499	1.13967	0.85846	SLC14A2	1.1074	1.1755	0.16501	0.78249	0.90324	SLC14A2	0.041791	0.24561	0.95034	0.99842
FAM214B	-0.61963	-3.1568	0.072499	1.13967	0.85846	FAM214B	-0.88225	-2.6639	0.06747	1.17089	0.82293	FAM214B	0.064106	0.37945	0.88638	0.99842
PSEN2	-0.61937	-1.3896	0.072603	1.13905	0.85846	PSEN2	-1.0949	-2.5944	0.021687	1.6638	0.68137	PSEN2	0.24186	0.74367	0.40671	0.95769
GPC1	1.1351	1.5109	0.072603	1.13905	0.85846	GPC1	1.2961	1.2531	0.10005	0.999783	0.85708	GPC1	0.12344	0.74797	0.70948	0.99095
CDH26	1.1346	1.0547	0.072761	1.1381	0.85846	CDH26	1.5884	0.8774	0.044264	1.35395	0.78212	CDH26	0.071585	0.23745	0.86422	0.99842
NAA16	-0.61897	-1.6807	0.072813	1.13779	0.85846	NAA16	-0.51004	-1.1689	0.2758	0.559406	0.92905	NAA16	-0.2347	-0.78488	0.36763	0.95112
CNOT6	-0.61892	-3.2335	0.072813	1.13779	0.85846	CNOT6	-0.95609	-3.3946	0.047774	1.32081	0.78621	CNOT6	0.21075	1.2133	0.47894	0.96343
HIST1H2BF	1.1342	1.4337	0.072865	1.13748	0.85846	HIST1H2BF	1.6348	1.042	0.03803	1.41987	0.76477	HIST1H2BF	-0.050328	-0.45179	0.78811	0.99525
LMNA	1.1343	1.3392	0.072865	1.13748	0.85846	LMNA	1.0211	1.1283	0.20063	0.697604	0.90701	LMNA	0.42536	1.1027	0.11702	0.78194
SLC41A1	1.1341	1.5703	0.072918	1.13717	0.85846	SLC41A1	1.4892	1.2106	0.059508	1.22542	0.80973	SLC41A1	-0.39146	-2.2375	0.16223	0.8363
RPL27A	-0.61865	-0.57133	0.07297	1.13686	0.85846	RPL27A	1.6131	0.91528	0.040911	1.38816	0.76969	RPL27A	-1.5795	-2.4675	0.00020953	0.097561
BRMS1	1.1323	1.3556	0.073127	1.13592	0.85846	BRMS1	1.431	1.1136	0.069303	1.15925	0.82611	BRMS1	0.035974	0.20205	0.96836	0.99868
CHST8	-0.61838	-2.4077	0.073232	1.1353	0.85846	CHST8	-0.35308	-1.4751	0.43059	0.365936	0.95564	CHST8	0.031444	0.12297	0.9814	0.99868
FXR1	-0.61829	-2.2253	0.073284	1.13499	0.85846	FXR1	-1.3353	-3.5337	0.0052907	2.27649	0.52577	FXR1	0.8023	1.2182	0.0037192	0.29098
DNAAF2	1.132	1.4458	0.073337	1.13468	0.85846	DNAAF2	1.7134	1.0129	0.030068	1.5219	0.72396	DNAAF2	-0.47536	-2.4025	0.10058	0.76625
KAT2A	1.1321	1.1997	0.073337	1.13468	0.85846	KAT2A	1.2181	1.1861	0.12504	0.902951	0.87743	KAT2A	-0.85611	-2.1701	0.010372	0.41336
SLC26A2	1.1319	1.437	0.073337	1.13468	0.85846	SLC26A2	1.3829	1.1409	0.07868	1.10414	0.83626	SLC26A2	-0.16258	-0.88886	0.50356	0.96523
TRIM38	1.1322	1.5262	0.073337	1.13468	0.85846	TRIM38	1.4851	1.0655	0.060189	1.22048	0.80973	TRIM38	-0.12271	-0.78627	0.59817	0.97524
MUSTN1	-0.61814	-1.4715	0.073337	1.13468	0.85846	MUSTN1	-0.92384	-1.4614	0.054898	1.26044	0.80973	MUSTN1	0.49384	1.1295	0.068413	0.70053
FBXL12	1.1317	1.5127	0.073389	1.13437	0.85846	FBXL12	1.6581	1.1323	0.035359	1.4515	0.74421	FBXL12	-0.26036	-1.8757	0.32609	0.94402
PIP5K1C	1.1317	1.327	0.073389	1.13437	0.85846	PIP5K1C	1.2401	1.1846	0.11708	0.931517	0.86397	PIP5K1C	-0.48053	-1.8215	0.097695	0.76216
HSPA1L	1.1318	1.3739	0.073389	1.13437	0.85846	HSPA1L	1.5431	1.0594	0.050445	1.29718	0.78805	HSPA1L	0.31875	1.1289	0.25783	0.92442
ELFN1	-0.61787	-2.3484	0.073494	1.13375	0.85915	ELFN1	-1.1914	-2.2693	0.012886	1.88988	0.60488	ELFN1	0.37735	1.3776	0.16847	0.83749
LARP4	1.1312	1.0114	0.073546	1.13344	0.85924	LARP4	1.7515	0.82431	0.027449	1.56147	0.71314	LARP4	0.222	0.54916	0.45139	0.95941
NARFL	1.1299	1.0617	0.073651	1.13282	0.85941	NARFL	1.8122	0.97719	0.022996	1.63835	0.68837	NARFL	-0.92711	-1.7572	0.0067575	0.35933
PRPF4B	-0.61761	-0.7184	0.073651	1.13282	0.85941	PRPF4B	-1.2548	-0.83887	0.0085385	2.06862	0.56401	PRPF4B	0.3377	0.55527	0.22687	0.90588
ZNF699	-0.61752	-2.3357	0.073808	1.1319	0.85957	ZNF699	-0.38518	-1.0753	0.39581	0.402513	0.95105	ZNF699	-0.087019	-0.37134	0.6901	0.98772
USP27X	1.1294	1.611	0.073861	1.13158	0.85957	USP27X	1.5751	1.1077	0.045731	1.33979	0.78212	USP27X	-0.25115	-2.0913	0.33955	0.94695
EIF3I	1.1292	0.90287	0.073861	1.13158	0.85957	EIF3I	1.1853	0.94744	0.13614	0.866014	0.8863	EIF3I	-0.57939	-1.2605	0.054898	0.68205
TBL1Y	1.1291	1.464	0.073861	1.13158	0.85957	TBL1Y	1.2877	1.1272	0.10283	0.98788	0.85708	TBL1Y	0.0064495	0.071942	0.94578	0.99842
ABHD14A	1.1287	1.5331	0.073965	1.13097	0.85957	ABHD14A	1.477	1.1232	0.061708	1.20966	0.81517	ABHD14A	0.22913	1.6906	0.43431	0.9585
P2RY4	1.1286	1.3364	0.074018	1.13066	0.85957	P2RY4	1.0481	1.2455	0.18999	0.721269	0.90701	P2RY4	-0.15077	-0.72773	0.52923	0.968
ATP6V1G1	-0.61733	-3.4242	0.074018	1.13066	0.85957	ATP6V1G1	-1.4388	-4.9948	0.0025668	2.59061	0.45455	ATP6V1G1	0.2472	1.5576	0.39403	0.95725
PARS2	1.1283	1.1939	0.07407	1.13036	0.85957	PARS2	1.3157	1.0366	0.095495	1.02002	0.85514	PARS2	-0.86322	-2.0815	0.01011	0.41336
RHOG	-0.61714	-1.5737	0.07407	1.13036	0.85957	RHOG	-0.94552	-0.93349	0.049974	1.30126	0.78753	RHOG	0.15037	0.30191	0.63358	0.98086
DEFB125	1.1281	1.285	0.074123	1.13005	0.85966	DEFB125	1.1625	1.3031	0.14364	0.842725	0.88882	DEFB125	-0.33515	-1.7253	0.22394	0.90171
NKAIN4	-0.61686	-2.264	0.074384	1.12852	0.8618	NKAIN4	-0.97187	-2.127	0.044421	1.35241	0.78212	NKAIN4	-0.10547	-0.83335	0.64243	0.9809
DAZ4	-0.61656	-1.3918	0.074646	1.12699	0.8618	DAZ4	-1.0694	-1.6143	0.025196	1.59867	0.70102	DAZ4	0.2059	0.47694	0.49099	0.965
PRR14L	-0.61661	-2.0148	0.074646	1.12699	0.8618	PRR14L	-0.8544	-1.6582	0.077213	1.11231	0.83626	PRR14L	0.26468	0.72234	0.35919	0.95112
OTOGL	-0.61643	-2.6383	0.074699	1.12669	0.8618	OTOGL	-0.8618	-2.2738	0.074175	1.12974	0.83579	OTOGL	0.353	1.5131	0.20246	0.87741
C16orf95	1.1264	1.3905	0.074751	1.12638	0.8618	C16orf95	1.3295	1.2164	0.092509	1.03382	0.84904	C16orf95	-0.38284	-1.2116	0.17087	0.84137
ATP11A	1.1262	1.1875	0.074751	1.12638	0.8618	ATP11A	1.3272	1.0938	0.093243	1.03038	0.85005	ATP11A	-0.18611	-0.72458	0.45647	0.96007
NAGLU	1.1263	1.4003	0.074751	1.12638	0.8618	NAGLU	1.361	1.1905	0.083761	1.07696	0.83626	NAGLU	-0.09547	-0.67551	0.66647	0.98248
ID3	-0.61611	-3.0454	0.074751	1.12638	0.8618	ID3	-0.99543	-3.227	0.038345	1.41629	0.76477	ID3	0.1846	0.91477	0.54259	0.968
ZNF705A	-0.61614	-2.4903	0.074751	1.12638	0.8618	ZNF705A	-0.74231	-2.4341	0.12252	0.911793	0.87617	ZNF705A	0.2498	1.0613	0.38921	0.95449
IL17D	1.126	1.5315	0.074804	1.12608	0.8618	IL17D	1.904	0.88203	0.017706	1.75188	0.66535	IL17D	0.076891	0.31322	0.84872	0.99828
RASGEF1B	-0.61588	-2.8499	0.074804	1.12608	0.8618	RASGEF1B	-0.90854	-2.7259	0.059822	1.22314	0.80973	RASGEF1B	0.53947	1.4358	0.046831	0.65689
ZBTB39	-0.61561	-2.4185	0.075118	1.12426	0.8649	ZBTB39	-0.50513	-1.6069	0.27947	0.553665	0.92958	ZBTB39	0.28575	1.3426	0.31755	0.9438
NKG7	-0.61558	-2.1077	0.07517	1.12396	0.86498	NKG7	-1.3781	-1.5165	0.0041383	2.38318	0.50273	NKG7	0.51689	1.1891	0.057046	0.69051
NFIX	1.1249	1.4917	0.075223	1.12365	0.86506	NFIX	1.2778	1.4757	0.1054	0.977159	0.85806	NFIX	-0.58314	-2.3065	0.05406	0.67939
EPHA7	-0.61511	-3.4268	0.07538	1.12274	0.86635	EPHA7	-0.71962	-3.0516	0.13468	0.870697	0.8863	EPHA7	0.32364	1.5042	0.24908	0.92115
PRPH	1.1244	1.5473	0.075642	1.12124	0.86663	PRPH	1.2998	1.2925	0.099267	1.0032	0.85514	PRPH	-0.5516	-2.5475	0.064484	0.69995
SLC3A2	1.1244	1.2388	0.075642	1.12124	0.86663	SLC3A2	1.8458	0.86442	0.020849	1.68091	0.67833	SLC3A2	-1.1621	-1.9882	0.001781	0.23611
SLMO2	1.1236	1.0885	0.075799	1.12034	0.86663	SLMO2	1.9966	0.95553	0.012991	1.88636	0.60488	SLMO2	-0.62729	-1.5095	0.041069	0.62972
MICA	-0.61444	-2.2172	0.075799	1.12034	0.86663	MICA	-0.77056	-1.011	0.10948	0.960665	0.85837	MICA	0.63284	1.166	0.019172	0.5206
POLR2L	1.1221	1.1909	0.075851	1.12004	0.86663	POLR2L	1.7097	0.92139	0.030225	1.51963	0.72396	POLR2L	-1.0926	-1.7875	0.0026716	0.27273
PDCD2	1.1223	1.1829	0.075851	1.12004	0.86663	PDCD2	2.4392	0.7043	0.0023049	2.63735	0.44554	PDCD2	-1.0177	-1.7768	0.0040335	0.30435
SRRM3	1.1221	1.3215	0.075851	1.12004	0.86663	SRRM3	1.3415	1.1169	0.088947	1.05087	0.83992	SRRM3	0.31603	0.76073	0.26234	0.92787
TXK	1.1219	1.4652	0.075904	1.11974	0.86663	TXK	1.5676	1.0697	0.046464	1.33288	0.78212	TXK	-0.63641	-1.712	0.039392	0.62654
MPP4	1.1218	1.1751	0.075904	1.11974	0.86663	MPP4	1.3964	1.0032	0.075746	1.12064	0.83626	MPP4	-0.18273	-0.54958	0.46213	0.96041
RABGAP1L	-0.6143	-2.5893	0.075904	1.11974	0.86663	RABGAP1L	-0.81885	-1.8254	0.089052	1.05036	0.83992	RABGAP1L	0.079265	0.36887	0.84154	0.99764
SSX4	-0.61425	-2.0774	0.075904	1.11974	0.86663	SSX4	-0.61929	-1.7675	0.19398	0.712243	0.90701	SSX4	0.34748	1.3931	0.21111	0.88806
SERPINI1	-0.61405	-2.7859	0.075956	1.11944	0.86671	SERPINI1	-0.63945	-1.6671	0.1803	0.744004	0.90701	SERPINI1	0.38005	1.4305	0.16585	0.83723
SSFA2	1.1216	1.1657	0.076008	1.11914	0.86679	SSFA2	1.1668	1.2486	0.14196	0.847834	0.88777	SSFA2	0.011553	0.02586	0.96124	0.99842
SERPINE1	-0.61374	-3.3847	0.076113	1.11854	0.86746	SERPINE1	-0.79198	-3.0185	0.101	0.995679	0.85708	SERPINE1	0.35901	1.4438	0.19413	0.86874
SDCCAG8	-0.61343	-1.7442	0.076323	1.11734	0.86892	SDCCAG8	-0.54998	-1.1966	0.245	0.610834	0.91727	SDCCAG8	0.16496	0.97488	0.59309	0.9752
C16orf58	1.1212	1.1916	0.076427	1.11675	0.86892	C16orf58	1.5786	0.87725	0.045259	1.3443	0.78212	C16orf58	-0.22547	-0.57327	0.38434	0.95449
POLDIP3	-0.61327	-1.2813	0.07648	1.11645	0.86892	POLDIP3	-0.61581	-1.1978	0.19623	0.707235	0.90701	POLDIP3	-0.20375	-0.72664	0.42546	0.95769
GALNT6	1.1208	1.2722	0.07648	1.11645	0.86892	GALNT6	1.4534	1.0327	0.065532	1.18355	0.82087	GALNT6	0.31342	1.3719	0.26695	0.92848
DARS2	-0.61308	-2.526	0.076585	1.11586	0.86892	DARS2	-1.0029	-3.0629	0.036721	1.43509	0.75241	DARS2	-0.26611	-1.0783	0.31692	0.9438
CHMP1A	-0.61315	-2.9639	0.076585	1.11586	0.86892	CHMP1A	-0.39677	-1.6564	0.38397	0.415703	0.95029	CHMP1A	0.077222	0.57064	0.84751	0.99828
SMC1A	-0.61287	-1.6074	0.076637	1.11556	0.86892	SMC1A	0.098933	0.2652	0.99193	0.00351897	0.99926	SMC1A	0.0923	0.42616	0.8023	0.99525
GPR161	-0.61302	-1.6195	0.076637	1.11556	0.86892	GPR161	-0.55996	-1.2758	0.23735	0.624611	0.91504	GPR161	0.46901	0.93073	0.082766	0.73114
CROCC	-0.61276	-3.2584	0.076689	1.11527	0.86892	CROCC	-0.85938	-2.6464	0.07538	1.12274	0.83626	CROCC	0.30479	1.2757	0.28313	0.93356
CCDC173	1.1202	1.4106	0.076742	1.11497	0.86892	CCDC173	1.3995	1.1976	0.075327	1.12305	0.83626	CCDC173	-0.31121	-1.5968	0.25312	0.92248
SLC36A3	-0.61269	-2.0087	0.076742	1.11497	0.86892	SLC36A3	-0.81783	-2.1115	0.089576	1.04781	0.84154	SLC36A3	0.35622	1.5865	0.1979	0.87454
ABCF1	-0.61252	-0.88733	0.076794	1.11467	0.869	ABCF1	-0.13515	-0.23776	0.69644	0.157116	0.98162	ABCF1	0.086764	0.35436	0.81917	0.99525
OR10P1	1.1192	1.4879	0.076847	1.11437	0.86908	OR10P1	0.95321	1.3534	0.23305	0.632551	0.91243	OR10P1	-0.14566	-0.68016	0.54034	0.968
C16orf52	1.1191	0.94702	0.076899	1.11408	0.86915	C16orf52	1.5216	0.87713	0.054531	1.26336	0.80635	C16orf52	-0.60007	-1.4397	0.048612	0.65989
CAMTA1	-0.61203	-0.99642	0.077004	1.11349	0.86982	CAMTA1	-0.95178	-1.256	0.048769	1.31186	0.78753	CAMTA1	0.48301	0.82184	0.074961	0.72376
ZNF397	-0.61189	-1.316	0.077161	1.1126	0.87108	ZNF397	-0.58555	-1.2869	0.21744	0.662661	0.90796	ZNF397	0.49584	1.0278	0.067522	0.69995
RSPH1	1.1178	1.2677	0.077423	1.11113	0.87301	RSPH1	0.79063	1.1543	0.32892	0.48291	0.94219	RSPH1	-0.87268	-2.4328	0.0093766	0.40541
EFCAB3	-0.61161	-3.7479	0.077423	1.11113	0.87301	EFCAB3	-1.0695	-3.9685	0.025196	1.59867	0.70102	EFCAB3	0.301	1.41	0.29073	0.93704
EPM2AIP1	-0.61151	-1.0838	0.077475	1.11084	0.87308	EPM2AIP1	-0.30459	-0.48251	0.48753	0.311999	0.96828	EPM2AIP1	0.055074	0.13594	0.91231	0.99842
ABHD16A	1.1171	1.6334	0.07758	1.11025	0.87331	ABHD16A	1.399	1.2812	0.07538	1.12274	0.83626	ABHD16A	-0.042559	-0.30894	0.80859	0.99525
CDC37L1	1.1167	1.1991	0.077632	1.10996	0.87331	CDC37L1	1.1427	0.96671	0.15123	0.820362	0.89519	CDC37L1	-0.070229	-0.16489	0.73373	0.99402
CASP3	1.1168	1.486	0.077632	1.10996	0.87331	CASP3	1.3008	1.2371	0.099109	1.00389	0.85514	CASP3	0.29198	1.3496	0.30671	0.9409
SLITRK4	-0.61113	-2.259	0.077999	1.10791	0.87342	SLITRK4	-0.73197	-1.6412	0.1275	0.89449	0.88156	SLITRK4	-0.17677	-1.0485	0.47465	0.96343
DLC1	1.1149	1.5034	0.077999	1.10791	0.87342	DLC1	1.2868	1.3581	0.10299	0.987205	0.85708	DLC1	0.16794	0.73197	0.58434	0.9752
C10orf99	-0.61099	-1.4839	0.078051	1.10762	0.87342	C10orf99	-0.46182	-1.1885	0.31797	0.497614	0.94093	C10orf99	0.1275	0.41005	0.69811	0.98909
FEZ2	-0.61096	-1.2294	0.078051	1.10762	0.87342	FEZ2	-1.2217	-2.5872	0.010477	1.97976	0.5848	FEZ2	0.79796	1.2959	0.0039288	0.30435
HSD11B1L	-0.61086	-1.5034	0.078104	1.10733	0.87342	HSD11B1L	-0.055277	-0.12414	0.79885	0.0975348	0.99439	HSD11B1L	-0.33941	-1.0424	0.2187	0.89575
HIST1H2AL	-0.61064	-2.3991	0.078261	1.10645	0.87342	HIST1H2AL	-0.71481	-1.6711	0.13693	0.863501	0.8863	HIST1H2AL	0.20158	0.69232	0.50136	0.96523
FGFR1OP2	1.1137	1.503	0.078366	1.10587	0.87342	FGFR1OP2	1.2134	1.3725	0.1264	0.898253	0.87878	FGFR1OP2	0.053846	0.39517	0.91587	0.99842
DHX37	1.1134	0.93348	0.07847	1.1053	0.87342	DHX37	2.0045	0.74747	0.012677	1.89698	0.60488	DHX37	-0.77931	-1.5658	0.017496	0.50915
MINOS1	1.1124	1.4874	0.078523	1.105	0.87342	MINOS1	1.5593	1.1481	0.047302	1.32512	0.78287	MINOS1	-0.37448	-1.9963	0.17816	0.85153
LTC4S	1.1128	1.2575	0.078523	1.105	0.87342	LTC4S	1.5685	0.89327	0.046412	1.33337	0.78212	LTC4S	-0.71166	-1.6907	0.025301	0.57275
PLCD1	1.1129	1.1691	0.078523	1.105	0.87342	PLCD1	1.6641	0.8214	0.034835	1.45798	0.73894	PLCD1	-0.24197	-0.56581	0.35537	0.95112
SLCO2A1	-0.61032	-2.3441	0.078523	1.105	0.87342	SLCO2A1	-0.94982	-3.4397	0.049136	1.3086	0.78753	SLCO2A1	0.28707	1.6556	0.31488	0.94217
KCNC4	1.1121	1.5413	0.078575	1.10472	0.87342	KCNC4	1.0225	1.4168	0.2	0.69897	0.90701	KCNC4	-0.18726	-1.9281	0.45385	0.95941
PABPC5	-0.61013	-3.1599	0.078628	1.10442	0.87342	PABPC5	-0.72199	-3.0669	0.13337	0.874942	0.88618	PABPC5	0.39072	1.6104	0.15343	0.82275
NLRC4	1.1116	1.3671	0.078732	1.10385	0.87342	NLRC4	1.3411	1.1843	0.089052	1.05036	0.83992	NLRC4	-0.086338	-0.56282	0.69162	0.9881
ACSM4	-0.60997	-2.3607	0.078732	1.10385	0.87342	ACSM4	-0.35776	-1.7358	0.4264	0.370183	0.95564	ACSM4	0.0056456	0.038959	0.94364	0.99842
STK26	1.1115	1.5328	0.078732	1.10385	0.87342	STK26	1.016	1.2023	0.20278	0.692975	0.90701	STK26	0.12921	0.75017	0.69277	0.98849
MEIOB	1.1111	1.3799	0.078785	1.10356	0.87342	MEIOB	1.3526	1.2275	0.085595	1.06755	0.83664	MEIOB	0.06092	0.2575	0.8955	0.99842
FBXO2	-0.6098	-1.4256	0.078837	1.10327	0.87342	FBXO2	-0.71917	-0.87117	0.13494	0.869859	0.8863	FBXO2	0.73897	1.027	0.0065479	0.35775
MTURN	-0.60964	-2.029	0.078889	1.10298	0.87342	MTURN	-0.90554	-1.629	0.060922	1.21523	0.81311	MTURN	-0.12628	-0.46064	0.58863	0.9752
TNS3	-0.60974	-3.1494	0.078889	1.10298	0.87342	TNS3	-0.46692	-2.2743	0.31179	0.506138	0.94052	TNS3	0.38136	1.639	0.16443	0.83723
CDC42BPB	1.1109	1.1331	0.078942	1.10269	0.87342	CDC42BPB	1.279	1.2339	0.10519	0.978026	0.85806	CDC42BPB	-0.30287	-0.78557	0.26349	0.92787
ALDH3A2	-0.60937	-1.7779	0.079047	1.10211	0.87342	ALDH3A2	-0.89051	-1.9883	0.065113	1.18633	0.82075	ALDH3A2	-0.038158	-0.12003	0.82085	0.99525
PRPF38B	-0.60922	-0.81263	0.079047	1.10211	0.87342	PRPF38B	0.18831	0.29535	0.8999	0.0458057	0.99926	PRPF38B	-0.064247	-0.11907	0.74903	0.99402
DFNB59	1.1105	1.3021	0.079099	1.10183	0.87342	DFNB59	1.3506	1.1868	0.086171	1.06464	0.83664	DFNB59	-0.37642	-1.7805	0.17601	0.84887
MRPS34	1.11	0.77161	0.079204	1.10125	0.87342	MRPS34	1.6613	0.83306	0.034992	1.45603	0.73894	MRPS34	-0.75359	-1.2915	0.019801	0.5206
WDR53	1.1095	1.3809	0.079256	1.10097	0.87342	WDR53	1.0873	1.3288	0.1737	0.7602	0.90701	WDR53	0.3343	1.2348	0.23263	0.90757
ACTC1	1.109	1.3518	0.079361	1.10039	0.87342	ACTC1	0.98771	1.1405	0.21545	0.666654	0.90701	ACTC1	-0.36241	-0.9577	0.19172	0.86874
C3orf20	1.1092	1.4096	0.079361	1.10039	0.87342	C3orf20	1.0505	1.1714	0.18916	0.723171	0.90701	C3orf20	0.31265	1.5677	0.26805	0.92848
CCDC155	-0.60884	-1.8843	0.079413	1.10011	0.87342	CCDC155	-0.57372	-1.4661	0.22693	0.644108	0.91042	CCDC155	0.081173	0.26386	0.83557	0.99764
KLHDC10	1.108	1.6189	0.079518	1.09953	0.87342	KLHDC10	1.5486	1.0921	0.049607	1.30446	0.78753	KLHDC10	-0.17309	-0.86959	0.48083	0.96349
TLR6	-0.60867	-1.2815	0.07957	1.09925	0.87342	TLR6	-0.63239	-1.3463	0.18518	0.732406	0.90701	TLR6	0.20274	0.62161	0.49853	0.96523
L3MBTL2	-0.60846	-0.90414	0.079623	1.09896	0.87342	L3MBTL2	-1.0348	-1.1569	0.030592	1.51439	0.72761	L3MBTL2	-0.16933	-0.37264	0.48994	0.965
DDI1	-0.60794	-3.3097	0.079832	1.09782	0.87342	DDI1	-0.70837	-2.0032	0.14034	0.852819	0.88777	DDI1	-0.06061	-0.57728	0.75867	0.99478
FABP2	1.1068	1.121	0.079832	1.09782	0.87342	FABP2	1.4017	0.90708	0.075013	1.12486	0.83626	FABP2	-0.1884	-0.39241	0.45202	0.95941
SEZ6L	-0.60746	-1.1229	0.079885	1.09753	0.87342	SEZ6L	-0.94495	-1.1914	0.050026	1.3008	0.78753	SEZ6L	0.10131	0.35725	0.77517	0.99525
LIMA1	-0.60746	-2.8584	0.079885	1.09753	0.87342	LIMA1	-1.0495	-2.9572	0.028025	1.55245	0.7162	LIMA1	0.73625	1.3434	0.0067575	0.35933
ABCE1	1.1062	1.4436	0.07999	1.09696	0.87342	ABCE1	1.9595	0.88954	0.014563	1.83675	0.61758	ABCE1	-0.45256	-1.7973	0.11524	0.77829
ZNF830	-0.6073	-0.9688	0.07999	1.09696	0.87342	ZNF830	-0.37083	-0.54138	0.41173	0.385387	0.95516	ZNF830	-0.26196	-0.54291	0.32331	0.94402
SOCS4	1.106	1.2578	0.080199	1.09583	0.87342	SOCS4	1.4629	0.97472	0.06417	1.19267	0.81957	SOCS4	-0.58349	-1.9143	0.053955	0.67939
SLC1A1	-0.60706	-2.0159	0.080199	1.09583	0.87342	SLC1A1	-0.81938	-1.8171	0.088842	1.05138	0.83992	SLC1A1	0.13772	0.53681	0.66679	0.98248
ASTE1	-0.60701	-1.6099	0.080199	1.09583	0.87342	ASTE1	-1.0314	-1.8595	0.031063	1.50776	0.72848	ASTE1	0.20784	0.83504	0.48638	0.965
PEBP1	-0.60693	-3.1562	0.080251	1.09555	0.87342	PEBP1	-0.86985	-2.0969	0.071189	1.14759	0.8288	PEBP1	-0.11735	-1.0803	0.61283	0.97752
NKAIN3	1.1056	1.4403	0.080304	1.09526	0.87342	NKAIN3	1.1524	1.3855	0.14793	0.829944	0.89324	NKAIN3	-0.62202	-2.687	0.042797	0.63333
ATAD1	1.1057	1.3557	0.080304	1.09526	0.87342	ATAD1	1.0557	1.2766	0.18722	0.727648	0.90701	ATAD1	0.92879	1.122	0.0011001	0.20792
ASXL2	1.1055	1.0527	0.080356	1.09498	0.87342	ASXL2	1.1989	0.96136	0.13127	0.881835	0.88395	ASXL2	-1.2361	-2.4058	0.0012572	0.2243
ARID3C	-0.60627	-2.4222	0.080409	1.0947	0.87342	ARID3C	-0.52799	-1.491	0.26234	0.581135	0.92313	ARID3C	-0.096827	-0.47498	0.66328	0.98248
TIGAR	-0.60615	-2.4411	0.080409	1.0947	0.87342	TIGAR	-1.1745	-2.2484	0.014248	1.84625	0.61758	TIGAR	0.068329	0.45445	0.87323	0.99842
GOLGA6L6	-0.60633	-2.8576	0.080409	1.0947	0.87342	GOLGA6L6	-0.86317	-1.6888	0.073651	1.13282	0.83492	GOLGA6L6	0.23452	0.83729	0.42357	0.95769
TRHR	-0.60604	-2.7939	0.080461	1.09441	0.87342	TRHR	-0.80658	-3.5887	0.094814	1.02313	0.85351	TRHR	0.19765	0.9389	0.51069	0.96728
MED12L	-0.60565	-2.7004	0.080566	1.09385	0.87342	MED12L	0.063687	0.19495	0.94908	0.0226972	0.99926	MED12L	-0.20268	-0.82519	0.4274	0.95769
NRG3	-0.60585	-2.0501	0.080566	1.09385	0.87342	NRG3	-0.69349	-1.9839	0.1484	0.828566	0.89324	NRG3	-0.06155	-0.24263	0.75574	0.99402
LONP1	-0.60558	-1.1665	0.080566	1.09385	0.87342	LONP1	-0.51247	-0.99161	0.27428	0.561806	0.92905	LONP1	0.24135	0.72776	0.40786	0.95769
BRAP	1.1043	1.6111	0.080671	1.09328	0.87342	BRAP	0.74109	1.3062	0.36281	0.440321	0.95029	BRAP	-0.61984	-2.135	0.043164	0.63336
WI2-2373I1.2	-0.60537	-1.4119	0.080671	1.09328	0.87342	WI2-2373I1.2	-0.63829	-0.93277	0.18098	0.742369	0.90701	WI2-2373I1.2	0.48206	0.82386	0.075275	0.72376
SLC16A10	-0.60528	-1.7868	0.080775	1.09272	0.87342	SLC16A10	-1.1917	-2.496	0.012886	1.88988	0.60488	SLC16A10	0.30017	1.1235	0.29193	0.9379
STYK1	1.104	1.3654	0.08088	1.09216	0.87342	STYK1	0.81587	1.3211	0.31226	0.505484	0.94052	STYK1	0.27257	1.0027	0.34369	0.94695
FEM1B	1.1036	1.368	0.080932	1.09188	0.87342	FEM1B	1.4693	1.0234	0.063017	1.20054	0.81861	FEM1B	-0.046746	-0.24959	0.79728	0.99525
ZSWIM4	-0.6049	-3.7013	0.080985	1.0916	0.87342	ZSWIM4	-0.56032	-3.2402	0.23704	0.625178	0.91504	ZSWIM4	0.020565	0.22481	0.98701	0.99868
PPAPDC2	1.1028	1.5834	0.081037	1.09132	0.87342	PPAPDC2	1.377	1.1369	0.079885	1.09753	0.83626	PPAPDC2	-0.041156	-0.31678	0.81231	0.99525
HELZ2	1.103	1.4665	0.081037	1.09132	0.87342	HELZ2	1.3338	1.1558	0.091147	1.04026	0.8463	HELZ2	0.2022	1.3424	0.49995	0.96523
SPPL2B	-0.60481	-0.71554	0.08109	1.09103	0.87342	SPPL2B	-0.57239	-0.69634	0.22792	0.642218	0.91042	SPPL2B	0.35117	0.54005	0.20576	0.88295
OR8H1	1.1026	1.3482	0.081142	1.09075	0.87342	OR8H1	1.818	0.88333	0.022577	1.64633	0.68513	OR8H1	0.19441	0.57869	0.51933	0.96739
ENTPD2	-0.60464	-3.3603	0.081142	1.09075	0.87342	ENTPD2	-1.2279	-3.3031	0.010267	1.98856	0.5848	ENTPD2	0.10212	0.81917	0.77292	0.99525
ZNF99	-0.60433	-0.86282	0.081247	1.09019	0.87342	ZNF99	-0.49403	-0.88305	0.28848	0.539884	0.93323	ZNF99	0.11395	0.37426	0.73724	0.99402
PPM1G	-0.60425	-2.8545	0.081247	1.09019	0.87342	PPM1G	-0.79961	-3.0548	0.097852	1.00943	0.85514	PPM1G	0.41531	1.4234	0.12677	0.80219
CA14	-0.60411	-2.4614	0.081299	1.08991	0.87342	CA14	-0.61533	-2.129	0.19649	0.70666	0.90701	CA14	0.21561	0.90337	0.467	0.96041
CCNC	1.1022	1.17	0.081351	1.08964	0.87342	CCNC	1.4893	1.3335	0.059508	1.22542	0.80973	CCNC	-1.4318	-1.8944	0.00057622	0.17391
FILIP1	1.1021	1.3186	0.081404	1.08935	0.87342	FILIP1	1.0361	1.2944	0.19424	0.711661	0.90701	FILIP1	0.59268	1.1808	0.028654	0.58805
ATP1B3	1.1021	1.4657	0.081404	1.08935	0.87342	ATP1B3	1.3156	1.2488	0.095547	1.01978	0.85514	ATP1B3	0.23786	1.2208	0.41551	0.95769
CCDC23	-0.60391	-2.89	0.081456	1.08908	0.87342	CCDC23	-0.46305	-1.5498	0.31666	0.499407	0.94093	CCDC23	0.20798	0.96241	0.48628	0.965
METTL2B	-0.6036	-0.68556	0.081561	1.08852	0.87342	METTL2B	-1.3062	-0.62032	0.0063908	2.19444	0.53361	METTL2B	0.010773	0.017563	0.95898	0.99842
TMCC2	-0.60365	-3.147	0.081561	1.08852	0.87342	TMCC2	-0.80069	-3.2551	0.097381	1.01153	0.85514	TMCC2	0.1969	1.2282	0.51257	0.96728
SHANK3	-0.60356	-2.8382	0.081613	1.08824	0.87342	SHANK3	-0.64796	-1.8248	0.17512	0.756664	0.90701	SHANK3	0.59411	1.3353	0.028235	0.58805
ALPK2	1.101	1.345	0.081666	1.08796	0.87342	ALPK2	1.837	0.94146	0.021111	1.67549	0.67833	ALPK2	-0.37161	-1.6311	0.1824	0.85943
KAAG1	1.101	1.4907	0.081666	1.08796	0.87342	KAAG1	1.3694	1.1093	0.081928	1.08657	0.83626	KAAG1	-0.012205	-0.038528	0.89303	0.99842
C1orf112	1.0999	1.4782	0.081771	1.0874	0.87342	C1orf112	1.1631	1.2597	0.14348	0.843209	0.88813	C1orf112	0.1765	0.744	0.56223	0.9716
PRR19	1.0996	1.4662	0.081823	1.08712	0.87342	PRR19	1.1454	1.3011	0.15008	0.823677	0.89377	PRR19	-0.23238	-1.3662	0.37135	0.95283
PAEP	1.0995	1.2751	0.081875	1.08685	0.87342	PAEP	1.2638	1.0852	0.10943	0.960864	0.85837	PAEP	-0.067932	-0.24785	0.74044	0.99402
WIZ	-0.60259	-2.3136	0.082085	1.08574	0.87342	WIZ	-0.45721	-0.9704	0.32263	0.491295	0.9418	WIZ	0.16168	0.45047	0.601	0.97524
DHX36	1.098	1.1663	0.08219	1.08518	0.87342	DHX36	2.0914	0.86595	0.0092195	2.03529	0.58033	DHX36	-0.67988	-1.5394	0.030382	0.59031
SCT	1.0976	1.4644	0.082294	1.08463	0.87342	SCT	1.5972	0.96282	0.04285	1.36805	0.77841	SCT	-0.34741	-1.6169	0.20833	0.88476
POLDIP2	-0.60201	-1.6213	0.082294	1.08463	0.87342	POLDIP2	-0.80484	-1.4712	0.095809	1.01859	0.85514	POLDIP2	0.11413	0.50834	0.73672	0.99402
TMEM211	-0.60204	-2.7901	0.082294	1.08463	0.87342	TMEM211	-0.98762	-2.6669	0.039969	1.39828	0.768	TMEM211	0.14068	0.60907	0.65972	0.98237
VHL	1.0969	0.86989	0.082452	1.0838	0.87342	VHL	1.4907	0.86172	0.059141	1.22811	0.80973	VHL	-0.33762	-0.63039	0.22027	0.89587
SSU72	-0.60158	-1.2609	0.082452	1.0838	0.87342	SSU72	-0.53022	-0.86167	0.26087	0.583576	0.92284	SSU72	-0.031983	-0.11204	0.83819	0.99764
EXOSC8	1.0971	1.274	0.082452	1.0838	0.87342	EXOSC8	1.7989	0.85054	0.023939	1.62089	0.69453	EXOSC8	0.32086	0.89591	0.25427	0.92248
FLCN	1.0971	1.2626	0.082452	1.0838	0.87342	FLCN	1.304	1.1818	0.098062	1.0085	0.85514	FLCN	0.39563	1.0089	0.1473	0.81839
HIST1H3A	-0.60155	-1.8119	0.082452	1.0838	0.87342	HIST1H3A	-0.34651	-0.8695	0.4384	0.358129	0.95564	HIST1H3A	0.3933	1.0883	0.15013	0.81919
LIN7B	-0.60158	-3.3226	0.082452	1.0838	0.87342	LIN7B	-1.0615	-4.8593	0.026349	1.57924	0.71314	LIN7B	0.35491	1.6009	0.19984	0.87489
CDSN	-0.60126	-2.4167	0.082556	1.08325	0.87342	CDSN	-0.25151	-1.1483	0.5484	0.260903	0.97339	CDSN	-0.54443	-2.7804	0.06726	0.69995
ADGRG7	-0.60128	-3.3575	0.082556	1.08325	0.87342	ADGRG7	-0.3373	-1.388	0.44898	0.347773	0.95691	ADGRG7	0.10118	0.64969	0.77569	0.99525
UBE2I	-0.60127	-1.6476	0.082556	1.08325	0.87342	UBE2I	-0.6418	-1.1405	0.17931	0.746395	0.90701	UBE2I	0.52439	1.2761	0.053536	0.67939
ACTA2	-0.60132	-3.5491	0.082556	1.08325	0.87342	ACTA2	-1.2814	-4.2982	0.0074908	2.12547	0.53759	ACTA2	0.39935	1.5911	0.14348	0.81586
NUDT9	-0.60033	-2.0633	0.082713	1.08243	0.87342	NUDT9	-0.72722	-1.4217	0.13023	0.885289	0.88395	NUDT9	-0.13223	-0.79392	0.57507	0.9752
USH1G	-0.60047	-1.0753	0.082713	1.08243	0.87342	USH1G	-0.48499	-0.80784	0.29623	0.528371	0.93503	USH1G	0.32891	0.67142	0.24102	0.91375
DNASE1L3	-0.60034	-2.8881	0.082713	1.08243	0.87342	DNASE1L3	-0.60731	-2.6407	0.20183	0.695014	0.90701	DNASE1L3	0.1618	1.0326	0.60068	0.97524
OR8B3	-0.60051	-2.3627	0.082713	1.08243	0.87342	OR8B3	-0.83697	-3.4963	0.082871	1.0816	0.83626	OR8B3	0.34156	1.6598	0.2208	0.89643
PLTP	-0.60015	-3.2136	0.082871	1.0816	0.87342	PLTP	-0.79689	-3.1193	0.098795	1.00527	0.85514	PLTP	-0.097323	-0.74917	0.66223	0.98248
HSD17B13	1.0954	1.5375	0.082975	1.08105	0.87342	HSD17B13	1.2826	1.1546	0.10424	0.981966	0.85708	HSD17B13	0.12475	0.80038	0.70597	0.9903
CXorf21	1.0953	1.1809	0.082975	1.08105	0.87342	CXorf21	1.607	0.94937	0.041802	1.3788	0.77522	CXorf21	0.30967	0.83774	0.27334	0.92912
WLS	-0.59984	-2.6164	0.083133	1.08023	0.87342	WLS	-0.74413	-2.8067	0.12169	0.914745	0.87444	WLS	0.12007	0.7676	0.71865	0.99169
STARD5	1.0948	1.5601	0.083185	1.07995	0.87342	STARD5	1.5567	1.1156	0.047878	1.31986	0.78657	STARD5	-0.93405	-3.0321	0.0066003	0.35775
LONRF2	-0.59957	-2.6459	0.083185	1.07995	0.87342	LONRF2	-0.34591	-1.3202	0.43929	0.357249	0.95565	LONRF2	0.025277	0.12764	0.99953	1
TTC32	-0.59943	-2.2213	0.083185	1.07995	0.87342	TTC32	-0.63665	-2.2962	0.18203	0.739857	0.90701	TTC32	0.18071	0.59112	0.55086	0.96931
PRKX	-0.59911	-1.0588	0.083237	1.07968	0.87342	PRKX	-0.57815	-0.83384	0.22404	0.649674	0.91042	PRKX	-0.3263	-0.86501	0.23421	0.90819
FHAD1	-0.59883	-1.3139	0.083237	1.07968	0.87342	FHAD1	-0.30326	-0.57489	0.48905	0.310647	0.96851	FHAD1	-0.077464	-0.33919	0.71519	0.99122
GLUL	-0.59933	-1.8685	0.083237	1.07968	0.87342	GLUL	-0.67305	-1.6982	0.1604	0.794796	0.90324	GLUL	0.18769	0.48847	0.53573	0.968
LDHA	-0.59889	-0.9762	0.083237	1.07968	0.87342	LDHA	-0.58569	-0.8349	0.21739	0.66276	0.90796	LDHA	0.43296	0.62189	0.10985	0.76932
HLX	-0.59929	-1.6827	0.083237	1.07968	0.87342	HLX	-0.44744	-1.1012	0.33122	0.479883	0.94219	HLX	0.17302	0.6278	0.57098	0.9752
RAD21	-0.59934	-2.0505	0.083237	1.07968	0.87342	RAD21	-0.56532	-1.5903	0.23269	0.633222	0.91243	RAD21	0.40994	1.4843	0.13269	0.80537
B3GNT4	-0.59931	-2.8261	0.083237	1.07968	0.87342	B3GNT4	-0.36708	-1.5228	0.41577	0.381147	0.95564	B3GNT4	0.40946	1.4908	0.13326	0.80537
TMEM70	1.0935	1.3659	0.083342	1.07914	0.87342	TMEM70	1.2482	1.2165	0.11461	0.940777	0.86397	TMEM70	-0.68034	-1.9598	0.03033	0.59031
CT47A3	-0.59869	-1.7924	0.083342	1.07914	0.87342	CT47A3	-0.58162	-1.7799	0.22174	0.654156	0.91024	CT47A3	-0.20056	-1.0815	0.43153	0.95796
PRL	1.0939	1.4453	0.083342	1.07914	0.87342	PRL	1.1949	1.1378	0.13263	0.877358	0.88597	PRL	0.022798	0.18422	0.99309	0.99868
MOAP1	-0.59869	-3.0342	0.083342	1.07914	0.87342	MOAP1	-0.67077	-2.3515	0.16186	0.79086	0.90324	MOAP1	0.1976	0.70426	0.5109	0.96728
CD40	-0.59845	-2.8195	0.083342	1.07914	0.87342	CD40	-0.95858	-3.7874	0.047145	1.32656	0.78212	CD40	0.5138	1.4062	0.058617	0.69676
TTLL12	-0.59826	-1.8371	0.083394	1.07887	0.87342	TTLL12	-0.81094	-2.7779	0.092928	1.03185	0.85005	TTLL12	0.29165	0.95274	0.30718	0.9409
ASB16	-0.59827	-2.2151	0.083394	1.07887	0.87342	ASB16	-0.73844	-2.9604	0.12436	0.905319	0.87743	ASB16	0.30029	1.1896	0.29183	0.9379
NACA2	-0.59816	-2.0515	0.083499	1.07832	0.87342	NACA2	-0.36952	-1.2878	0.41315	0.383892	0.95535	NACA2	-0.27224	-1.4268	0.30765	0.9409
DHX34	-0.59815	-2.5831	0.083499	1.07832	0.87342	DHX34	-0.6884	-2.3656	0.15113	0.820649	0.89516	DHX34	0.43632	1.3926	0.10739	0.76932
IHH	1.093	1.4892	0.083552	1.07804	0.87342	IHH	1.3864	1.1762	0.077894	1.1085	0.83626	IHH	0.081381	0.60423	0.83489	0.99731
OMG	-0.59807	-3.25	0.083552	1.07804	0.87342	OMG	-0.53865	-2.8818	0.25401	0.595149	0.92272	OMG	0.33767	1.4892	0.22693	0.9059
ACTL6B	1.0927	1.7658	0.083656	1.0775	0.87342	ACTL6B	1.1327	1.4405	0.15474	0.810397	0.90309	ACTL6B	-1.1109	-2.926	0.0026192	0.27273
CCDC92	-0.59794	-1.9816	0.083656	1.0775	0.87342	CCDC92	-0.30726	-0.75547	0.48486	0.314384	0.96739	CCDC92	-0.1338	-0.92468	0.57056	0.9752
PLSCR2	-0.59767	-1.9784	0.083761	1.07696	0.87342	PLSCR2	-0.25338	-0.69616	0.54557	0.26315	0.97339	PLSCR2	0.157	0.56066	0.61461	0.97755
MSN	-0.59752	-0.81254	0.083814	1.07668	0.87342	MSN	-0.71107	-0.99026	0.13866	0.858049	0.88647	MSN	0.7547	0.9873	0.0060241	0.35494
UBE2Q2L	1.0921	1.1865	0.083918	1.07614	0.87342	UBE2Q2L	1.3875	0.93821	0.07758	1.11025	0.83626	UBE2Q2L	-0.11662	-0.39242	0.61441	0.97755
MT1M	1.0921	1.1706	0.083918	1.07614	0.87342	MT1M	1.2277	0.96459	0.12174	0.914567	0.87444	MT1M	0.28938	0.68475	0.31074	0.94159
DDX46	-0.59741	-1.2764	0.083971	1.07587	0.87342	DDX46	-0.50741	-0.64753	0.27768	0.556455	0.9292	DDX46	0.23328	0.50781	0.42619	0.95769
TMEM156	-0.59714	-2.6826	0.083971	1.07587	0.87342	TMEM156	-0.55514	-2.1117	0.24123	0.617569	0.91727	TMEM156	0.27777	1.2412	0.33379	0.94435
PGM1	1.0918	1.2848	0.084075	1.07533	0.87342	PGM1	1.6332	1.031	0.038345	1.41629	0.76477	PGM1	-0.47119	-1.7633	0.10272	0.76821
HEMGN	-0.59684	-1.3337	0.084075	1.07533	0.87342	HEMGN	-0.27045	-0.41771	0.52603	0.278989	0.97276	HEMGN	0.37449	0.89922	0.17276	0.8424
HRNR	1.0917	1.177	0.084128	1.07506	0.87342	HRNR	1.5371	1.0136	0.051336	1.28958	0.7921	HRNR	-0.48584	-1.2639	0.095285	0.75697
AAMP	1.0912	1.3489	0.084128	1.07506	0.87342	AAMP	1.271	1.0327	0.1076	0.968188	0.85837	AAMP	-0.22519	-0.75597	0.38491	0.95449
ELF4	1.0907	1.6685	0.08418	1.07479	0.87342	ELF4	1.4492	1.171	0.066108	1.17975	0.82293	ELF4	-0.015154	-0.12818	0.88502	0.99842
IL5	-0.59646	-3.4301	0.084285	1.07425	0.87342	IL5	-0.37288	-1.2988	0.40891	0.388372	0.95422	IL5	-0.074238	-0.27003	0.72305	0.99219
ZNF573	-0.59634	-2.5464	0.084337	1.07398	0.87342	ZNF573	-1.2865	-5.0747	0.0071765	2.14409	0.53759	ZNF573	0.1953	1.0184	0.51692	0.96739
SCP2D1	-0.59626	-3.7518	0.084337	1.07398	0.87342	SCP2D1	-0.91103	-3.7878	0.059141	1.22811	0.80973	SCP2D1	0.15116	1.1512	0.63112	0.97992
BDH2	1.0904	1.3153	0.08439	1.07371	0.87342	BDH2	1.2427	1.1312	0.1164	0.934047	0.86397	BDH2	-0.10999	-0.95676	0.63133	0.97992
ENPP6	-0.59602	-2.2898	0.084442	1.07344	0.87342	ENPP6	-0.72008	-2.3556	0.13442	0.871536	0.8863	ENPP6	0.76655	1.3155	0.0055003	0.34304
IGHMBP2	-0.59601	-3.2334	0.084442	1.07344	0.87342	IGHMBP2	-0.94712	-3.8962	0.049869	1.30217	0.78753	IGHMBP2	0.7098	1.4062	0.0092719	0.40503
KCNE3	-0.59595	-2.0101	0.084494	1.07317	0.87342	KCNE3	-0.45813	-1.8478	0.32127	0.49313	0.94093	KCNE3	0.27717	1.4557	0.33463	0.94483
KCNA2	1.09	1.5874	0.084599	1.07263	0.87342	KCNA2	1.3516	1.3097	0.085856	1.06623	0.83664	KCNA2	-0.408	-2.0167	0.14804	0.81919
PDGFA	-0.59585	-2.3861	0.084599	1.07263	0.87342	PDGFA	-0.60163	-1.8982	0.20555	0.687083	0.90701	PDGFA	-0.065902	-0.26343	0.7451	0.99402
KHNYN	-0.5958	-3.4676	0.084599	1.07263	0.87342	KHNYN	-0.82396	-3.2141	0.087166	1.05965	0.83664	KHNYN	0.050313	0.38478	0.92577	0.99842
FUNDC2	1.0899	1.4492	0.084652	1.07236	0.87342	FUNDC2	1.4325	1.1596	0.069094	1.16056	0.82611	FUNDC2	-0.22822	-1.2771	0.37968	0.95449
IQGAP2	-0.59577	-2.9514	0.084652	1.07236	0.87342	IQGAP2	-0.68092	-2.5204	0.15542	0.808493	0.90324	IQGAP2	0.14348	0.75118	0.65202	0.98157
AHNAK2	-0.59567	-1.5159	0.084704	1.0721	0.87342	AHNAK2	-0.49764	-0.9852	0.28528	0.544729	0.93099	AHNAK2	-0.1571	-0.71789	0.51702	0.96739
CAPN1	1.0897	1.3478	0.084809	1.07156	0.87342	CAPN1	1.263	1.1747	0.1098	0.959398	0.85937	CAPN1	-0.68745	-2.2525	0.029073	0.5883
IFIT5	-0.5955	-1.5351	0.084809	1.07156	0.87342	IFIT5	-0.69319	-1.3176	0.1484	0.828566	0.89324	IFIT5	0.22346	0.55423	0.44783	0.95939
PAPSS2	-0.59529	-2.6149	0.084809	1.07156	0.87342	PAPSS2	-0.59001	-2.1114	0.21393	0.669728	0.90701	PAPSS2	0.52947	1.467	0.05076	0.67012
GABBR2	1.0896	1.1469	0.084861	1.07129	0.87342	GABBR2	1.5242	0.91693	0.05385	1.26881	0.80453	GABBR2	-0.053479	-0.10812	0.77858	0.99525
CNN2	1.0894	1.4866	0.084861	1.07129	0.87342	CNN2	1.1215	1.222	0.15904	0.798494	0.90324	CNN2	0.23701	1.3359	0.4176	0.95769
SGMS2	1.0893	1.3696	0.084914	1.07102	0.87342	SGMS2	1.8826	0.91888	0.018806	1.7257	0.67658	SGMS2	-0.14916	-0.63132	0.53274	0.968
NIPAL4	1.089	1.5699	0.084914	1.07102	0.87342	NIPAL4	1.4124	1.1289	0.072603	1.13905	0.83193	NIPAL4	-0.025162	-0.25775	0.85815	0.99842
LPAR6	-0.59524	-2.7262	0.084914	1.07102	0.87342	LPAR6	-0.62352	-3.0943	0.19068	0.719695	0.90701	LPAR6	0.2274	1.2378	0.43892	0.95939
C9orf173	1.089	1.2799	0.084914	1.07102	0.87342	C9orf173	0.80627	1.2765	0.31828	0.497191	0.94093	C9orf173	0.70552	1.4181	0.0097433	0.41333
CDH23	1.0888	1.4108	0.084966	1.07075	0.87342	CDH23	1.283	1.2742	0.10414	0.982382	0.85708	CDH23	-0.47627	-2.1162	0.099895	0.76311
RAB12	1.0888	1.3149	0.084966	1.07075	0.87342	RAB12	1.1107	1.1703	0.16349	0.786509	0.90324	RAB12	0.36081	1.3546	0.19209	0.86874
PCDHB13	-0.59483	-2.6	0.085123	1.06995	0.87342	PCDHB13	-1.4146	-3.5053	0.0033002	2.48146	0.47143	PCDHB13	0.33687	1.4774	0.22813	0.90714
TRUB2	1.0876	1.3089	0.085175	1.06969	0.87342	TRUB2	0.65209	0.9453	0.42797	0.368587	0.95564	TRUB2	-0.93733	-2.1902	0.0064955	0.35775
PVRL1	-0.59477	-2.5317	0.085175	1.06969	0.87342	PVRL1	-1.4222	-3.8613	0.003143	2.50266	0.47143	PVRL1	0.28658	1.1578	0.31613	0.9435
OS9	1.0883	1.4629	0.085175	1.06969	0.87342	OS9	0.99836	1.2486	0.21001	0.67776	0.90701	OS9	0.39989	1.6821	0.14311	0.81586
OPHN1	1.0875	1.3886	0.08528	1.06915	0.87342	OPHN1	1.4908	1.129	0.059141	1.22811	0.80973	OPHN1	-0.082372	-0.52011	0.70189	0.98995
HAMP	1.0875	1.5045	0.085333	1.06888	0.87342	HAMP	1.5349	1.1247	0.051912	1.28473	0.79535	HAMP	-0.41194	-1.9026	0.14505	0.81586
ZNF2	1.0874	1.261	0.085333	1.06888	0.87342	ZNF2	1.7116	0.93338	0.03012	1.52115	0.72396	ZNF2	-0.34861	-1.7751	0.20686	0.88363
CYP2U1	-0.59404	-1.0177	0.085385	1.06862	0.87342	CYP2U1	-0.92261	-1.1484	0.055317	1.25714	0.80973	CYP2U1	0.21919	0.54769	0.45783	0.96013
LTK	-0.59368	-1.8113	0.085542	1.06782	0.87342	LTK	-1.0218	-3.014	0.032949	1.48216	0.73832	LTK	0.28498	1.0807	0.31949	0.94402
KRT7	-0.59351	-1.955	0.085647	1.06729	0.87342	KRT7	-0.099542	-0.25614	0.74185	0.129684	0.99028	KRT7	0.18796	0.88007	0.5351	0.968
AUP1	-0.59318	-2.015	0.085856	1.06623	0.87342	AUP1	-0.63092	-2.2277	0.18612	0.730207	0.90701	AUP1	0.3308	1.0857	0.23793	0.91073
DOCK3	1.0858	1.0286	0.085909	1.06596	0.87342	DOCK3	1.2077	0.87597	0.12823	0.89201	0.88329	DOCK3	0.018234	0.032354	0.97978	0.99868
LCK	1.0855	1.3728	0.085961	1.0657	0.87342	LCK	1.2559	1.1713	0.11262	0.948384	0.86397	LCK	0.060422	0.18403	0.89701	0.99842
PLA2G7	-0.59311	-1.4392	0.086014	1.06543	0.87342	PLA2G7	-1.1946	-1.4806	0.012624	1.8988	0.60488	PLA2G7	-0.2349	-0.65753	0.36757	0.95112
FAM60A	1.0852	1.146	0.086118	1.06491	0.87342	FAM60A	2.1349	0.79296	0.0073337	2.13468	0.53759	FAM60A	-1.5858	-3.1208	0.00020953	0.097561
NUDT6	-0.59275	-1.6375	0.086118	1.06491	0.87342	NUDT6	-0.69082	-1.3839	0.14971	0.824749	0.89368	NUDT6	0.00077159	0.0023633	0.92981	0.99842
B3GNT3	-0.5927	-1.1837	0.086118	1.06491	0.87342	B3GNT3	-0.75046	-1.3195	0.11886	0.924964	0.86774	B3GNT3	0.14142	0.49384	0.65788	0.98171
CENPB	-0.5923	-2.3246	0.086328	1.06385	0.87342	CENPB	-1.268	-2.5765	0.0080147	2.09611	0.54255	CENPB	0.2743	1.0847	0.34028	0.94695
SNAPC1	1.0846	0.97684	0.086433	1.06332	0.87342	SNAPC1	1.7027	0.91473	0.030959	1.50921	0.72848	SNAPC1	-0.96848	-2.2414	0.0055526	0.34304
MYO5C	1.0846	1.4688	0.086433	1.06332	0.87342	MYO5C	1.199	1.1797	0.13127	0.881835	0.88395	MYO5C	-0.26958	-1.2378	0.31142	0.9416
FZD7	1.0844	1.3051	0.086433	1.06332	0.87342	FZD7	1.2474	1.1642	0.11498	0.939378	0.86397	FZD7	-0.12407	-0.64751	0.59408	0.9752
BIRC5	-0.59221	-1.4929	0.086433	1.06332	0.87342	BIRC5	0.1218	0.27876	0.98025	0.00866315	0.99926	BIRC5	-0.19276	-0.62439	0.44468	0.95939
NXPH2	-0.5922	-2.8172	0.086433	1.06332	0.87342	NXPH2	-0.9442	-2.8432	0.050288	1.29854	0.78753	NXPH2	-0.0384	-0.19612	0.82043	0.99525
TYW1B	-0.59212	-2.9998	0.086433	1.06332	0.87342	TYW1B	-0.80504	-2.3057	0.095757	1.01883	0.85514	TYW1B	0.42777	1.3652	0.1142	0.77691
PLEKHG4B	1.0834	1.1673	0.086799	1.06149	0.87342	PLEKHG4B	1.1724	0.94813	0.14044	0.852509	0.88777	PLEKHG4B	-0.38211	-1.0666	0.17161	0.8424
HSPB9	1.0835	1.4967	0.086799	1.06149	0.87342	HSPB9	1.2506	1.178	0.11409	0.942752	0.86397	HSPB9	-0.038689	-0.16908	0.81959	0.99525
C14orf142	1.0835	1.079	0.086799	1.06149	0.87342	C14orf142	1.0035	0.95569	0.20875	0.680374	0.90701	C14orf142	0.18239	0.42365	0.54762	0.96892
NFS1	1.0825	0.8012	0.087009	1.06044	0.87342	NFS1	1.0591	0.80456	0.18544	0.731797	0.90701	NFS1	-0.034684	-0.063832	0.83033	0.99617
CYP2C9	-0.59155	-2.7392	0.087009	1.06044	0.87342	CYP2C9	-0.87169	-2.9815	0.070822	1.14983	0.82773	CYP2C9	0.38829	1.5428	0.15652	0.82761
STAT1	1.0822	1.3357	0.087114	1.05991	0.87342	STAT1	1.7967	0.90233	0.024201	1.61617	0.69729	STAT1	0.11794	0.50171	0.72472	0.99219
NUBPL	1.0813	1.3677	0.087166	1.05965	0.87342	NUBPL	1.2116	1.1466	0.12708	0.895923	0.88026	NUBPL	-0.1311	-0.46192	0.57816	0.9752
CAPNS2	1.0813	1.4492	0.087166	1.05965	0.87342	CAPNS2	1.1423	1.3635	0.15149	0.819616	0.89591	CAPNS2	-0.034049	-0.17668	0.8319	0.9963
MSANTD4	-0.5913	-2.5122	0.087166	1.05965	0.87342	MSANTD4	-0.5128	-1.5632	0.27386	0.562471	0.92905	MSANTD4	-0.0039827	-0.025737	0.91572	0.99842
MGC57346-CRHR1	1.0812	0.97696	0.087218	1.05939	0.87342	MGC57346-CRHR1	1.345	0.9329	0.087795	1.05653	0.83664	MGC57346-CRHR1	-0.29764	-0.71979	0.27035	0.92912
FAH	-0.59104	-2.4391	0.087271	1.05913	0.87342	FAH	-1.5282	-3.6793	0.0014667	2.83366	0.42029	FAH	0.090122	0.59102	0.80864	0.99525
CELSR3	-0.591	-1.964	0.087323	1.05887	0.87342	CELSR3	-0.3942	-0.62377	0.38654	0.412806	0.95029	CELSR3	0.13777	0.29714	0.66668	0.98248
INPP5D	-0.59095	-3.031	0.087323	1.05887	0.87342	INPP5D	-1.2247	-3.9166	0.010424	1.98197	0.5848	INPP5D	0.26701	1.2706	0.35469	0.95112
EHMT1	1.0803	1.2878	0.08748	1.05809	0.87342	EHMT1	1.2989	1.1221	0.099371	1.00274	0.85528	EHMT1	-0.29284	-0.95846	0.27669	0.93079
ST8SIA2	1.0804	1.3081	0.08748	1.05809	0.87342	ST8SIA2	1.2614	1.2272	0.11042	0.956952	0.86252	ST8SIA2	0.27243	1.1665	0.34411	0.94695
CACNA1D	1.0797	1.433	0.087585	1.05757	0.87342	CACNA1D	1.1091	1.3815	0.16412	0.784838	0.90324	CACNA1D	-0.68598	-2.0953	0.029492	0.5883
OR2C3	1.0795	1.5059	0.08769	1.05705	0.87342	OR2C3	1.1136	1.3933	0.16244	0.789307	0.90324	OR2C3	0.015403	0.11118	0.97197	0.99868
FAM173B	-0.59038	-1.5265	0.087742	1.05679	0.87342	FAM173B	0.0018484	0.0037052	0.87114	0.059912	0.99856	FAM173B	0.083129	0.2501	0.82944	0.9961
TNMD	-0.59006	-1.5895	0.087952	1.05575	0.87342	TNMD	-0.91224	-1.3526	0.058827	1.23042	0.80973	TNMD	0.42814	0.91675	0.11383	0.77691
PCNA	-0.58998	-0.99835	0.087952	1.05575	0.87342	PCNA	-0.095083	-0.14601	0.74735	0.126476	0.99111	PCNA	0.66644	0.99312	0.013986	0.46842
HSD11B1	1.0787	1.5784	0.088004	1.0555	0.87342	HSD11B1	1.4648	1.1433	0.063908	1.19444	0.81957	HSD11B1	0.20907	1.439	0.48324	0.96486
ARSE	1.078	1.3343	0.088161	1.05472	0.87342	ARSE	1.1327	1.1919	0.15474	0.810397	0.90309	ARSE	-0.29861	-0.88714	0.26873	0.92848
TUBE1	-0.58938	-2.9992	0.088318	1.05395	0.87342	TUBE1	-0.45397	-1.3751	0.32551	0.487436	0.94219	TUBE1	0.15482	0.54823	0.62122	0.97755
ANKRD24	-0.58941	-2.3959	0.088318	1.05395	0.87342	ANKRD24	-0.74691	-3.0628	0.12027	0.919843	0.87168	ANKRD24	0.33578	1.4872	0.23002	0.90757
VWA9	1.0774	1.0727	0.088371	1.05369	0.87342	VWA9	1.8472	0.95337	0.020849	1.68091	0.67833	VWA9	-1.5418	-3.2995	0.00020953	0.097561
SLC25A6	1.0772	1.3814	0.088423	1.05343	0.87342	SLC25A6	1.1685	1.196	0.14159	0.848967	0.88777	SLC25A6	-0.18282	-1.1513	0.46186	0.96041
PRIMA1	-0.58904	-2.9113	0.088476	1.05317	0.87342	PRIMA1	-0.67986	-3.08	0.15595	0.807015	0.90324	PRIMA1	0.27283	1.5789	0.34322	0.94695
PLEKHN1	-0.58899	-2.8917	0.088476	1.05317	0.87342	PLEKHN1	-0.75932	-2.7065	0.11498	0.939378	0.86397	PLEKHN1	0.27611	1.695	0.33698	0.94645
CXorf40A	1.077	1.2824	0.088528	1.05292	0.87342	CXorf40A	1.485	1.0777	0.060189	1.22048	0.80973	CXorf40A	-0.99422	-1.4415	0.0047145	0.33088
SERPINB12	-0.5889	-2.6807	0.088528	1.05292	0.87342	SERPINB12	-0.88805	-3.2276	0.065741	1.18216	0.82134	SERPINB12	0.66695	1.4664	0.013777	0.46466
RFT1	1.0765	0.83206	0.08858	1.05266	0.87342	RFT1	1.2583	0.88361	0.11179	0.951597	0.86397	RFT1	-0.78888	-1.4097	0.016658	0.50158
KIF3C	1.0766	1.2638	0.08858	1.05266	0.87342	KIF3C	1.4352	1.1056	0.068256	1.16586	0.82416	KIF3C	-0.40473	-1.2935	0.1506	0.82026
VPS36	1.0762	1.1146	0.08858	1.05266	0.87342	VPS36	1.3145	1.0719	0.095757	1.01883	0.85514	VPS36	-0.45762	-1.0937	0.11221	0.77552
CXCL13	-0.5887	-3.3297	0.08858	1.05266	0.87342	CXCL13	-0.79683	-2.8859	0.098952	1.00458	0.85514	CXCL13	-0.046051	-0.44171	0.79958	0.99525
CCDC114	1.0766	1.2429	0.08858	1.05266	0.87342	CCDC114	0.82809	0.95052	0.30545	0.51506	0.94004	CCDC114	-0.015071	-0.048232	0.88518	0.99842
ADGRV1	1.0761	1.5406	0.08858	1.05266	0.87342	ADGRV1	1.3991	1.1708	0.07538	1.12274	0.83626	ADGRV1	0.064141	0.30154	0.88633	0.99842
MKRN3	1.0765	1.5293	0.08858	1.05266	0.87342	MKRN3	1.5852	1.1968	0.044474	1.35189	0.78212	MKRN3	0.11239	0.8819	0.74185	0.99402
GRB10	-0.58878	-0.9309	0.08858	1.05266	0.87342	GRB10	-1.0175	-1.2973	0.033683	1.47259	0.73894	GRB10	0.68608	1.133	0.011682	0.43403
MGAT4C	-0.5884	-1.0217	0.088633	1.0524	0.87342	MGAT4C	-1.6322	-1.3776	0.00068098	3.16687	0.31818	MGAT4C	0.56213	0.84263	0.03824	0.625
TRIM26	-0.58824	-2.8777	0.088738	1.05189	0.87342	TRIM26	-0.569	-2.1686	0.22991	0.638442	0.91128	TRIM26	-0.11319	-0.5583	0.62252	0.97755
PCDHGB5	-0.58824	-2.587	0.088738	1.05189	0.87342	PCDHGB5	-0.80588	-1.9511	0.095181	1.02145	0.85506	PCDHGB5	-0.0087495	-0.040544	0.90262	0.99842
KCTD14	1.0751	1.4316	0.088738	1.05189	0.87342	KCTD14	0.96831	1.3117	0.22541	0.647027	0.91042	KCTD14	0.06269	0.52956	0.89099	0.99842
KPNA1	-0.58823	-2.112	0.088738	1.05189	0.87342	KPNA1	-0.92596	-2.2738	0.054426	1.26419	0.80635	KPNA1	0.2187	0.89695	0.45904	0.96041
IRF1	-0.58813	-0.82848	0.088842	1.05138	0.87342	IRF1	-0.23644	-0.3782	0.56606	0.247138	0.97583	IRF1	-0.12463	-0.28979	0.59303	0.9752
FAM83A	1.0749	1.5353	0.088842	1.05138	0.87342	FAM83A	1.1545	1.4849	0.14678	0.833333	0.89324	FAM83A	0.36673	1.4732	0.18381	0.86153
ZNF114	1.0745	1.3496	0.088895	1.05112	0.87342	ZNF114	1.367	1.096	0.082137	1.08546	0.83626	ZNF114	-0.097249	-0.49778	0.66244	0.98248
VEGFA	-0.58803	-2.7531	0.088895	1.05112	0.87342	VEGFA	-0.87901	-3.0397	0.068832	1.16221	0.82611	VEGFA	0.25225	1.589	0.38387	0.95449
WNT5B	1.0741	1.3154	0.089052	1.05036	0.87342	WNT5B	1.3227	1.1275	0.094343	1.02529	0.85315	WNT5B	-0.18075	-0.77842	0.46532	0.96041
PRKG1	-0.58781	-1.8476	0.089052	1.05036	0.87342	PRKG1	-0.72855	-1.8904	0.12949	0.887764	0.88395	PRKG1	-0.013082	-0.11876	0.89047	0.99842
GRK4	-0.58766	-2.858	0.089157	1.04984	0.87342	GRK4	-0.47904	-2.3475	0.3011	0.521289	0.93739	GRK4	0.15876	1.0527	0.60932	0.9766
CHORDC1	-0.58729	-1.3772	0.089209	1.04959	0.87342	CHORDC1	-0.3446	-0.47002	0.44049	0.356064	0.95568	CHORDC1	-0.25727	-0.96796	0.32996	0.94402
UBE2E2	1.0734	1.0134	0.089209	1.04959	0.87342	UBE2E2	0.96427	0.91404	0.22713	0.643725	0.91042	UBE2E2	-0.41516	-0.86939	0.14227	0.81513
XKRX	-0.58735	-1.7351	0.089209	1.04959	0.87342	XKRX	-0.5063	-0.64446	0.27831	0.555471	0.92933	XKRX	0.055192	0.19931	0.91205	0.99842
C1QTNF2	-0.58746	-2.2662	0.089209	1.04959	0.87342	C1QTNF2	-0.78994	-1.4764	0.10183	0.992124	0.85708	C1QTNF2	0.14912	0.53462	0.63662	0.9809
CDC42EP2	1.0731	1.6645	0.089209	1.04959	0.87342	CDC42EP2	1.3307	1.2963	0.092142	1.03554	0.84771	CDC42EP2	0.17487	0.84681	0.56647	0.97371
DR1	1.0725	0.97963	0.089261	1.04934	0.87342	DR1	1.6313	0.95536	0.038659	1.41275	0.76477	DR1	-1.1094	-2.05	0.0026192	0.27273
MRPS31	1.0724	1.3769	0.089261	1.04934	0.87342	MRPS31	1.0143	1.081	0.20335	0.691756	0.90701	MRPS31	-0.5625	-1.8323	0.061184	0.69995
ZNF273	1.072	1.2173	0.089261	1.04934	0.87342	ZNF273	1.1947	1.0462	0.13263	0.877358	0.88597	ZNF273	-0.3923	-1.229	0.16139	0.83609
PSMC4	1.072	1.0846	0.089261	1.04934	0.87342	PSMC4	1.4893	1.0886	0.059508	1.22542	0.80973	PSMC4	-0.046397	-0.2768	0.79874	0.99525
CCDC182	-0.58714	-1.5905	0.089261	1.04934	0.87342	CCDC182	-0.69911	-2.6616	0.14515	0.838183	0.88889	CCDC182	0.049808	0.30924	0.92693	0.99842
SLC3A1	1.0724	1.556	0.089261	1.04934	0.87342	SLC3A1	1.6027	1.0102	0.042064	1.37609	0.77522	SLC3A1	0.27797	1.1059	0.33353	0.94435
PTPMT1	1.0718	0.98495	0.089419	1.04857	0.87342	PTPMT1	1.6694	0.89829	0.034049	1.4679	0.73894	PTPMT1	-1.8306	-2.4425	5.2383e-05	0.043478
RFXANK	1.0712	1.3481	0.089419	1.04857	0.87342	RFXANK	1.1021	1.2973	0.16679	0.77783	0.90324	RFXANK	-0.59287	-1.9655	0.051074	0.67241
CCRL2	1.0717	1.3033	0.089419	1.04857	0.87342	CCRL2	1.0937	1.1722	0.17124	0.766395	0.90701	CCRL2	0.02008	0.085048	0.98512	0.99868
AAK1	-0.587	-1.8982	0.089419	1.04857	0.87342	AAK1	-1.0248	-1.8964	0.032478	1.48841	0.7381	AAK1	0.3027	1.1121	0.28748	0.93597
MBD3L3	1.0715	1.5243	0.089419	1.04857	0.87342	MBD3L3	0.82993	1.3823	0.30393	0.517226	0.93975	MBD3L3	0.48616	1.5157	0.072708	0.71723
AKR1A1	1.0715	1.5312	0.089419	1.04857	0.87342	AKR1A1	1.2479	1.3059	0.11482	0.939982	0.86397	AKR1A1	0.41888	1.596	0.12362	0.79568
ATP6AP1	1.0709	1.4062	0.089471	1.04832	0.87342	ATP6AP1	1.8408	0.88674	0.020849	1.68091	0.67833	ATP6AP1	-0.89895	-1.7175	0.0079623	0.37905
ERICH3	1.071	1.4383	0.089471	1.04832	0.87342	ERICH3	1.3672	1.1144	0.082137	1.08546	0.83626	ERICH3	0.10436	0.42214	0.76621	0.99525
KLHL5	1.0706	1.3766	0.089576	1.04781	0.87342	KLHL5	1.1163	1.1206	0.1615	0.791827	0.90324	KLHL5	0.33288	1.3905	0.23478	0.90857
HINT1	-0.58669	-1.8649	0.089628	1.04756	0.87342	HINT1	-0.37939	-0.98933	0.40189	0.395893	0.95364	HINT1	0.076028	0.25153	0.85097	0.99842
FAAH2	-0.58672	-1.9598	0.089628	1.04756	0.87342	FAAH2	-0.35758	-0.61472	0.42666	0.369918	0.95564	FAAH2	0.4481	1.2728	0.098795	0.76311
ATP8B1	-0.58661	-3.6023	0.089838	1.04654	0.87342	ATP8B1	-0.75456	-3.5638	0.11708	0.931517	0.86397	ATP8B1	0.096638	0.61976	0.78905	0.99525
PAXIP1	1.0694	1.0747	0.08989	1.04629	0.87342	PAXIP1	1.4055	0.88985	0.073965	1.13097	0.8356	PAXIP1	-0.42459	-0.98109	0.13473	0.80537
ABO	1.0695	1.41	0.08989	1.04629	0.87342	ABO	1.0514	1.3495	0.18874	0.724136	0.90701	ABO	0.032534	0.18227	0.97863	0.99868
ENTPD3	-0.58637	-0.83508	0.089942	1.04604	0.87342	ENTPD3	-0.23467	-0.3577	0.56841	0.245338	0.97583	ENTPD3	0.011825	0.026633	0.96186	0.99842
POLR1E	1.069	1.2579	0.089995	1.04578	0.87342	POLR1E	0.95853	1.0599	0.23017	0.637951	0.91128	POLR1E	-0.41144	-1.1013	0.14536	0.81586
ZNF808	-0.58624	-1.7549	0.090047	1.04553	0.87342	ZNF808	-0.7599	-1.2445	0.11451	0.941157	0.86397	ZNF808	0.12182	0.56538	0.71404	0.99099
HIST1H4D	-0.58618	-2.3861	0.090047	1.04553	0.87342	HIST1H4D	-0.58427	-2.1082	0.21891	0.659734	0.90852	HIST1H4D	0.14573	0.88452	0.64505	0.98143
NDC80	1.0689	1.3116	0.0901	1.04528	0.87342	NDC80	1.7445	0.89556	0.027868	1.55489	0.71314	NDC80	0.23074	0.69919	0.43096	0.95796
SLC35E2B	1.0686	1.6909	0.090152	1.04502	0.87342	SLC35E2B	1.0162	1.4012	0.20278	0.692975	0.90701	SLC35E2B	-0.029681	-0.21809	0.84505	0.99828
SDR16C5	1.0687	1.0171	0.090152	1.04502	0.87342	SDR16C5	1.1764	1.072	0.13929	0.85608	0.88777	SDR16C5	0.028886	0.1671	0.98916	0.99868
CLSTN3	1.0686	1.4439	0.090152	1.04502	0.87342	CLSTN3	1.2036	1.2624	0.12965	0.887227	0.88395	CLSTN3	0.33975	1.0082	0.22357	0.90124
BST2	1.0678	1.4512	0.090204	1.04477	0.87342	BST2	1.3619	1.1336	0.083709	1.07723	0.83626	BST2	-0.36797	-1.7357	0.18654	0.86688
KLK12	1.0681	1.5057	0.090204	1.04477	0.87342	KLK12	1.0701	1.3664	0.18109	0.742106	0.90701	KLK12	-0.33652	-1.3704	0.22211	0.8985
ZNF479	1.0684	1.4431	0.090204	1.04477	0.87342	ZNF479	1.0343	1.2445	0.19513	0.709676	0.90701	ZNF479	-0.18349	-1.3551	0.46029	0.96041
RELA	1.0679	1.4112	0.090204	1.04477	0.87342	RELA	1.0337	1.3288	0.19529	0.70932	0.90701	RELA	0.18211	0.68452	0.54819	0.96892
PHACTR1	1.0675	1.2321	0.090519	1.04326	0.87342	PHACTR1	0.7938	0.8987	0.32687	0.485625	0.94219	PHACTR1	-0.14507	-1.079	0.54196	0.968
ZBED2	1.0669	1.2907	0.090676	1.04251	0.87342	ZBED2	1.2983	1.0631	0.099529	1.00205	0.85554	ZBED2	-0.031933	-0.09092	0.83834	0.99764
CCDC78	-0.58543	-1.1612	0.090728	1.04226	0.87342	CCDC78	-0.40788	-0.6272	0.37218	0.429247	0.95029	CCDC78	-0.083874	-0.233	0.69759	0.98901
CLDN20	-0.58545	-2.7891	0.090728	1.04226	0.87342	CLDN20	-0.83061	-2.4052	0.084756	1.07183	0.83626	CLDN20	0.14195	0.76378	0.65579	0.98157
U2AF1	1.0667	1.1167	0.090833	1.04176	0.87342	U2AF1	1.9274	0.91727	0.016448	1.78389	0.64476	U2AF1	-1.0089	-1.843	0.0042431	0.31274
PRPF4	1.0665	1.5883	0.090885	1.04151	0.87342	PRPF4	1.9223	0.99972	0.016501	1.78249	0.64549	PRPF4	-1.6178	-2.1564	0.00010477	0.071429
TLR9	1.0661	1.3628	0.090938	1.04125	0.87342	TLR9	1.123	1.1469	0.15825	0.800656	0.90324	TLR9	-0.15305	-0.6089	0.52462	0.96739
G6PC	-0.58492	-2.1583	0.091042	1.04076	0.87342	G6PC	-0.9141	-2.9034	0.058146	1.23548	0.80973	G6PC	-0.014651	-0.077999	0.88649	0.99842
RTN4RL2	1.0658	1.5934	0.091095	1.04051	0.87342	RTN4RL2	1.3716	1.2438	0.081299	1.08991	0.83626	RTN4RL2	-0.15144	-0.97122	0.52771	0.96739
HCK	1.0658	1.5108	0.091095	1.04051	0.87342	HCK	1.416	1.3048	0.071975	1.14282	0.82981	HCK	0.16207	0.79195	0.6	0.97524
ITGB1	-0.58474	-2.586	0.091147	1.04026	0.87342	ITGB1	-0.5548	-2.1013	0.24154	0.617011	0.91727	ITGB1	0.0095407	0.10973	0.95547	0.99842
DPYSL4	-0.58465	-1.6755	0.091147	1.04026	0.87342	DPYSL4	-0.24575	-0.65616	0.55464	0.255989	0.97495	DPYSL4	0.20973	0.71864	0.48156	0.96385
MTMR2	-0.58423	-1.9021	0.0912	1.04001	0.87342	MTMR2	-0.84301	-1.8429	0.081351	1.08964	0.83626	MTMR2	-0.36787	-1.754	0.18659	0.86688
OR8S1	-0.58463	-1.8864	0.0912	1.04001	0.87342	OR8S1	-0.69883	-2.1123	0.14536	0.837555	0.88889	OR8S1	0.5234	1.2241	0.053798	0.67939
SCN4A	1.0654	1.4297	0.091252	1.03976	0.87342	SCN4A	1.2643	1.1484	0.10932	0.9613	0.85837	SCN4A	0.014539	0.082655	0.96941	0.99868
DYRK2	-0.58409	-1.3465	0.091252	1.03976	0.87342	DYRK2	-0.18064	-0.35101	0.63824	0.195016	0.97929	DYRK2	0.21215	0.66895	0.47548	0.96343
C4orf33	1.0651	1.6608	0.091304	1.03951	0.87342	C4orf33	1.2851	1.1687	0.10372	0.984137	0.85708	C4orf33	-0.91849	-2.491	0.0070194	0.36053
FGF13	1.065	1.2722	0.091304	1.03951	0.87342	FGF13	1.2444	1.0581	0.11592	0.935842	0.86397	FGF13	-0.14391	-0.37388	0.54432	0.96814
SEC16B	1.0647	1.6352	0.091461	1.03876	0.87342	SEC16B	1.5464	1.1878	0.049921	1.30172	0.78753	SEC16B	-0.28517	-1.4654	0.28764	0.93597
FBXO17	-0.58373	-0.66216	0.091461	1.03876	0.87342	FBXO17	-0.1086	-0.12751	0.72981	0.13679	0.98866	FBXO17	0.34546	0.60944	0.21409	0.88964
TMEM253	1.0644	1.5497	0.091514	1.03851	0.87342	TMEM253	0.91334	1.2515	0.25333	0.596313	0.92272	TMEM253	0.068046	0.70318	0.87423	0.99842
KLHL10	1.0641	1.3979	0.091671	1.03777	0.87342	KLHL10	1.172	1.1793	0.1407	0.851706	0.88777	KLHL10	0.16174	0.8529	0.60094	0.97524
LDOC1	-0.58352	-2.2558	0.091671	1.03777	0.87342	LDOC1	-0.71766	-2.1059	0.13552	0.867997	0.8863	LDOC1	0.36891	1.5295	0.18046	0.85654
OR2T3	-0.58341	-2.8947	0.091776	1.03727	0.87342	OR2T3	-0.45628	-2.5212	0.32362	0.489965	0.94219	OR2T3	-0.051121	-0.28374	0.7857	0.99525
HDHD3	-0.58336	-2.9897	0.091776	1.03727	0.87342	HDHD3	-1.1422	-2.6289	0.017234	1.76361	0.66064	HDHD3	0.2851	1.6192	0.31922	0.94402
MSRB2	-0.58327	-1.0324	0.091828	1.03702	0.87342	MSRB2	-0.027637	-0.052664	0.83321	0.0792455	0.99575	MSRB2	-0.3393	-0.8355	0.21891	0.89576
TEX10	-0.58307	-0.75104	0.091881	1.03677	0.87342	TEX10	-0.22854	-0.34186	0.57617	0.239449	0.97709	TEX10	-0.072972	-0.20617	0.72603	0.99248
LOC388780	-0.58258	-2.8112	0.092038	1.03603	0.87342	LOC388780	-0.6184	-1.3707	0.19445	0.711192	0.90701	LOC388780	0.30794	1.0447	0.27679	0.93079
HCLS1	-0.58234	-1.557	0.09209	1.03579	0.87342	HCLS1	-0.54054	-1.1839	0.25202	0.598565	0.92272	HCLS1	-0.10139	-0.34291	0.65128	0.98157
[truncated: 17,093 more rows]
