# Supplementary material for: Mutations in ALK signaling pathways conferring resistance to ALK inhibitor treatment lead to collateral vulnerabilities in neuroblastoma cells
Source: Mol Cancer. 2022 Jun 10;21:126. doi: 10.1186/s12943-022-01583-z (PMC9185889; doi:10.1186/s12943-022-01583-z)
Supplement: Supplementary file 4 — Additional file 4: Table S4. Gene beta scores cutoff at p0.01. CRISPR-Cas9 knockout screen- Gene beta scores cutoff at p0.01 (related to Figure 1). [file 12943_2022_1583_MOESM4_ESM.xlsx]

## Sheet: Tabelle1
	Gene	b-score ceritinib	p-value ceritinib	b-score lorlatinib	p-value lorlatinib
	C10orf126	2.6333	0	2.8756	0.00036668
	MED30	2.6846	0	3.0532	0.00015715
	SNRPF	2.6358	0	3.4794	5.2383e-05
	UBA1	2.6595	0	2.9345	0.0003143
	ZNHIT3	2.6583	0	2.9001	0.00036668
	C16orf59	2.5533	5.2383e-05	2.9654	0.00026192
	ECD	2.4318	5.2383e-05	2.0995	0.0089052
	ELP4	2.4403	5.2383e-05	2.8494	0.00036668
	FDX1L	2.5902	5.2383e-05	2.4707	0.002043
	GPN2	2.5404	5.2383e-05	3.0691	0.00015715
	KIAA0754	2.4222	5.2383e-05	2.715	0.00073337
	NOL7	2.4613	5.2383e-05	2.5092	0.0016763
	RPS27	2.5573	5.2383e-05	3.4903	5.2383e-05
	ZNF626	2.4223	5.2383e-05	3.1087	5.2383e-05
	HSPA5	2.4106	0.00010477	3.1943	5.2383e-05
	MRPL41	2.4092	0.00010477	3.5621	5.2383e-05
	FOXRED1	2.3508	0.00015715	3.0151	0.00020953
	NHLRC2	2.4018	0.00015715	2.8232	0.00036668
	HIST1H2BL	2.3079	0.00020953	2.1317	0.0074908
	MEPCE	2.2508	0.00026192	2.4779	0.0019382
	C19orf52	2.2104	0.00036668	2.0943	0.0090623
	CSHL1	2.2163	0.00036668	2.7037	0.00073337
	NF1	2.1925	0.00041907	2.5966	0.0011001
	OR7E24	2.2037	0.00041907	2.8317	0.00036668
	PIAS3	2.2037	0.00041907	2.6696	0.00083814
	CD3EAP	2.188	0.00047145	3.0869	0.00015715
	TSPAN17	2.1883	0.00047145	2.6965	0.00073337
	SMARCD3	2.1832	0.00052383	2.8128	0.00036668
	EIF2S3	2.1789	0.00057622	2.6128	0.0011001
	AURKA	2.1452	0.0006286	2.4118	0.0025144
	RAD50	2.1521	0.0006286	2.513	0.0016763
	RPL18A	2.1514	0.0006286	2.7832	0.00047145
	DDB1	2.1406	0.00068098	2.9621	0.00026192
	NUS1	2.1324	0.00073337	2.7454	0.00057622
	C14orf80	2.1242	0.00078575	2.7879	0.00041907
	C20orf27	2.1305	0.00078575	2.3894	0.0026192
	NDUFA2	2.1277	0.00078575	2.8011	0.00041907
	IFNGR2	2.1058	0.0011001	2.5297	0.0015191
	MRPL50	2.1063	0.0011001	2.2965	0.0034573
	CSK	2.08	0.0011524	2.389	0.0026192
	FOS	2.0874	0.0011524	2.1761	0.0064955
	KIF11	2.0931	0.0011524	2.198	0.0059717
	MRPL9	2.0979	0.0011524	2.6002	0.0011001
	DDX42	2.0753	0.0012572	2.6655	0.00083814
	CTR9	2.0592	0.0014144	2.3671	0.0028811
	SLCO6A1	2.0621	0.0014144	2.4552	0.0021477
	P3H1	2.0078	0.0018858	2.3477	0.0030906
	ENTHD2	1.9942	0.0020953	2.6826	0.00078575
	C19orf12	1.9814	0.0022525	2.4718	0.002043
	LMNTD2	1.9875	0.0022525	2.3471	0.0030906
	RUVBL1	1.9802	0.0022525	2.411	0.0025144
	ATP13A1	1.9693	0.002462	2.246	0.0046097
	MIPEP	1.9631	0.0025144	2.1184	0.0078575
	EIF2B5	1.9594	0.0025668	2.2159	0.0055526
	NDN	1.9622	0.0025668	2.5315	0.0015191
	FITM2	1.9526	0.0027239	2.2029	0.0058146
	ZBTB8OS	1.9468	0.0027763	2.3508	0.0030906
	KRTCAP3	1.9447	0.0028811	2.2647	0.0040335
	DNLZ	1.9392	0.0029335	2.3032	0.0034573
	ACAD10	1.9264	0.003143	2.2262	0.0050812
	VARS	1.9291	0.003143	2.9832	0.00026192
	ZPR1	1.92	0.0033002	2.2779	0.0037716
	KIF1BP	1.9074	0.0034573	2.2837	0.0037716
	NELL1	1.9126	0.0034573	2.6083	0.0011001
	RC3H1	1.9086	0.0034573	2.7079	0.00073337
	SPATA17	1.907	0.0034573	2.4378	0.0023049
	GBF1	1.8999	0.0035097	2.175	0.0064955
	GORASP2	1.9	0.0035097	2.512	0.0016763
	KRT19	1.9013	0.0035097	2.2159	0.0055526
	RPL38	1.9058	0.0035097	2.7178	0.00073337
	NSFL1C	1.8951	0.0036145	2.0855	0.0092719
	BACH1	1.8788	0.0040859	2.5753	0.0012048
	DRAP1	1.8745	0.0041907	2.5584	0.0012048
	PPA2	1.8715	0.0041907	2.0927	0.0092195
	STMN4	1.8759	0.0041907	2.1348	0.0073337
	SLC39A3	1.8668	0.0043478	2.5023	0.0017287
	AIMP1	1.8594	0.0044526	2.1735	0.0064955
	CEP85L	1.8638	0.0044526	2.1341	0.0073861
	DDX11	1.8453	0.0048193	2.5252	0.0015715
	CHMP3	1.82	0.0050288	2.5356	0.001362
	PKN2	1.8196	0.0050288	2.1695	0.0066003
	TBCA	1.8243	0.0050288	2.2345	0.0048193
	TMEM40	1.8147	0.0050288	2.4993	0.0017287
	HIST2H3D	1.8144	0.0050812	2.531	0.0015191
	GNB2L1	1.8108	0.0051336	2.3057	0.0034573
	BANP	1.7858	0.0055003	2.2617	0.0041907
	TBL1X	1.7813	0.0057098	2.2099	0.0056574
	GRIN2A	1.776	0.0058146	2.1827	0.0063384
	GRIA3	1.7708	0.0059193	2.1517	0.006967
	KRBOX1	1.7654	0.0061289	2.2585	0.0042431
	RPP21	1.7663	0.0061289	2.462	0.002043
	PPIL4	1.763	0.006286	2.3468	0.0030906
	PSMD11	1.7625	0.006286	2.6237	0.00099529
	USP1	1.7634	0.006286	2.2568	0.0042431
	HIRA	1.7609	0.0063384	2.2916	0.0034573
	GNB1L	1.7516	0.0065479	2.1434	0.0072289
	OSMR	1.7455	0.0067575	2.0871	0.0092195
	TANGO6	1.7383	0.0070718	2.4554	0.0021477
	PEX13	1.731	0.0072289	2.1503	0.0070194
	ETV4	1.7221	0.0074384	2.1472	0.0072289
	RPS14	1.7138	0.0075956	2.8357	0.00036668
	MYC	1.7066	0.0079623	2.1667	0.0066003
	TMPRSS6	1.6969	0.0082766	2.2969	0.0034573
	GRIN2D	1.6918	0.0084861	2.3271	0.0034049
	TBC1D28	1.6911	0.0084861	2.0992	0.0089576
	PDCD7	1.6847	0.008748	2.1679	0.0066003
	AKTIP	1.6689	0.0094814	2.44	0.0023049
	OGT	1.6635	0.0095862	2.7591	0.00057622
	GOLGA6L2	1.6594	0.0097433	2.2827	0.0037716
