# Supplementary material for: Mutations in ALK signaling pathways conferring resistance to ALK inhibitor treatment lead to collateral vulnerabilities in neuroblastoma cells
Source: Mol Cancer. 2022 Jun 10;21:126. doi: 10.1186/s12943-022-01583-z (PMC9185889; doi:10.1186/s12943-022-01583-z)
Supplement: Supplementary file 5 — Additional file 5: Table S5. Oligonucleotides used. Oligonucleotides used in this study (related to Figures 1, 2 and 4). [file 12943_2022_1583_MOESM5_ESM.xlsx]

## Sheet: Tabelle1
Table S5-Oligonucleotides used in the study
sgRNA sequences used in the study
Name	Sequence
NF1_E1_1_top	CACCgCTCGTCGAAGCGGCTGACCA
NF1_E1_1_bot	AAACTGGTCAGCCGCTTCGACGAGc
NF1_E1_2_top	CACCGCGCGCACAGGCCGGTGGAAT
NF1_E1_2_bot	AAACATTCCACCGGCCTGTGCGCGC
NF1_E30_1_top	CACCgTCATCTGAAGGAGGTTCCGC
NF1_E30_1_bot	AAACGCGGAACCTCCTTCAGATGAc
NF1_E30_2_top	CACCgTGGCACACACTTCGAAGTTG
NF1_E30_2_bot	AAACCAACTTCGAAGTGTGTGCCAc
Primer sequences for qRT-PCR
qRT-PCR
Target	Forward (5’-3’)	Reverse (5’-3’)
NRASQ61K	ACATACTGGATACAGCTGGAA	GTGGGCTTGTTTTGTATCAAC
Primer sequences for PCR for knockout validation
PCR
Target	Forward (5’-3’)	Reverse (5’-3’)
NF1_Exon1	GTGGAAAGGATCCCACTTCCG	GGGAGGGGCGGAATGTTATC
NF1_Exon30	GTCTACACGTTGCACTTGGCTTAATG	AGACCCGCCTCAACTGTGAAAC
Primer sequences for PCR for sequencing library preparation
PCR
Name	Sequence (5’-3’)
P5 0 nt	AATGATACGGCGACCACCGAGATCTACACTCTTTCCCTACACGACGCTCTTCCGATCTTTGTGGAAAGGACGAAACACCG
P5 1 nt	AATGATACGGCGACCACCGAGATCTACACTCTTTCCCTACACGACGCTCTTCCGATCTCTTGTGGAAAGGACGAAACACCG
P5 2 nt	AATGATACGGCGACCACCGAGATCTACACTCTTTCCCTACACGACGCTCTTCCGATCTGCTTGTGGAAAGGACGAAACACCG
P5 3 nt	AATGATACGGCGACCACCGAGATCTACACTCTTTCCCTACACGACGCTCTTCCGATCTAGCTTGTGGAAAGGACGAAACACCG
P5 4 nt	AATGATACGGCGACCACCGAGATCTACACTCTTTCCCTACACGACGCTCTTCCGATCTCAACTTGTGGAAAGGACGAAACACCG
P5 6 nt	AATGATACGGCGACCACCGAGATCTACACTCTTTCCCTACACGACGCTCTTCCGATCTTGCACCTTGTGGAAAGGACGAAACACCG
P5 7 nt	AATGATACGGCGACCACCGAGATCTACACTCTTTCCCTACACGACGCTCTTCCGATCTACGCAACTTGTGGAAAGGACGAAACACCG
P5 8 nt	AATGATACGGCGACCACCGAGATCTACACTCTTTCCCTACACGACGCTCTTCCGATCTGAAGACCCTTGTGGAAAGGACGAAACACCG
P7_A01	CAAGCAGAAGACGGCATACGAGATCGGTTCAAGTGACTGGAGTTCAGACGTGTGCTCTTCCGATCTCCAATTCCCACTCCTTTCAAGACCT
P7_A02	CAAGCAGAAGACGGCATACGAGATGCTGGATTGTGACTGGAGTTCAGACGTGTGCTCTTCCGATCTCCAATTCCCACTCCTTTCAAGACCT
P7_A03	CAAGCAGAAGACGGCATACGAGATTAACTCGGGTGACTGGAGTTCAGACGTGTGCTCTTCCGATCTCCAATTCCCACTCCTTTCAAGACCT
P7_A04	CAAGCAGAAGACGGCATACGAGATTAACAGTTGTGACTGGAGTTCAGACGTGTGCTCTTCCGATCTCCAATTCCCACTCCTTTCAAGACCT
P7_A05	CAAGCAGAAGACGGCATACGAGATATACTCAAGTGACTGGAGTTCAGACGTGTGCTCTTCCGATCTCCAATTCCCACTCCTTTCAAGACCT
P7_A06	CAAGCAGAAGACGGCATACGAGATGCTGAGAAGTGACTGGAGTTCAGACGTGTGCTCTTCCGATCTCCAATTCCCACTCCTTTCAAGACCT
P7_A07	CAAGCAGAAGACGGCATACGAGATATTGGAGGGTGACTGGAGTTCAGACGTGTGCTCTTCCGATCTCCAATTCCCACTCCTTTCAAGACCT
